# Supplementary material for: Longitudinal Analysis of the Microbiota Composition and Enterotypes of Pigs from Post-Weaning to Finishing
Source: Microorganisms. 2019 Nov 28;7(12):622. doi: 10.3390/microorganisms7120622 (PMC6956163; doi:10.3390/microorganisms7120622)
Supplement: Supplementary file 1 [file microorganisms-07-00622-s001.zip]

Archive with 13 entries (13 files):
- Figure_S1.pdf
- Figure_S2.pdf
- Figure_S3.pdf
- Figure_S4.pdf
- Figure_S5.pdf
- Figure_S6.pdf
- Table_S1.docx
- Table_S2.docx
- Table_S3.docx
- Table_S4_groups_enterotype_article.csv
- Table_S5_pred_metagenome_unstrat.tsv
- Table_S6_path_abun_unstrat.tsv
- Table_S7_pathways_stats.doc
