# Supplementary material for: Longitudinal Analysis of the Microbiota Composition and Enterotypes of Pigs from Post-Weaning to Finishing
Source: Microorganisms. 2019 Nov 28;7(12):622. doi: 10.3390/microorganisms7120622 (PMC6956163; doi:10.3390/microorganisms7120622)
Supplement: Supplementary file 1 [file microorganisms-07-00622-s001.zip › Table_S4_groups_enterotype_article.csv]

rep_ani	full_names	cluster_PS	cluster_finishing_S2
rep2_A093	ML_D5_622_GCAAAT_C2YYT_L001_R_M01945	PW1	NA
rep2_A094	ML_D5_624_CTGTGC_C2YYT_L001_R_M01945	PW1	NA
rep2_A087	ML_D5_625_TGAGCA_C2YYT_L001_R_M01945	PW1	NA
rep2_A076	ML_D5_627_CCATTG_C2YYT_L001_R_M01945	PW1	NA
rep2_A095	ML_D5_635_ACATAT_C2YYT_L001_R_M01945	PW1	NA
rep2_A096	ML_D5_647_TGCTGA_C2YYT_L001_R_M01945	PW1	NA
rep2_A097	ML_D5_648_GAGCTT_C2YYT_L001_R_M01945	PW1	NA
rep2_A105	ML_D5_653_GTCGTG_C2YYT_L001_R_M01945	PW1	NA
rep2_A077	ML_D5_655_TAGGCT_C2YYT_L001_R_M01945	PW1	NA
rep2_A089	ML_D5_661_GGTAGC_C2YYT_L001_R_M01945	PW1	NA
rep2_A098	ML_D5_662_TCTCGG_C2YYT_L001_R_M01945	PW1	NA
rep2_A099	ML_D5_663_AGCGAC_C2YYT_L001_R_M01945	PW1	NA
rep2_A082	ML_D5_667_TTAGCT_C2YYT_L001_R_M01945	PW1	NA
rep2_A035	ML_D5_721_GCATAC_C2YYT_L001_R_M01945	PW1	NA
rep2_A048	ML_D5_724_TCATCA_C2YYT_L001_R_M01945	PW1	NA
rep2_A049	ML_D5_725_CTTGCA_C2YYT_L001_R_M01945	PW1	NA
rep2_A108	ML_D5_726_AGCCTG_C2YYT_L001_R_M01945	PW1	NA
rep2_A013	ML_D5_731_CTCCAG_C2YYT_L001_R_M01945	PW1	NA
rep2_A109	ML_D5_732_CAACAG_C2YYT_L001_R_M01945	PW1	NA
rep2_A022	ML_D5_771_GTGGGG_C2YYT_L001_R_M01945	PW1	NA
rep2_A023	ML_D5_776_CACCCA_C2YYT_L001_R_M01945	PW1	NA
rep2_A090	ML_D5_780_CTCTCG_C2YYT_L001_R_M01945	PW1	NA
rep2_A047	ML_D5_795_CTGAGG_C2YYT_L001_R_M01945	PW1	NA
rep2_A027	ML_D5_796_AGAGGG_C2YYT_L001_R_M01945	PW1	NA
rep2_A005	ML_D5_810_GGAGAG_C2YYT_L001_R_M01945	PW1	NA
rep2_A007	ML_D5_820_ACGAGA_C2YYT_L001_R_M01945	PW1	NA
rep2_A008	ML_D5_823_ATTACA_C2YYT_L001_R_M01945	PW1	NA
rep2_A010	ML_D5_825_GGGGTG_C2YYT_L001_R_M01945	PW1	NA
rep2_A065	ML_D5_828_TTGCCC_C2YYT_L001_R_M01945	PW1	NA
rep2_A066	ML_D5_829_CAGTCT_C2YYT_L001_R_M01945	PW1	NA
rep2_A067	ML_D5_832_TTAAAT_C2YYT_L001_R_M01945	PW1	NA
rep2_A002	ML_D5_855_ATATAA_C2YYT_L001_R_M01945	PW1	NA
rep2_A014	ML_D5_856_GGTGTT_C2YYT_L001_R_M01945	PW1	NA
rep2_A015	ML_D5_857_CGGGAG_C2YYT_L001_R_M01945	PW1	NA
rep2_A102	ML_D5_861_AGGTTC_C2YYT_L001_R_M01945	PW1	NA
rep2_A110	ML_D5_868_TTTGTA_C2YYT_L001_R_M01945	PW1	NA
rep2_A043	ML_D5_877_ACTACT_C2YYT_L001_R_M01945	PW1	NA
rep2_A031	ML_D5_879_CTAGAG_C2YYT_L001_R_M01945	PW1	NA
rep2_A017	ML_D5_896_AACCGA_C2YYT_L001_R_M01945	PW1	NA
rep2_A112	ML_D5_623_CTACAT_C2YYT_L001_R_M01945	PW2	NA
rep2_A079	ML_D5_629_TTCTTG_C2YYT_L001_R_M01945	PW2	NA
rep2_A068	ML_D5_643_AATTGC_C2YYT_L001_R_M01945	PW2	NA
rep2_A081	ML_D5_652_CCGACC_C2YYT_L001_R_M01945	PW2	NA
rep2_A106	ML_D5_654_GCTATC_C2YYT_L001_R_M01945	PW2	NA
rep2_A071	ML_D5_657_GTTACC_C2YYT_L001_R_M01945	PW2	NA
rep2_A072	ML_D5_660_CAGATG_C2YYT_L001_R_M01945	PW2	NA
rep2_A034	ML_D5_720_ATGCTT_C2YYT_L001_R_M01945	PW2	NA
rep2_A018	ML_D5_727_GGCAAT_C2YYT_L001_R_M01945	PW2	NA
rep2_A020	ML_D5_729_GTTTCT_C2YYT_L001_R_M01945	PW2	NA
rep2_A050	ML_D5_730_CATGTT_C2YYT_L001_R_M01945	PW2	NA
rep2_A021	ML_D5_753_ACACGC_C2YYT_L001_R_M01945	PW2	NA
rep2_A037	ML_D5_761_GATGCT_C2YYT_L001_R_M01945	PW2	NA
rep2_A045	ML_D5_765_GTAGAA_C2YYT_L001_R_M01945	PW2	NA
rep2_A054	ML_D5_770_AACGCA_C2YYT_L001_R_M01945	PW2	NA
rep2_A101	ML_D5_783_GCCAAG_C2YYT_L001_R_M01945	PW2	NA
rep2_A085	ML_D5_788_CAGAGC_C2YYT_L001_R_M01945	PW2	NA
rep2_A024	ML_D5_801_TGCGGG_C2YYT_L001_R_M01945	PW2	NA
rep2_A058	ML_D5_808_TCCCCA_C2YYT_L001_R_M01945	PW2	NA
rep2_A059	ML_D5_819_AACTAG_C2YYT_L001_R_M01945	PW2	NA
rep2_A060	ML_D5_822_GTTCGC_C2YYT_L001_R_M01945	PW2	NA
rep2_A009	ML_D5_824_TGATTT_C2YYT_L001_R_M01945	PW2	NA
rep2_A064	ML_D5_827_ACAGTT_C2YYT_L001_R_M01945	PW2	NA
rep2_A011	ML_D5_848_ACAAAA_C2YYT_L001_R_M01945	PW2	NA
rep2_A061	ML_D5_850_TGCCTT_C2YYT_L001_R_M01945	PW2	NA
rep2_A041	ML_D5_852_ACCGTG_C2YYT_L001_R_M01945	PW2	NA
rep2_A092	ML_D5_869_AAATTG_C2YYT_L001_R_M01945	PW2	NA
rep2_A063	ML_D5_876_CACACT_C2YYT_L001_R_M01945	PW2	NA
rep2_A016	ML_D5_892_TGGTAG_C2YYT_L001_R_M01945	PW2	NA
rep1_A005	ML_D1_005_GACGAT_BYPTC_L001_R_M01945	NA	FE1
rep1_A008	ML_D1_008_ATTCTC_BYPTC_L001_R_M01945	NA	FE1
rep1_A010	ML_D1_010_TTGAAG_BYPTC_L001_R_M01945	NA	FE1
rep1_A012	ML_D1_012_AAAGTA_BYPTC_L001_R_M01945	NA	FE1
rep1_A013	ML_D1_013_TCAGCG_BYPTC_L001_R_M01945	NA	FE1
rep1_A015	ML_D1_015_AGGCGC_BYPTC_L001_R_M01945	NA	FE1
rep1_A018	ML_D1_018_ATCTAT_BYPTC_L001_R_M01945	NA	FE1
rep1_A021	ML_D1_021_TAGATC_BYPTC_L001_R_M01945	NA	FE1
rep1_A024	ML_D1_024_TGTCGT_BYPTC_L001_R_M01945	NA	FE1
rep1_A026	ML_D1_026_CACTAA_BYPTC_L001_R_M01945	NA	FE1
rep1_A030	ML_D1_030_GGGTCT_BYPTC_L001_R_M01945	NA	FE1
rep1_A031	ML_D1_031_CCAAGC_BYPTC_L001_R_M01945	NA	FE1
rep1_A039	ML_D1_039_CACCTC_BYPTC_L001_R_M01945	NA	FE1
rep1_A049	ML_D1_049_AGAATC_BYPTC_L001_R_M01945	NA	FE1
rep1_A053	ML_D1_053_ATTTGT_BYPTC_L001_R_M01945	NA	FE1
rep1_A054	ML_D1_054_GCCCAC_BYPTC_L001_R_M01945	NA	FE1
rep1_A056	ML_D1_056_GGGGGA_BYPTC_L001_R_M01945	NA	FE1
rep1_A065	ML_D1_065_TCTTAA_BYPTC_L001_R_M01945	NA	FE1
rep1_A068	ML_D1_068_GCGCCC_BYPTC_L001_R_M01945	NA	FE1
rep1_A069	ML_D1_069_AAGGCC_BYPTC_L001_R_M01945	NA	FE1
rep1_A073	ML_D1_073_CAGTGA_BYPTC_L001_R_M01945	NA	FE1
rep1_A076	ML_D1_076_CTTAAA_BYPTC_L001_R_M01945	NA	FE1
rep1_A077	ML_D1_077_TAAGGG_BYPTC_L001_R_M01945	NA	FE1
rep1_A078	ML_D1_078_ATCGTT_BYPTC_L001_R_M01945	NA	FE1
rep1_A079	ML_D1_079_GAGCAA_BYPTC_L001_R_M01945	NA	FE1
rep1_A081	ML_D1_081_ACTGCG_BYPTC_L001_R_M01945	NA	FE1
rep1_A082	ML_D1_082_GGCCTC_BYPTC_L001_R_M01945	NA	FE1
rep1_A084	ML_D1_084_ATCGGG_BYPTC_L001_R_M01945	NA	FE1
rep1_A085	ML_D1_085_AGTCGG_BYPTC_L001_R_M01945	NA	FE1
rep1_A086	ML_D1_086_TACTCA_BYPTC_L001_R_M01945	NA	FE1
rep1_A088	ML_D1_088_GAGGGC_BYPTC_L001_R_M01945	NA	FE1
rep1_A090	ML_D1_090_TACAAG_BYPTC_L001_R_M01945	NA	FE1
rep1_A092	ML_D1_092_CGTTTC_BYPTC_L001_R_M01945	NA	FE1
rep1_A105	ML_D1_105_ACTTTT_BYPTC_L001_R_M01945	NA	FE1
rep1_A108	ML_D1_108_ATGTCA_BYPTC_L001_R_M01945	NA	FE1
rep1_A112	ML_D1_112_ACCAGG_BYPTC_L001_R_M01945	NA	FE1
rep1_A010	ML_D3_010_TCATGT_BYPTC_L001_R_M01945	NA	FE1
rep1_A013	ML_D3_013_GTAGTT_BYPTC_L001_R_M01945	NA	FE1
rep1_A018	ML_D3_018_CTTGGG_BYPTC_L001_R_M01945	NA	FE1
rep1_A019	ML_D3_019_GAACAC_BYPTC_L001_R_M01945	NA	FE1
rep1_A044	ML_D3_044_TCTGAT_BYPTC_L001_R_M01945	NA	FE1
rep1_A054	ML_D3_054_GAGTTG_BYPTC_L001_R_M01945	NA	FE1
rep1_A055	ML_D3_055_CGCACA_BYPTC_L001_R_M01945	NA	FE1
rep1_A067	ML_D3_067_AATTCT_BYPTC_L001_R_M01945	NA	FE1
rep1_A078	ML_D3_078_CACTGT_BYPTC_L001_R_M01945	NA	FE1
rep1_A096	ML_D3_096_GTGCCA_BYPTC_L001_R_M01945	NA	FE1
rep1_A107	ML_D3_107_TGTGAG_BYPTC_L001_R_M01945	NA	FE1
rep1_A109	ML_D3_109_AAGGTG_BYPTC_L001_R_M01945	NA	FE1
rep1_A112	ML_D3_112_GGATTC_BYPTC_L001_R_M01945	NA	FE1
rep1_A013	ML_D4_013_GTAACA_BYPTC_L001_R_M01945	NA	FE1
rep1_A019	ML_D4_019_ACACCG_BYPTC_L001_R_M01945	NA	FE1
rep1_A066	ML_D4_066_CAATTA_BYPTC_L001_R_M01945	NA	FE1
rep1_A077	ML_D4_077_ATACTG_BYPTC_L001_R_M01945	NA	FE1
rep1_A078	ML_D4_078_GGAGAG_BYPTC_L001_R_M01945	NA	FE1
rep1_A081	ML_D4_081_TGATTT_BYPTC_L001_R_M01945	NA	FE1
rep1_A085	ML_D4_085_CTCCAG_BYPTC_L001_R_M01945	NA	FE1
rep1_A088	ML_D4_088_CGGGAG_BYPTC_L001_R_M01945	NA	FE1
rep1_A098	ML_D4_098_GTTTCT_BYPTC_L001_R_M01945	NA	FE1
rep1_A100	ML_D4_100_GTGGGG_BYPTC_L001_R_M01945	NA	FE1
rep1_A110	ML_D4_110_GAGATA_BYPTC_L001_R_M01945	NA	FE1
rep1_A115	ML_D4_115_GCATAC_BYPTC_L001_R_M01945	NA	FE1
rep2_A007	ML_D6_007_ACCGTG_BYPTC_L001_R_M01945	NA	FE1
rep2_A009	ML_D6_009_CCTCTT_BYPTC_L001_R_M01945	NA	FE1
rep2_A011	ML_D6_011_TGGGTA_BYPTC_L001_R_M01945	NA	FE1
rep2_A027	ML_D6_027_CACACT_BYPTC_L001_R_M01945	NA	FE1
rep2_A031	ML_D6_031_CAGTCT_BYPTC_L001_R_M01945	NA	FE1
rep2_A035	ML_D6_035_GTTACC_BYPTC_L001_R_M01945	NA	FE1
rep2_A037	ML_D6_037_TCGCGC_BYPTC_L001_R_M01945	NA	FE1
rep2_A041	ML_D6_041_CCATTG_BYPTC_L001_R_M01945	NA	FE1
rep2_A047	ML_D6_047_CAGAGC_BYPTC_L001_R_M01945	NA	FE1
rep2_A059	ML_D6_059_TGCTGA_BYPTC_L001_R_M01945	NA	FE1
rep2_A060	ML_D6_060_GAGCTT_BYPTC_L001_R_M01945	NA	FE1
rep2_A061	ML_D6_061_TCTCGG_BYPTC_L001_R_M01945	NA	FE1
rep2_A063	ML_D6_063_GCCAAG_BYPTC_L001_R_M01945	NA	FE1
rep2_A064	ML_D6_064_AGGTTC_BYPTC_L001_R_M01945	NA	FE1
rep2_A071	ML_D6_071_CAACAG_BYPTC_L001_R_M01945	NA	FE1
rep2_A072	ML_D6_072_TTTGTA_BYPTC_L001_R_M01945	NA	FE1
rep2_A077	ML_D6_077_ATTCTC_C2YYT_L001_R_M01945	NA	FE1
rep2_A082	ML_D6_082_AAAGTA_C2YYT_L001_R_M01945	NA	FE1
rep2_A087	ML_D6_087_AATCCG_C2YYT_L001_R_M01945	NA	FE1
rep2_A089	ML_D6_089_ATCTAT_C2YYT_L001_R_M01945	NA	FE1
rep2_A096	ML_D6_096_TTGACT_C2YYT_L001_R_M01945	NA	FE1
rep2_A099	ML_D6_099_GGGTCT_C2YYT_L001_R_M01945	NA	FE1
rep2_A101	ML_D6_101_GCACTG_C2YYT_L001_R_M01945	NA	FE1
rep2_A102	ML_D6_102_CGTTAA_C2YYT_L001_R_M01945	NA	FE1
rep2_A105	ML_D6_105_CACCTC_C2YYT_L001_R_M01945	NA	FE1
rep2_A109	ML_D6_109_AAGTAA_C2YYT_L001_R_M01945	NA	FE1
rep2_A112	ML_D6_112_GACTTT_C2YYT_L001_R_M01945	NA	FE1
rep2_A114	ML_D6_114_ATTTGT_C2YYT_L001_R_M01945	NA	FE1
rep2_A116	ML_D6_116_AACCAT_C2YYT_L001_R_M01945	NA	FE1
rep2_A120	ML_D6_120_GTTCTT_C2YYT_L001_R_M01945	NA	FE1
rep2_A014	ML_D8_014_TGTGCC_C2YYT_L001_R_M01945	NA	FE1
rep2_A015	ML_D8_015_GGACTT_C2YYT_L001_R_M01945	NA	FE1
rep2_A024	ML_D8_024_TTGTGA_C2YYT_L001_R_M01945	NA	FE1
rep2_A050	ML_D8_050_TTACTC_C2YYT_L001_R_M01945	NA	FE1
rep2_A064	ML_D8_064_TCTTCT_C2YYT_L001_R_M01945	NA	FE1
rep2_A067	ML_D8_067_ACGATC_C2YYT_L001_R_M01945	NA	FE1
rep2_A076	ML_D8_076_CGCTCT_C2YYT_L001_R_M01945	NA	FE1
rep2_A077	ML_D8_077_GATAGA_C2YYT_L001_R_M01945	NA	FE1
rep2_A079	ML_D8_079_TATCAT_C2YYT_L001_R_M01945	NA	FE1
rep2_A092	ML_D8_092_GCACGT_C2YYT_L001_R_M01945	NA	FE1
rep2_A105	ML_D8_105_AGGGCA_C2YYT_L001_R_M01945	NA	FE1
rep2_A110	ML_D8_110_CGCGCC_C2YYT_L001_R_M01945	NA	FE1
rep2_A009	ML_D9_009_CGATAC_C2YYT_L001_R_M01945	NA	FE1
rep2_A010	ML_D9_010_CACCGG_C2YYT_L001_R_M01945	NA	FE1
rep2_A011	ML_D9_011_TGGTCA_C2YYT_L001_R_M01945	NA	FE1
rep2_A014	ML_D9_014_TCTCTC_C2YYT_L001_R_M01945	NA	FE1
rep2_A015	ML_D9_015_GTAGTT_C2YYT_L001_R_M01945	NA	FE1
rep2_A018	ML_D9_018_TCCTTA_C2YYT_L001_R_M01945	NA	FE1
rep2_A022	ML_D9_022_CGGCAT_C2YYT_L001_R_M01945	NA	FE1
rep2_A023	ML_D9_023_TACGGC_C2YYT_L001_R_M01945	NA	FE1
rep2_A024	ML_D9_024_GGTTAT_C2YYT_L001_R_M01945	NA	FE1
rep2_A031	ML_D9_031_GAGTTG_C2YYT_L001_R_M01945	NA	FE1
rep2_A032	ML_D9_032_CGCACA_C2YYT_L001_R_M01945	NA	FE1
rep2_A037	ML_D9_037_CTAGGA_C2YYT_L001_R_M01945	NA	FE1
rep2_A041	ML_D9_041_TGACCT_C2YYT_L001_R_M01945	NA	FE1
rep2_A043	ML_D9_043_CAGTTC_C2YYT_L001_R_M01945	NA	FE1
rep2_A045	ML_D9_045_TGCAGT_C2YYT_L001_R_M01945	NA	FE1
rep2_A047	ML_D9_047_AATGAA_C2YYT_L001_R_M01945	NA	FE1
rep2_A048	ML_D9_048_TGCCAG_C2YYT_L001_R_M01945	NA	FE1
rep2_A049	ML_D9_049_CACTGT_C2YYT_L001_R_M01945	NA	FE1
rep2_A050	ML_D9_050_GTGCCA_C2YYT_L001_R_M01945	NA	FE1
rep2_A054	ML_D9_054_GTGACG_C2YYT_L001_R_M01945	NA	FE1
rep2_A058	ML_D9_058_TGTGAG_C2YYT_L001_R_M01945	NA	FE1
rep2_A059	ML_D9_059_CAACGA_C2YYT_L001_R_M01945	NA	FE1
rep2_A060	ML_D9_060_AAGGTG_C2YYT_L001_R_M01945	NA	FE1
rep2_A061	ML_D9_061_TTCAAC_C2YYT_L001_R_M01945	NA	FE1
rep2_A063	ML_D9_063_GGATTC_C2YYT_L001_R_M01945	NA	FE1
rep2_A064	ML_D9_064_GGAGGT_C2YYT_L001_R_M01945	NA	FE1
rep2_A065	ML_D9_065_GCATGG_C2YYT_L001_R_M01945	NA	FE1
rep2_A066	ML_D9_066_CTGCAC_C2YYT_L001_R_M01945	NA	FE1
rep2_A067	ML_D9_067_TTTCCG_C2YYT_L001_R_M01945	NA	FE1
rep2_A068	ML_D9_068_GACTCG_C2YYT_L001_R_M01945	NA	FE1
rep2_A071	ML_D9_071_AATGGT_C2YYT_L001_R_M01945	NA	FE1
rep2_A072	ML_D9_072_GTAACA_C2YYT_L001_R_M01945	NA	FE1
rep2_A077	ML_D9_077_GTCCTA_C2YYT_L001_R_M01945	NA	FE1
rep2_A081	ML_D9_081_ACACCG_C2YYT_L001_R_M01945	NA	FE1
rep2_A082	ML_D9_082_AGTATT_C2YYT_L001_R_M01945	NA	FE1
rep2_A085	ML_D9_085_AGCCCT_C2YYT_L001_R_M01945	NA	FE1
rep2_A089	ML_D9_089_GTCATT_C2YYT_L001_R_M01945	NA	FE1
rep2_A092	ML_D9_092_TAAGAC_C2YYT_L001_R_M01945	NA	FE1
rep2_A096	ML_D9_096_AGCGGT_C2YYT_L001_R_M01945	NA	FE1
rep2_A097	ML_D9_097_GCTCAA_C2YYT_L001_R_M01945	NA	FE1
rep2_A098	ML_D9_098_TCCATT_C2YYT_L001_R_M01945	NA	FE1
rep2_A099	ML_D9_099_ACCTCA_C2YYT_L001_R_M01945	NA	FE1
rep2_A100	ML_D9_100_CCCGAG_C2YYT_L001_R_M01945	NA	FE1
rep2_A101	ML_D9_101_GGTATA_C2YYT_L001_R_M01945	NA	FE1
rep2_A102	ML_D9_102_GTGCTG_C2YYT_L001_R_M01945	NA	FE1
rep2_A105	ML_D9_105_CCCTCC_C2YYT_L001_R_M01945	NA	FE1
rep2_A106	ML_D9_106_GAGAAC_C2YYT_L001_R_M01945	NA	FE1
rep2_A110	ML_D9_110_AGGGAT_C2YYT_L001_R_M01945	NA	FE1
rep2_A114	ML_D9_114_CAATGC_C2YYT_L001_R_M01945	NA	FE1
rep1_A023	ML_D1_023_AACGTC_BYPTC_L001_R_M01945	NA	FE2
rep1_A027	ML_D1_027_TTGACT_BYPTC_L001_R_M01945	NA	FE2
rep1_A035	ML_D1_035_CGTTAA_BYPTC_L001_R_M01945	NA	FE2
rep1_A037	ML_D1_037_GTGTAG_BYPTC_L001_R_M01945	NA	FE2
rep1_A040	ML_D1_040_TAAATG_BYPTC_L001_R_M01945	NA	FE2
rep1_A044	ML_D1_044_TTAAGG_BYPTC_L001_R_M01945	NA	FE2
rep1_A047	ML_D1_047_AAGTAA_BYPTC_L001_R_M01945	NA	FE2
rep1_A050	ML_D1_050_GACTTT_BYPTC_L001_R_M01945	NA	FE2
rep1_A052	ML_D1_052_CGGAAC_BYPTC_L001_R_M01945	NA	FE2
rep1_A055	ML_D1_055_AACCAT_BYPTC_L001_R_M01945	NA	FE2
rep1_A062	ML_D1_062_GTTGCG_BYPTC_L001_R_M01945	NA	FE2
rep1_A063	ML_D1_063_AAACTC_BYPTC_L001_R_M01945	NA	FE2
rep1_A067	ML_D1_067_CGCGTG_BYPTC_L001_R_M01945	NA	FE2
rep1_A070	ML_D1_070_TGCACG_BYPTC_L001_R_M01945	NA	FE2
rep1_A096	ML_D1_096_GGTCAC_BYPTC_L001_R_M01945	NA	FE2
rep1_A097	ML_D1_097_AGTGCT_BYPTC_L001_R_M01945	NA	FE2
rep1_A098	ML_D1_098_GACATC_BYPTC_L001_R_M01945	NA	FE2
rep1_A100	ML_D1_100_CTCGGT_BYPTC_L001_R_M01945	NA	FE2
rep1_A102	ML_D1_102_GTGTTT_BYPTC_L001_R_M01945	NA	FE2
rep1_A107	ML_D1_107_GACAGT_BYPTC_L001_R_M01945	NA	FE2
rep1_A109	ML_D1_109_GCAGCT_BYPTC_L001_R_M01945	NA	FE2
rep1_A110	ML_D1_110_CGTCGC_BYPTC_L001_R_M01945	NA	FE2
rep1_A111	ML_D1_111_CGTTGG_BYPTC_L001_R_M01945	NA	FE2
rep1_A115	ML_D1_115_GGACTT_BYPTC_L001_R_M01945	NA	FE2
rep1_A120	ML_D1_120_CATCCT_BYPTC_L001_R_M01945	NA	FE2
rep1_A012	ML_D3_012_TCTCTC_BYPTC_L001_R_M01945	NA	FE2
rep1_A015	ML_D3_015_AGTAAG_BYPTC_L001_R_M01945	NA	FE2
rep1_A021	ML_D3_021_CGGCAT_BYPTC_L001_R_M01945	NA	FE2
rep1_A023	ML_D3_023_TACGGC_BYPTC_L001_R_M01945	NA	FE2
rep1_A024	ML_D3_024_GGTTAT_BYPTC_L001_R_M01945	NA	FE2
rep1_A053	ML_D3_053_CTCATA_BYPTC_L001_R_M01945	NA	FE2
rep1_A068	ML_D3_068_GGAAGA_BYPTC_L001_R_M01945	NA	FE2
rep1_A069	ML_D3_069_CTAGGA_BYPTC_L001_R_M01945	NA	FE2
rep1_A070	ML_D3_070_TGACCT_BYPTC_L001_R_M01945	NA	FE2
rep1_A071	ML_D3_071_CAGTTC_BYPTC_L001_R_M01945	NA	FE2
rep1_A073	ML_D3_073_TGCAGT_BYPTC_L001_R_M01945	NA	FE2
rep1_A076	ML_D3_076_AATGAA_BYPTC_L001_R_M01945	NA	FE2
rep1_A077	ML_D3_077_TGCCAG_BYPTC_L001_R_M01945	NA	FE2
rep1_A098	ML_D3_098_AAATGT_BYPTC_L001_R_M01945	NA	FE2
rep1_A102	ML_D3_102_GGTCCG_BYPTC_L001_R_M01945	NA	FE2
rep1_A108	ML_D3_108_CAACGA_BYPTC_L001_R_M01945	NA	FE2
rep1_A110	ML_D3_110_TTCAAC_BYPTC_L001_R_M01945	NA	FE2
rep1_A111	ML_D3_111_ACGAAT_BYPTC_L001_R_M01945	NA	FE2
rep1_A115	ML_D3_115_GGAGGT_BYPTC_L001_R_M01945	NA	FE2
rep1_A005	ML_D4_005_CTGCAC_BYPTC_L001_R_M01945	NA	FE2
rep1_A008	ML_D4_008_TTTCCG_BYPTC_L001_R_M01945	NA	FE2
rep1_A010	ML_D4_010_GACTCG_BYPTC_L001_R_M01945	NA	FE2
rep1_A012	ML_D4_012_AATGGT_BYPTC_L001_R_M01945	NA	FE2
rep1_A015	ML_D4_015_CAGGCG_BYPTC_L001_R_M01945	NA	FE2
rep1_A018	ML_D4_018_ACGGTA_BYPTC_L001_R_M01945	NA	FE2
rep1_A021	ML_D4_021_AGTATT_BYPTC_L001_R_M01945	NA	FE2
rep1_A023	ML_D4_023_AGCCCT_BYPTC_L001_R_M01945	NA	FE2
rep1_A024	ML_D4_024_CGAGAA_BYPTC_L001_R_M01945	NA	FE2
rep1_A027	ML_D4_027_CCGGGT_BYPTC_L001_R_M01945	NA	FE2
rep1_A028	ML_D4_028_GTCATT_BYPTC_L001_R_M01945	NA	FE2
rep1_A030	ML_D4_030_TAAGAC_BYPTC_L001_R_M01945	NA	FE2
rep1_A031	ML_D4_031_AGTTGA_BYPTC_L001_R_M01945	NA	FE2
rep1_A035	ML_D4_035_GTTAGT_BYPTC_L001_R_M01945	NA	FE2
rep1_A037	ML_D4_037_CCAGCC_BYPTC_L001_R_M01945	NA	FE2
rep1_A040	ML_D4_040_AGCGGT_BYPTC_L001_R_M01945	NA	FE2
rep1_A044	ML_D4_044_GCTCAA_BYPTC_L001_R_M01945	NA	FE2
rep1_A047	ML_D4_047_TCCATT_BYPTC_L001_R_M01945	NA	FE2
rep1_A049	ML_D4_049_ACCTCA_BYPTC_L001_R_M01945	NA	FE2
rep1_A050	ML_D4_050_CCCGAG_BYPTC_L001_R_M01945	NA	FE2
rep1_A052	ML_D4_052_GGTATA_BYPTC_L001_R_M01945	NA	FE2
rep1_A053	ML_D4_053_GTGCTG_BYPTC_L001_R_M01945	NA	FE2
rep1_A054	ML_D4_054_CCCTCC_BYPTC_L001_R_M01945	NA	FE2
rep1_A055	ML_D4_055_GAGAAC_BYPTC_L001_R_M01945	NA	FE2
rep1_A056	ML_D4_056_TGGTGT_BYPTC_L001_R_M01945	NA	FE2
rep1_A062	ML_D4_062_AAACAA_BYPTC_L001_R_M01945	NA	FE2
rep1_A063	ML_D4_063_AGGGAT_BYPTC_L001_R_M01945	NA	FE2
rep1_A065	ML_D4_065_GCAATA_BYPTC_L001_R_M01945	NA	FE2
rep1_A067	ML_D4_067_CAATGC_BYPTC_L001_R_M01945	NA	FE2
rep1_A068	ML_D4_068_TGTTCG_BYPTC_L001_R_M01945	NA	FE2
rep1_A069	ML_D4_069_CCAACA_BYPTC_L001_R_M01945	NA	FE2
rep1_A070	ML_D4_070_CTACCG_BYPTC_L001_R_M01945	NA	FE2
rep1_A071	ML_D4_071_TCGTTC_BYPTC_L001_R_M01945	NA	FE2
rep1_A073	ML_D4_073_GCGATG_BYPTC_L001_R_M01945	NA	FE2
rep1_A076	ML_D4_076_ATATAA_BYPTC_L001_R_M01945	NA	FE2
rep1_A079	ML_D4_079_ACGAGA_BYPTC_L001_R_M01945	NA	FE2
rep1_A080	ML_D4_080_ATTACA_BYPTC_L001_R_M01945	NA	FE2
rep1_A082	ML_D4_082_GGGGTG_BYPTC_L001_R_M01945	NA	FE2
rep1_A084	ML_D4_084_ACAAAA_BYPTC_L001_R_M01945	NA	FE2
rep1_A086	ML_D4_086_GGTGTT_BYPTC_L001_R_M01945	NA	FE2
rep1_A090	ML_D4_090_TGGTAG_BYPTC_L001_R_M01945	NA	FE2
rep1_A092	ML_D4_092_AACCGA_BYPTC_L001_R_M01945	NA	FE2
rep1_A096	ML_D4_096_GGCAAT_BYPTC_L001_R_M01945	NA	FE2
rep1_A097	ML_D4_097_CCTTGA_BYPTC_L001_R_M01945	NA	FE2
rep1_A102	ML_D4_102_TGCGGG_BYPTC_L001_R_M01945	NA	FE2
rep1_A105	ML_D4_105_GGACGG_BYPTC_L001_R_M01945	NA	FE2
rep1_A107	ML_D4_107_AGAGGG_BYPTC_L001_R_M01945	NA	FE2
rep1_A108	ML_D4_108_ATGAAC_BYPTC_L001_R_M01945	NA	FE2
rep1_A109	ML_D4_109_TACCTG_BYPTC_L001_R_M01945	NA	FE2
rep1_A112	ML_D4_112_ATGCTT_BYPTC_L001_R_M01945	NA	FE2
rep1_A120	ML_D4_120_CCCAAA_BYPTC_L001_R_M01945	NA	FE2
rep2_A002	ML_D6_002_GATGCT_BYPTC_L001_R_M01945	NA	FE2
rep2_A005	ML_D6_005_CTCTAC_BYPTC_L001_R_M01945	NA	FE2
rep2_A008	ML_D6_008_ACTACT_BYPTC_L001_R_M01945	NA	FE2
rep2_A010	ML_D6_010_GTAGAA_BYPTC_L001_R_M01945	NA	FE2
rep2_A013	ML_D6_013_CTGAGG_BYPTC_L001_R_M01945	NA	FE2
rep2_A014	ML_D6_014_TCATCA_BYPTC_L001_R_M01945	NA	FE2
rep2_A015	ML_D6_015_CTTGCA_BYPTC_L001_R_M01945	NA	FE2
rep2_A016	ML_D6_016_CATGTT_BYPTC_L001_R_M01945	NA	FE2
rep2_A017	ML_D6_017_TGGATT_BYPTC_L001_R_M01945	NA	FE2
rep2_A018	ML_D6_018_AACGCA_BYPTC_L001_R_M01945	NA	FE2
rep2_A020	ML_D6_020_AAGCTA_BYPTC_L001_R_M01945	NA	FE2
rep2_A021	ML_D6_021_AGTTTG_BYPTC_L001_R_M01945	NA	FE2
rep2_A022	ML_D6_022_TCCCCA_BYPTC_L001_R_M01945	NA	FE2
rep2_A023	ML_D6_023_AACTAG_BYPTC_L001_R_M01945	NA	FE2
rep2_A024	ML_D6_024_GTTCGC_BYPTC_L001_R_M01945	NA	FE2
rep2_A032	ML_D6_032_TTAAAT_BYPTC_L001_R_M01945	NA	FE2
rep2_A034	ML_D6_034_ACTCGA_BYPTC_L001_R_M01945	NA	FE2
rep2_A043	ML_D6_043_TAGGCT_BYPTC_L001_R_M01945	NA	FE2
rep2_A045	ML_D6_045_CCGACC_BYPTC_L001_R_M01945	NA	FE2
rep2_A048	ML_D6_048_AATATG_BYPTC_L001_R_M01945	NA	FE2
rep2_A049	ML_D6_049_TGAGCA_BYPTC_L001_R_M01945	NA	FE2
rep2_A050	ML_D6_050_AATCAC_BYPTC_L001_R_M01945	NA	FE2
rep2_A054	ML_D6_054_CTCTCG_BYPTC_L001_R_M01945	NA	FE2
rep2_A058	ML_D6_058_ACATAT_BYPTC_L001_R_M01945	NA	FE2
rep2_A065	ML_D6_065_TTTTTC_BYPTC_L001_R_M01945	NA	FE2
rep2_A066	ML_D6_066_GTCGTG_BYPTC_L001_R_M01945	NA	FE2
rep2_A067	ML_D6_067_GCTATC_BYPTC_L001_R_M01945	NA	FE2
rep2_A068	ML_D6_068_TATGCG_BYPTC_L001_R_M01945	NA	FE2
rep2_A079	ML_D6_079_CGAAGG_C2YYT_L001_R_M01945	NA	FE2
rep2_A081	ML_D6_081_TTGAAG_C2YYT_L001_R_M01945	NA	FE2
rep2_A085	ML_D6_085_TCAGCG_C2YYT_L001_R_M01945	NA	FE2
rep2_A090	ML_D6_090_TAGATC_C2YYT_L001_R_M01945	NA	FE2
rep2_A092	ML_D6_092_GTGAAT_C2YYT_L001_R_M01945	NA	FE2
rep2_A093	ML_D6_093_AACGTC_C2YYT_L001_R_M01945	NA	FE2
rep2_A094	ML_D6_094_TGTCGT_C2YYT_L001_R_M01945	NA	FE2
rep2_A095	ML_D6_095_CACTAA_C2YYT_L001_R_M01945	NA	FE2
rep2_A097	ML_D6_097_ACATTA_C2YYT_L001_R_M01945	NA	FE2
rep2_A100	ML_D6_100_CCAAGC_C2YYT_L001_R_M01945	NA	FE2
rep2_A106	ML_D6_106_TAAATG_C2YYT_L001_R_M01945	NA	FE2
rep2_A108	ML_D6_108_TTAAGG_C2YYT_L001_R_M01945	NA	FE2
rep2_A110	ML_D6_110_GCTTCG_C2YYT_L001_R_M01945	NA	FE2
rep2_A113	ML_D6_113_CGGAAC_C2YYT_L001_R_M01945	NA	FE2
rep2_A115	ML_D6_115_GCCCAC_C2YYT_L001_R_M01945	NA	FE2
rep2_A117	ML_D6_117_GGGGGA_C2YYT_L001_R_M01945	NA	FE2
rep2_A119	ML_D6_119_TAGTAC_C2YYT_L001_R_M01945	NA	FE2
rep2_A002	ML_D8_002_CGTCGC_C2YYT_L001_R_M01945	NA	FE2
rep2_A013	ML_D8_013_ACCAGG_C2YYT_L001_R_M01945	NA	FE2
rep2_A016	ML_D8_016_CCGTCA_C2YYT_L001_R_M01945	NA	FE2
rep2_A017	ML_D8_017_CATCCT_C2YYT_L001_R_M01945	NA	FE2
rep2_A018	ML_D8_018_GTCGGC_C2YYT_L001_R_M01945	NA	FE2
rep2_A020	ML_D8_020_TGTAAA_C2YYT_L001_R_M01945	NA	FE2
rep2_A021	ML_D8_021_CAGCGT_C2YYT_L001_R_M01945	NA	FE2
rep2_A022	ML_D8_022_GGATCA_C2YYT_L001_R_M01945	NA	FE2
rep2_A023	ML_D8_023_CCCCAT_C2YYT_L001_R_M01945	NA	FE2
rep2_A048	ML_D8_048_AGATAG_C2YYT_L001_R_M01945	NA	FE2
rep2_A049	ML_D8_049_CCTGCT_C2YYT_L001_R_M01945	NA	FE2
rep2_A054	ML_D8_054_GCCTAA_C2YYT_L001_R_M01945	NA	FE2
rep2_A065	ML_D8_065_CTACTA_C2YYT_L001_R_M01945	NA	FE2
rep2_A066	ML_D8_066_TGCGCT_C2YYT_L001_R_M01945	NA	FE2
rep2_A082	ML_D8_082_CTAGTC_C2YYT_L001_R_M01945	NA	FE2
rep2_A085	ML_D8_085_GGCTTG_C2YYT_L001_R_M01945	NA	FE2
rep2_A109	ML_D8_109_GATCTG_C2YYT_L001_R_M01945	NA	FE2
rep2_A002	ML_D9_002_GCCGCG_C2YYT_L001_R_M01945	NA	FE2
rep2_A005	ML_D9_005_TAGGAA_C2YYT_L001_R_M01945	NA	FE2
rep2_A007	ML_D9_007_TATCGA_C2YYT_L001_R_M01945	NA	FE2
rep2_A008	ML_D9_008_TCGAGG_C2YYT_L001_R_M01945	NA	FE2
rep2_A013	ML_D9_013_TCATGT_C2YYT_L001_R_M01945	NA	FE2
rep2_A016	ML_D9_016_CAGAAA_C2YYT_L001_R_M01945	NA	FE2
rep2_A017	ML_D9_017_AGTAAG_C2YYT_L001_R_M01945	NA	FE2
rep2_A020	ML_D9_020_CTTGGG_C2YYT_L001_R_M01945	NA	FE2
rep2_A021	ML_D9_021_GAACAC_C2YYT_L001_R_M01945	NA	FE2
rep2_A027	ML_D9_027_TCTGAT_C2YYT_L001_R_M01945	NA	FE2
rep2_A034	ML_D9_034_AATTCT_C2YYT_L001_R_M01945	NA	FE2
rep2_A035	ML_D9_035_GGAAGA_C2YYT_L001_R_M01945	NA	FE2
rep2_A076	ML_D9_076_CAGGCG_C2YYT_L001_R_M01945	NA	FE2
rep2_A079	ML_D9_079_ACGGTA_C2YYT_L001_R_M01945	NA	FE2
rep2_A087	ML_D9_087_CCGGGT_C2YYT_L001_R_M01945	NA	FE2
rep2_A090	ML_D9_090_CAGGAC_C2YYT_L001_R_M01945	NA	FE2
rep2_A093	ML_D9_093_AGTTGA_C2YYT_L001_R_M01945	NA	FE2
rep2_A094	ML_D9_094_GTTAGT_C2YYT_L001_R_M01945	NA	FE2
rep2_A095	ML_D9_095_CCAGCC_C2YYT_L001_R_M01945	NA	FE2
rep2_A108	ML_D9_108_AAACAA_C2YYT_L001_R_M01945	NA	FE2
rep2_A112	ML_D9_112_GCAATA_C2YYT_L001_R_M01945	NA	FE2
rep2_A113	ML_D9_113_CAATTA_C2YYT_L001_R_M01945	NA	FE2
rep2_A115	ML_D9_115_TGTTCG_C2YYT_L001_R_M01945	NA	FE2
rep2_A116	ML_D9_116_CCAACA_C2YYT_L001_R_M01945	NA	FE2
rep2_A117	ML_D9_117_CTACCG_C2YYT_L001_R_M01945	NA	FE2
rep2_A119	ML_D9_119_TCGTTC_C2YYT_L001_R_M01945	NA	FE2
rep2_A120	ML_D9_120_GCGATG_C2YYT_L001_R_M01945	NA	FE2
rep1_A010	ML_D2_010_GTCGGC_BYPTC_L001_R_M01945	NA	FE1
rep1_A024	ML_D2_024_ATTAGG_BYPTC_L001_R_M01945	NA	FE1
rep1_A056	ML_D2_056_TTGCTA_BYPTC_L001_R_M01945	NA	FE1
rep1_A069	ML_D2_069_ACGATC_BYPTC_L001_R_M01945	NA	FE1
rep1_A100	ML_D2_100_GATCTG_BYPTC_L001_R_M01945	NA	FE1
rep1_A112	ML_D2_112_CGATAC_BYPTC_L001_R_M01945	NA	FE1
rep2_A067	ML_D7_067_GAGGGC_C2YYT_L001_R_M01945	NA	FE1
rep1_A015	ML_D2_015_GGATCA_BYPTC_L001_R_M01945	NA	FE2
rep1_A023	ML_D2_023_TTACTC_BYPTC_L001_R_M01945	NA	FE2
rep1_A067	ML_D2_067_CTACTA_BYPTC_L001_R_M01945	NA	FE2
rep1_A070	ML_D2_070_CGCTCT_BYPTC_L001_R_M01945	NA	FE2
rep1_A071	ML_D2_071_GATAGA_BYPTC_L001_R_M01945	NA	FE2
rep1_A073	ML_D2_073_TATCAT_BYPTC_L001_R_M01945	NA	FE2
rep1_A076	ML_D2_076_CTAGTC_BYPTC_L001_R_M01945	NA	FE2
rep1_A097	ML_D2_097_GCACGT_BYPTC_L001_R_M01945	NA	FE2
rep1_A115	ML_D2_115_CACCGG_BYPTC_L001_R_M01945	NA	FE2
rep2_A002	ML_D7_002_ACAGAC_C2YYT_L001_R_M01945	NA	FE2
rep2_A013	ML_D7_013_AAACTC_C2YYT_L001_R_M01945	NA	FE2
rep2_A015	ML_D7_015_TCTTAA_C2YYT_L001_R_M01945	NA	FE2
rep2_A016	ML_D7_016_CGCGTG_C2YYT_L001_R_M01945	NA	FE2
rep2_A018	ML_D7_018_GCGCCC_C2YYT_L001_R_M01945	NA	FE2
rep2_A020	ML_D7_020_AAGGCC_C2YYT_L001_R_M01945	NA	FE2
rep2_A021	ML_D7_021_TGCACG_C2YYT_L001_R_M01945	NA	FE2
rep2_A022	ML_D7_022_CAGTGA_C2YYT_L001_R_M01945	NA	FE2
rep2_A023	ML_D7_023_GCCGGT_C2YYT_L001_R_M01945	NA	FE2
rep2_A024	ML_D7_024_CTTAAA_C2YYT_L001_R_M01945	NA	FE2
rep2_A050	ML_D7_050_GAGCAA_C2YYT_L001_R_M01945	NA	FE2
rep2_A054	ML_D7_054_GGCCTC_C2YYT_L001_R_M01945	NA	FE2
rep2_A066	ML_D7_066_ATAACG_C2YYT_L001_R_M01945	NA	FE2
rep2_A076	ML_D7_076_TACAAG_C2YYT_L001_R_M01945	NA	FE2
rep2_A085	ML_D7_085_GACATC_C2YYT_L001_R_M01945	NA	FE2
rep2_A092	ML_D7_092_TCGAAC_C2YYT_L001_R_M01945	NA	FE2
rep2_A105	ML_D7_105_GTGTTT_C2YYT_L001_R_M01945	NA	FE2
rep2_A106	ML_D7_106_ACCCCC_C2YYT_L001_R_M01945	NA	FE2
rep2_A108	ML_D7_108_GGCCAA_C2YYT_L001_R_M01945	NA	FE2
rep2_A109	ML_D7_109_GACAGT_C2YYT_L001_R_M01945	NA	FE2
rep2_A110	ML_D7_110_ATGTCA_C2YYT_L001_R_M01945	NA	FE2
rep1_A012	ML_D2_012_TGTAAA_BYPTC_L001_R_M01945	NA	FE3
rep1_A013	ML_D2_013_CAGCGT_BYPTC_L001_R_M01945	NA	FE3
rep1_A018	ML_D2_018_TTGTGA_BYPTC_L001_R_M01945	NA	FE3
rep1_A019	ML_D2_019_AGATAG_BYPTC_L001_R_M01945	NA	FE3
rep1_A021	ML_D2_021_CCTGCT_BYPTC_L001_R_M01945	NA	FE3
rep1_A044	ML_D2_044_GCCTAA_BYPTC_L001_R_M01945	NA	FE3
rep1_A053	ML_D2_053_AAAGCG_BYPTC_L001_R_M01945	NA	FE3
rep1_A068	ML_D2_068_TGCGCT_BYPTC_L001_R_M01945	NA	FE3
rep1_A077	ML_D2_077_GGCTTG_BYPTC_L001_R_M01945	NA	FE3
rep1_A096	ML_D2_096_CCTCCC_BYPTC_L001_R_M01945	NA	FE3
rep1_A098	ML_D2_098_AGGGCA_BYPTC_L001_R_M01945	NA	FE3
rep1_A102	ML_D2_102_CGCGCC_BYPTC_L001_R_M01945	NA	FE3
rep1_A108	ML_D2_108_TAGGAA_BYPTC_L001_R_M01945	NA	FE3
rep1_A110	ML_D2_110_TATCGA_BYPTC_L001_R_M01945	NA	FE3
rep1_A111	ML_D2_111_TCGAGG_BYPTC_L001_R_M01945	NA	FE3
rep2_A014	ML_D7_014_AGAAGT_C2YYT_L001_R_M01945	NA	FE3
rep2_A048	ML_D7_048_ATCGTT_C2YYT_L001_R_M01945	NA	FE3
rep2_A064	ML_D7_064_AGTCGG_C2YYT_L001_R_M01945	NA	FE3
rep2_A065	ML_D7_065_TACTCA_C2YYT_L001_R_M01945	NA	FE3
rep2_A077	ML_D7_077_CGTTTC_C2YYT_L001_R_M01945	NA	FE3
rep2_A079	ML_D7_079_CCCGTT_C2YYT_L001_R_M01945	NA	FE3
rep2_A081	ML_D7_081_GGTCAC_C2YYT_L001_R_M01945	NA	FE3
rep2_A082	ML_D7_082_AGTGCT_C2YYT_L001_R_M01945	NA	FE3
