# Supplementary material for: Longitudinal Analysis of the Microbiota Composition and Enterotypes of Pigs from Post-Weaning to Finishing
Source: Microorganisms. 2019 Nov 28;7(12):622. doi: 10.3390/microorganisms7120622 (PMC6956163; doi:10.3390/microorganisms7120622)
Supplement: Supplementary file 1 [file microorganisms-07-00622-s001.zip › Table_S5_pred_metagenome_unstrat.tsv]

function	description	ML_D1_005_GACGAT_BYPTC_L001_R_M01945	ML_D1_008_ATTCTC_BYPTC_L001_R_M01945	ML_D1_010_TTGAAG_BYPTC_L001_R_M01945	ML_D1_012_AAAGTA_BYPTC_L001_R_M01945	ML_D1_013_TCAGCG_BYPTC_L001_R_M01945	ML_D1_015_AGGCGC_BYPTC_L001_R_M01945	ML_D1_018_ATCTAT_BYPTC_L001_R_M01945	ML_D1_021_TAGATC_BYPTC_L001_R_M01945	ML_D1_023_AACGTC_BYPTC_L001_R_M01945	ML_D1_024_TGTCGT_BYPTC_L001_R_M01945	ML_D1_026_CACTAA_BYPTC_L001_R_M01945	ML_D1_027_TTGACT_BYPTC_L001_R_M01945	ML_D1_030_GGGTCT_BYPTC_L001_R_M01945	ML_D1_031_CCAAGC_BYPTC_L001_R_M01945	ML_D1_035_CGTTAA_BYPTC_L001_R_M01945	ML_D1_037_GTGTAG_BYPTC_L001_R_M01945	ML_D1_039_CACCTC_BYPTC_L001_R_M01945	ML_D1_040_TAAATG_BYPTC_L001_R_M01945	ML_D1_044_TTAAGG_BYPTC_L001_R_M01945	ML_D1_047_AAGTAA_BYPTC_L001_R_M01945	ML_D1_049_AGAATC_BYPTC_L001_R_M01945	ML_D1_050_GACTTT_BYPTC_L001_R_M01945	ML_D1_052_CGGAAC_BYPTC_L001_R_M01945	ML_D1_053_ATTTGT_BYPTC_L001_R_M01945	ML_D1_054_GCCCAC_BYPTC_L001_R_M01945	ML_D1_055_AACCAT_BYPTC_L001_R_M01945	ML_D1_056_GGGGGA_BYPTC_L001_R_M01945	ML_D1_062_GTTGCG_BYPTC_L001_R_M01945	ML_D1_063_AAACTC_BYPTC_L001_R_M01945	ML_D1_065_TCTTAA_BYPTC_L001_R_M01945	ML_D1_067_CGCGTG_BYPTC_L001_R_M01945	ML_D1_068_GCGCCC_BYPTC_L001_R_M01945	ML_D1_069_AAGGCC_BYPTC_L001_R_M01945	ML_D1_070_TGCACG_BYPTC_L001_R_M01945	ML_D1_073_CAGTGA_BYPTC_L001_R_M01945	ML_D1_076_CTTAAA_BYPTC_L001_R_M01945	ML_D1_077_TAAGGG_BYPTC_L001_R_M01945	ML_D1_078_ATCGTT_BYPTC_L001_R_M01945	ML_D1_079_GAGCAA_BYPTC_L001_R_M01945	ML_D1_081_ACTGCG_BYPTC_L001_R_M01945	ML_D1_082_GGCCTC_BYPTC_L001_R_M01945	ML_D1_084_ATCGGG_BYPTC_L001_R_M01945	ML_D1_085_AGTCGG_BYPTC_L001_R_M01945	ML_D1_086_TACTCA_BYPTC_L001_R_M01945	ML_D1_088_GAGGGC_BYPTC_L001_R_M01945	ML_D1_090_TACAAG_BYPTC_L001_R_M01945	ML_D1_092_CGTTTC_BYPTC_L001_R_M01945	ML_D1_096_GGTCAC_BYPTC_L001_R_M01945
K00001	E1.1.1.1, adh; alcohol dehydrogenase [EC:1.1.1.1]	5167.8	5541.0700000000015	5416.140000000001	6529.380000000001	4334.970000000001	5228.510000000001	5460.1	4684.77	3839.6100000000006	6684.890000000002	4154.5300000000025	2489.9999999999995	6949.560000000001	4352.280000000001	3594.1800000000003	3879.4999999999995	5852.370000000001	3805.8500000000004	5002.72	2828.3600000000006	4656.840000000001	3287.710000000002	4060.690000000001	5661.340000000002	5198.850000000001	4040.4300000000003	5581.320000000002	4392.01	3472.0300000000016	4657.040000000001	3979.380000000001	4999.350000000002	4881.760000000002	3228.4100000000017	4916.200000000001	4624.700000000003	4073.0300000000016	4731.680000000001	5349.540000000002	6274.870000000001	4724.030000000001	5022.34	5396.030000000002	6145.8600000000015	3368.4900000000007	5235.120000000001	6180.26	3235.170000000002
K00002	AKR1A1, adh; alcohol dehydrogenase (NADP+) [EC:1.1.1.2]	56.0	12.0	23.0	15.0	2.0	0.0	2.0	1.0	22.0	65.0	0.0	17.0	21.0	3.0	45.0	19.0	35.0	55.0	14.0	32.0	1.0	6.0	35.0	22.0	2.0	15.0	57.0	0.0	23.0	37.0	26.0	13.0	27.0	33.0	16.0	31.0	54.0	26.0	7.0	6.0	7.0	11.0	3.0	11.0	4.0	2.0	2.0	8.0
K00003	E1.1.1.3; homoserine dehydrogenase [EC:1.1.1.3]	10936.699999999995	9954.71	12015.509999999998	11131.429999999998	12253.829999999996	13507.51	10789.349999999999	12381.979999999994	13837.700000000004	8346.079999999998	11456.699999999992	15453.820000000003	9390.279999999997	11638.399999999996	13491.349999999999	12291.799999999996	8620.809999999998	14039.07	12865.07	11654.11	8296.889999999998	13411.529999999999	11834.209999999997	9313.049999999997	10870.41	11164.679999999998	10066.069999999996	12327.399999999996	13075.359999999993	11781.559999999998	12513.559999999994	11565.5	11459.359999999995	13240.829999999998	12224.229999999998	9941.669999999996	10560.269999999999	9135.939999999997	10934.429999999997	11100.549999999997	11664.389999999998	12011.659999999998	10915.8	7685.49	12783.069999999998	12449.939999999997	11420.119999999997	12930.719999999994
K00004	BDH, butB; (R,R)-butanediol dehydrogenase / meso-butanediol dehydrogenase / diacetyl reductase [EC:1.1.1.4 1.1.1.- 1.1.1.303]	2.8	8.77	24.38	17.54	10.11	8.719999999999999	10.0	10.89	37.49	0.0	21.55	11.709999999999999	0.2	7.4	36.94	21.8	17.29	33.739999999999995	18.46	27.459999999999997	9.66	41.040000000000006	3.63	20.6	5.52	3.36	2.06	11.45	24.790000000000006	15.399999999999999	21.740000000000002	9.799999999999999	25.490000000000002	58.38	18.91	19.34	32.599999999999994	17.369999999999997	10.370000000000001	8.83	15.41	17.71	6.970000000000001	12.0	15.77	18.48	6.6	33.88999999999999
K00005	gldA; glycerol dehydrogenase [EC:1.1.1.6]	2858.5	3442.170000000002	3670.720000000002	3127.4900000000007	4043.800000000001	3322.12	3163.9900000000007	3048.9800000000014	3008.6899999999996	3267.750000000001	2883.0100000000034	2935.4999999999995	4376.0300000000025	3967.950000000002	2773.82	2511.99	3084.310000000002	3148.6100000000006	2518.6000000000004	2988.9500000000016	2675.240000000001	2932.290000000002	2319.2300000000014	3598.880000000002	3224.930000000002	2437.0500000000006	3661.9300000000026	2382.45	2594.230000000002	3304.5600000000013	2927.700000000001	2908.700000000002	3112.9000000000024	3139.2000000000016	3633.590000000002	3027.6600000000026	3116.280000000002	3109.1200000000026	3661.290000000003	3809.8600000000038	3808.730000000002	3984.540000000001	4039.500000000002	3374.2700000000013	4392.410000000002	4111.830000000002	4307.860000000001	3455.7000000000016
K00008	SORD, gutB; L-iditol 2-dehydrogenase [EC:1.1.1.14]	5084.330000000001	4557.96	6446.66	3841.4900000000002	4710.98	6422.28	4911.570000000001	5213.280000000001	4806.61	4020.1400000000003	3591.2299999999996	4844.67	5146.07	6398.62	4922.389999999999	5085.5	4555.34	5447.549999999999	3819.8199999999997	4323.68	3714.97	3418.5799999999995	4692.800000000001	3472.17	5107.349999999999	4580.73	4565.78	4748.77	3638.65	4190.33	4285.03	4127.22	4235.69	4271.280000000001	4054.0899999999997	3998.7499999999995	3577.9199999999996	3803.88	4405.339999999999	4514.61	4718.09	3338.83	4846.4	4121.34	5602.39	6328.0700000000015	4834.139999999999	4458.0
K00009	mtlD; mannitol-1-phosphate 5-dehydrogenase [EC:1.1.1.17]	2492.62	1995.0700000000002	1944.3899999999999	3885.82	3265.8	3712.32	2865.04	3808.46	4295.860000000001	1188.69	3466.5	4767.620000000001	1395.93	2162.29	3828.7999999999997	3095.51	1408.0	4644.18	4577.98	3121.4400000000005	1831.65	4238.4	3754.0	2498.5	2339.59	2745.82	1908.51	4256.860000000001	4431.96	3160.96	3677.5799999999995	3444.38	2971.51	3568.3500000000004	3743.93	2078.33	2386.41	1843.24	3004.6400000000003	3197.33	2839.37	3738.34	2308.38	721.64	2405.84	2616.75	3111.5	3412.3100000000004
K00010	iolG; myo-inositol 2-dehydrogenase / D-chiro-inositol 1-dehydrogenase [EC:1.1.1.18 1.1.1.369]	267.0	463.15000000000003	551.34	229.84999999999997	288.64	131.14	411.56999999999994	92.28	513.4399999999999	337.0	260.55999999999995	259.75	559.71	614.7099999999999	529.81	301.7	455.0	387.0400000000001	424.91	304.18	175.14	272.41999999999996	282.14000000000004	311.31	557.25	374.57	227.0	246.84	162.87999999999997	368.4100000000001	251.70999999999998	216.04999999999998	259.53	295.44	229.42999999999995	491.0799999999999	488.04999999999995	398.40999999999997	178.30999999999997	176.2	197.42999999999998	242.00000000000003	361.46000000000004	393.55999999999995	276.72	151.76999999999998	144.14	120.0
K00012	UGDH, ugd; UDPglucose 6-dehydrogenase [EC:1.1.1.22]	6898.629999999993	5630.219999999997	5745.0399999999945	7031.579999999993	6292.909999999996	7401.9199999999955	6980.639999999993	8328.749999999987	7084.889999999991	4484.230000000004	6326.619999999985	6542.609999999995	5522.149999999999	7836.709999999995	7308.899999999993	7578.989999999997	6050.849999999992	7957.079999999989	7129.189999999994	7667.679999999989	6253.069999999994	5774.709999999997	8152.7399999999925	5593.869999999988	6122.819999999998	6973.189999999988	5461.239999999992	7560.94999999999	6613.359999999986	6152.899999999992	6886.979999999993	6772.07999999999	6402.789999999985	6803.089999999988	6398.719999999989	5683.1899999999905	5802.769999999996	5713.449999999991	6507.659999999991	6548.46999999999	6330.879999999993	5279.530000000001	5022.3799999999965	5199.199999999998	6075.689999999998	7940.5299999999925	6982.719999999995	6511.2099999999955
K00013	hisD; histidinol dehydrogenase [EC:1.1.1.23]	8431.61999999999	7121.509999999981	8072.399999999994	8276.479999999994	7973.219999999987	9689.559999999996	8557.949999999993	10263.090000000007	10325.43000000001	4961.889999999993	8229.24999999998	10459.560000000005	6149.20999999998	9105.219999999994	10335.910000000002	9989.83	6615.799999999984	11047.200000000017	9986.680000000004	9035.230000000009	6440.5899999999865	8832.039999999986	9703.99999999999	6562.209999999986	7801.519999999988	8818.420000000004	6501.749999999986	9813.890000000009	9295.230000000003	8247.649999999985	9164.189999999995	8727.869999999995	8402.83999999999	9171.219999999996	8681.23	7064.7199999999875	7480.76999999998	6491.259999999984	8308.559999999983	8056.53999999998	8189.3799999999865	7387.2999999999865	6298.239999999988	5328.7099999999955	7973.659999999987	9668.070000000003	8302.50999999999	8786.529999999995
K00014	aroE; shikimate dehydrogenase [EC:1.1.1.25]	12381.490000000009	10498.150000000003	12612.990000000007	11269.240000000014	11499.230000000003	14803.160000000009	11919.440000000008	14123.390000000012	13931.220000000018	8138.609999999986	11298.860000000015	14451.340000000015	9952.829999999994	13465.580000000007	13864.630000000014	13815.820000000005	9994.420000000006	14926.500000000025	12834.090000000013	12849.960000000015	9478.229999999996	11994.310000000003	13600.650000000009	9162.400000000001	11686.780000000004	12443.360000000022	9787.920000000002	13256.730000000012	12831.46000000003	11432.460000000008	12609.430000000011	11805.840000000013	11768.410000000018	13038.330000000018	11770.220000000016	10154.460000000008	10215.099999999993	9448.480000000005	11446.060000000018	11138.280000000013	11512.700000000006	9966.739999999993	9892.94	8535.089999999991	12136.34	13628.090000000011	11202.570000000003	12777.730000000005
K00015	gyaR, GOR1; glyoxylate reductase [EC:1.1.1.26]	4.0	3.0	0.0	2.0	0.0	0.0	0.0	4.0	0.0	1.0	0.0	8.0	1.0	0.0	4.0	3.0	3.0	3.0	3.0	0.0	0.0	7.0	0.0	6.0	2.0	0.0	5.0	1.0	0.0	6.0	0.0	2.0	5.0	5.0	5.0	2.0	2.0	2.0	0.0	0.0	0.0	4.0	7.0	4.0	0.0	0.0	0.0	4.0
K00016	LDH, ldh; L-lactate dehydrogenase [EC:1.1.1.27]	20296.88000000001	24504.750000000004	24969.60000000002	27005.710000000017	26182.71000000002	23621.750000000062	22168.080000000016	19397.820000000014	18956.14000000001	31391.270000000022	21027.400000000045	17887.329999999994	31190.68000000004	20007.040000000023	18601.119999999988	18084.52	25140.650000000027	18575.090000000015	21024.12999999999	16778.96	21998.82000000001	20341.220000000023	17157.01	27865.940000000024	24364.440000000013	17920.99	28436.070000000036	17880.299999999996	18943.680000000008	24834.49000000001	20517.56000000002	22823.32000000001	23403.740000000027	20456.940000000024	25628.410000000036	23743.77000000003	24249.950000000026	25364.220000000016	24997.39000000005	27505.45000000005	25293.540000000026	29757.260000000046	30088.15000000003	28187.310000000023	23888.490000000013	24571.130000000045	29699.37000000004	20558.80000000003
K00018	hprA; glycerate dehydrogenase [EC:1.1.1.29]	5858.499999999988	4735.609999999989	5992.079999999994	4373.459999999996	5264.749999999994	5244.639999999997	5408.299999999991	6052.569999999992	6402.719999999993	4166.389999999997	5887.919999999986	7753.509999999989	4301.479999999995	6373.46999999999	7126.21999999999	7515.219999999992	5105.029999999992	6891.909999999991	5375.709999999993	7379.179999999996	5067.009999999989	6376.729999999988	6036.859999999991	4679.129999999991	5649.559999999991	7118.299999999996	4805.119999999989	5798.649999999991	7012.759999999986	5572.779999999989	6578.159999999989	5874.189999999991	6118.099999999987	7375.6999999999825	5325.469999999994	5607.309999999986	5511.449999999986	5015.6799999999885	4849.649999999991	4255.079999999992	5057.179999999993	4550.749999999998	4174.429999999995	4808.239999999995	6311.02999999999	5949.029999999997	4872.199999999995	6975.319999999992
K00019	E1.1.1.30, bdh; 3-hydroxybutyrate dehydrogenase [EC:1.1.1.30]	9.0	4.0	30.5	4.0	9.5	0.0	6.0	6.0	30.5	8.5	24.5	42.5	11.0	35.5	187.0	66.0	30.0	26.0	17.0	22.0	12.5	16.0	2.0	18.5	5.0	62.5	141.0	3.5	11.5	37.5	12.5	10.0	24.5	37.0	26.5	45.5	183.5	95.5	14.5	4.0	6.0	14.0	11.5	15.5	7.5	3.0	2.0	38.0
K00020	mmsB, HIBADH; 3-hydroxyisobutyrate dehydrogenase [EC:1.1.1.31]	1493.9199999999998	1352.49	1911.6500000000003	1305.21	1640.2500000000002	1663.55	1413.8200000000002	1806.9199999999998	1494.18	1768.6899999999998	1286.1100000000004	1608.3799999999999	1350.96	1716.1499999999999	1629.7900000000004	1742.5	1620.6599999999999	1671.0300000000002	1220.53	1605.1399999999999	1234.8	1530.5800000000006	1416.27	1288.0900000000001	1441.8899999999999	1358.18	1970.6999999999998	1342.54	1416.66	1379.8600000000004	1316.3000000000002	1303.3500000000001	1415.5200000000002	1590.8200000000004	1559.0900000000001	1383.9200000000008	1546.6900000000003	1501.5300000000002	1502.11	1691.7099999999998	1646.8400000000001	1303.96	1838.95	1272.2	1906.4900000000002	1678.2500000000005	1445.99	1606.8900000000003
K00023	phbB; acetoacetyl-CoA reductase [EC:1.1.1.36]	4.0	3.0	0.0	2.0	0.0	0.0	0.0	4.0	0.0	1.0	0.0	8.0	3.0	0.0	7.0	3.0	3.0	5.0	5.0	0.0	0.0	7.0	0.0	6.0	2.0	0.0	5.0	1.0	0.0	6.0	0.0	2.0	5.0	7.0	5.0	2.0	3.0	2.0	0.0	0.0	0.0	4.0	7.0	4.0	0.0	0.0	0.0	4.0
K00024	mdh; malate dehydrogenase [EC:1.1.1.37]	3295.1999999999953	2316.1700000000014	1686.900000000001	4343.689999999995	3194.009999999997	3690.4599999999946	3565.829999999995	4858.039999999988	3741.7799999999943	1604.650000000002	3337.4199999999896	2718.4099999999953	1466.6300000000033	3285.2799999999943	3575.0899999999947	3997.009999999997	2764.249999999995	4751.059999999988	4702.789999999992	4180.329999999994	2995.7199999999957	2844.5599999999977	4836.719999999989	2817.219999999994	2741.329999999999	3339.8299999999936	1810.6700000000014	4284.0199999999895	3616.1799999999885	3053.049999999997	3584.9899999999943	3830.109999999994	3299.6399999999912	2929.5799999999936	3652.6799999999917	2493.1899999999955	2661.23	2536.969999999998	3406.0299999999925	3504.679999999993	3096.059999999995	2745.059999999997	1851.5600000000013	1912.9000000000021	1839.7500000000018	2992.7599999999934	3542.1699999999964	2601.4599999999946
K00027	ME2, sfcA, maeA; malate dehydrogenase (oxaloacetate-decarboxylating) [EC:1.1.1.38]	9652.269999999993	9753.729999999998	10615.76	11877.69	11859.689999999999	12061.439999999997	10715.769999999999	11613.15999999999	12912.839999999998	8191.039999999999	11306.739999999996	14384.169999999998	10479.429999999998	10833.569999999996	12732.33	11326.019999999995	8382.83	12990.719999999996	12653.1	11038.4	8445.630000000001	12776.43	11156.019999999991	10508.629999999997	10424.019999999999	10219.930000000002	9877.230000000001	11341.009999999998	12446.679999999993	11550.34	11950.539999999997	11343.34	11365.509999999998	12995.419999999998	12815.129999999997	10055.08	10525.439999999999	8992.4	11154.619999999997	11289.96	11296.39	12733.009999999998	10295.779999999999	8278.019999999999	12014.91	12753.999999999998	12393.27	12538.409999999994
K00029	E1.1.1.40, maeB; malate dehydrogenase (oxaloacetate-decarboxylating)(NADP+) [EC:1.1.1.40]	1340.2500000000018	1110.6800000000028	908.6500000000007	978.9400000000009	1010.7800000000007	562.0999999999998	1234.340000000002	1378.6100000000015	1124.0300000000007	1242.5300000000018	1425.9500000000035	973.3200000000007	858.8500000000007	1621.2800000000025	1441.2600000000023	1869.690000000002	1822.3200000000036	1333.4500000000023	1329.2300000000016	2432.9699999999966	1854.1800000000032	1080.9900000000011	1815.4800000000025	1351.3400000000022	1412.2000000000025	2075.8200000000015	951.880000000002	1109.400000000002	1548.7500000000036	1342.4200000000023	1524.2000000000023	1424.2100000000016	1542.890000000003	1646.4600000000041	1067.5000000000016	1699.6300000000033	1864.0300000000032	1848.3100000000031	941.4300000000011	663.7900000000005	968.8200000000008	751.3700000000002	669.5000000000005	1611.350000000002	967.5000000000003	539.5499999999998	686.5200000000002	1284.4500000000016
K00030	IDH3; isocitrate dehydrogenase (NAD+) [EC:1.1.1.41]	673.0	659.5	884.5	432.5	595.4200000000001	397.5	745.25	593.0	859.0	503.5	673.25	950.2500000000001	632.5	768.0	955.25	667.0	584.5	582.1700000000001	851.3299999999999	726.5	361.5	892.83	683.33	414.75	704.25	736.25	409.25	448.58	671.75	623.5	626.0799999999999	519.0	606.2499999999999	792.09	608.0	861.25	780.0799999999999	560.0	462.0	399.0	507.65999999999997	643.5799999999999	514.25	566.5	617.75	984.75	428.5	750.8299999999999
K00031	IDH1, IDH2, icd; isocitrate dehydrogenase [EC:1.1.1.42]	7587.949999999986	6257.359999999983	6903.439999999992	7639.979999999991	7189.039999999988	8908.469999999994	7407.579999999985	9231.51	9271.689999999999	4266.269999999993	7248.38999999998	9557.619999999992	5383.449999999986	7969.759999999986	9129.449999999995	8891.809999999994	5616.499999999988	10233.060000000009	9048.459999999995	7933.7099999999955	5702.62999999999	7955.299999999982	8556.529999999988	5882.569999999989	6461.219999999986	7627.349999999996	5903.229999999987	9028.220000000001	8494.719999999988	7378.749999999983	8291.219999999987	7992.659999999989	7599.1199999999835	8265.219999999981	7909.49999999999	5914.869999999985	6527.319999999982	5581.009999999986	7412.599999999985	7421.959999999979	7312.219999999987	6659.519999999988	5634.989999999991	4395.149999999996	7140.439999999987	8205.649999999992	7458.2699999999895	7885.519999999988
K00033	PGD, gnd, gntZ; 6-phosphogluconate dehydrogenase [EC:1.1.1.44 1.1.1.343]	3322.55	4499.6500000000015	5114.970000000002	3721.290000000001	3984.5800000000004	2821.9900000000002	3328.7400000000007	1701.910000000001	1803.2599999999998	7383.880000000002	2678.590000000004	1086.5700000000002	6461.160000000003	2904.620000000002	2111.95	2080.1899999999996	5493.150000000002	1144.0899999999997	2453.84	1708.3900000000008	3881.9500000000016	2284.970000000002	1486.4	4893.710000000002	4508.220000000003	2940.5600000000004	5640.630000000003	1411.1000000000001	1759.7900000000013	4052.2900000000013	2436.1100000000015	3059.200000000002	3546.9600000000028	2374.760000000002	3269.380000000002	4607.730000000002	4991.5700000000015	5556.800000000002	3779.6600000000035	4226.380000000004	3948.430000000002	4502.350000000001	5996.460000000002	6328.020000000002	3636.000000000002	3065.200000000002	4274.110000000001	2226.050000000003
K00034	gdh; glucose 1-dehydrogenase [EC:1.1.1.47]	1.5	0.5	5.0	4.0	4.0	1.0	1.5	2.5	11.5	3.0	2.5	5.5	2.5	5.0	6.0	9.0	5.0	10.0	0.5	6.5	3.0	8.0	2.5	0.5	2.0	2.5	3.5	2.5	7.0	1.0	5.1	2.5	3.5	6.5	2.5	1.5	3.5	3.0	4.5	4.17	4.0	4.5	3.0	2.5	3.5	6.0	4.0	1.5
K00036	G6PD, zwf; glucose-6-phosphate 1-dehydrogenase [EC:1.1.1.49 1.1.1.363]	3174.7200000000003	4402.840000000002	4975.640000000002	3611.970000000001	3875.440000000001	2678.340000000001	3128.750000000001	1307.5800000000006	1571.9600000000005	7300.230000000002	2512.9400000000037	961.2400000000001	6424.170000000003	2752.4500000000016	1920.2899999999997	1930.0299999999997	5310.320000000002	1095.7699999999995	2021.0100000000007	1518.5400000000006	3789.800000000002	2140.4900000000025	1235.21	4782.210000000002	4407.380000000002	2704.2300000000005	5519.820000000003	1278.4400000000003	1552.1600000000017	3819.960000000002	2192.690000000002	2883.3600000000024	3363.800000000003	2163.9400000000023	2982.380000000002	4387.400000000002	4423.080000000002	5124.310000000002	3442.000000000003	4003.0500000000034	3699.6000000000017	4335.370000000002	5889.790000000002	6237.530000000002	3428.8400000000015	2694.8700000000017	4034.9800000000014	2024.910000000003
K00040	uxuB; fructuronate reductase [EC:1.1.1.57]	2253.5	1991.33	2878.68	1619.84	2055.4300000000003	2638.5	2278.79	2144.4700000000003	1942.55	1622.33	1462.0	1953.1699999999998	2152.0	2826.83	2331.9800000000005	2081.1400000000003	1895.67	2446.79	1755.0700000000002	1972.72	1435.78	1383.6799999999998	1823.33	1353.41	2228.1800000000003	1961.83	1886.33	1730.6999999999998	1316.52	1882.0200000000002	1789.1	1606.1399999999999	1675.9699999999998	1790.33	1733.6000000000001	1864.18	1782.33	1662.6599999999999	2077.48	1919.3100000000002	1959.17	1569.35	2098.9300000000003	1842.5	2198.1800000000003	3472.0	2152.67	1881.86
K00041	uxaB; tagaturonate reductase [EC:1.1.1.58]	1506.5500000000034	1296.2000000000037	1498.0300000000018	1067.9800000000007	1430.1400000000024	1413.8200000000008	1688.3400000000029	1680.0000000000018	1291.020000000001	906.530000000001	1197.2500000000036	1358.030000000002	1202.0500000000018	2064.680000000002	1503.3700000000024	1693.9900000000025	1148.3600000000017	1896.8600000000026	1240.0300000000018	1824.8500000000006	1501.5900000000022	1120.280000000001	1401.460000000002	1200.110000000002	1415.9700000000023	1517.9300000000017	1086.440000000002	1500.3500000000017	1225.1300000000028	1274.4900000000025	1435.7900000000022	1285.0900000000022	1267.710000000003	1337.6000000000033	1286.9100000000017	1275.6400000000028	1141.380000000002	1231.4300000000026	1631.300000000003	1363.5400000000031	1387.480000000002	1048.0800000000006	1053.3900000000012	1306.6000000000013	1410.0200000000025	2364.779999999998	1682.8700000000024	1524.3400000000024
K00042	garR, glxR; 2-hydroxy-3-oxopropionate reductase [EC:1.1.1.60]	1758.13	1064.77	1785.04	1146.8799999999999	1598.14	1629.7199999999998	1275.58	1358.7799999999997	1483.49	1154.33	1142.2200000000003	1438.9299999999998	917.2	1804.06	1518.56	1771.5800000000002	1486.3	1910.7200000000005	1205.6	1546.24	881.5499999999998	1225.6500000000003	1422.29	1081.58	1337.52	1378.63	1554.3899999999999	1388.5100000000002	1169.8	1222.8200000000004	1235.7300000000002	1149.7500000000002	1234.2599999999998	1310.64	1202.1	1226.01	1081.59	931.2	1116.4	1400.44	1239.08	944.3800000000001	1557.8	998.0	1829.4400000000003	1314.48	1226.27	1240.5599999999997
K00045	E1.1.1.67, mtlK; mannitol 2-dehydrogenase [EC:1.1.1.67]	0.0	0.0	0.2	0.0	0.0	0.0	0.0	0.0	0.0	0.0	0.0	0.0	0.0	0.0	0.0	0.2	0.0	0.0	0.0	0.0	0.0	0.0	0.0	0.0	0.4	0.0	0.0	0.4	0.4	0.0	0.0	0.0	0.0	0.0	0.0	0.0	0.2	0.2	0.0	0.2	0.0	0.0	0.0	0.0	0.0	0.2	0.0	0.0
K00046	idnO; gluconate 5-dehydrogenase [EC:1.1.1.69]	2970.5499999999965	2698.119999999999	3558.029999999997	2405.64	3066.889999999998	2717.32	3478.839999999996	3325.169999999996	3069.689999999996	2232.200000000001	2849.4999999999936	3108.5299999999966	2658.0499999999997	4402.349999999994	4103.039999999997	3898.4899999999975	3175.939999999995	4007.369999999994	2760.049999999998	4023.109999999994	2741.339999999999	2578.5299999999993	3125.2799999999975	2545.779999999997	3461.219999999998	3421.349999999993	2297.6099999999988	2721.009999999997	2890.0599999999927	2981.1599999999976	3082.0399999999963	2961.3299999999967	3058.8699999999935	3267.1999999999944	2659.739999999997	2983.649999999994	2983.7999999999965	2868.519999999994	2868.959999999995	2425.2899999999995	3187.0599999999968	2401.41	2513.979999999999	2899.3499999999967	2891.2699999999995	3769.5299999999957	2945.9499999999985	3043.339999999997
K00048	fucO; lactaldehyde reductase [EC:1.1.1.77]	3290.83	2975.5	3760.75	2602.34	3054.6000000000004	4224.17	3361.29	4203.12	2920.8599999999997	2633.83	2312.17	2902.2	3306.5	4066.16	2850.9800000000005	3031.6400000000003	2736.01	3136.2700000000004	2324.5700000000006	2737.6800000000003	2597.78	2133.74	2833.06	2203.9100000000003	3035.09	2861.31	3151.83	3208.2	2146.1000000000004	2656.01	2778.49	2647.31	2632.63	2558.15	2722.76	2376.26	1961.99	2311.83	3255.3900000000003	3208.6400000000003	2963.67	2112.7599999999998	3008.46	2610.5	4048.76	4725.66	3606.67	2870.8500000000004
K00050	ttuD; hydroxypyruvate reductase [EC:1.1.1.81]	236.0	208.0	267.0	224.0	201.0	240.0	277.0	208.0	230.0	215.0	233.0	278.0	175.0	316.0	253.0	335.0	261.0	229.0	163.0	261.0	212.0	198.0	309.0	151.0	302.0	260.0	431.0	171.0	304.0	170.0	166.0	201.0	187.0	225.0	225.0	203.0	174.0	171.0	196.0	176.0	200.0	144.0	220.0	159.0	274.0	272.0	162.0	290.0
K00052	leuB, IMDH; 3-isopropylmalate dehydrogenase [EC:1.1.1.85]	8545.999999999993	7154.009999999981	8155.399999999994	8321.729999999994	8047.719999999986	9675.439999999997	8676.199999999995	10302.840000000007	10515.680000000011	4986.269999999991	8350.749999999982	10604.560000000005	6126.089999999981	9213.969999999996	10557.160000000002	10143.83	6693.929999999984	11096.450000000017	10118.310000000003	9145.230000000009	6435.5899999999865	8993.919999999987	9757.499999999993	6583.959999999986	7973.399999999986	9006.170000000006	6582.249999999986	9848.140000000007	9419.240000000007	8358.519999999986	9260.939999999995	8890.369999999999	8546.839999999991	9335.719999999998	8759.980000000003	7196.7199999999875	7628.5199999999795	6579.009999999984	8317.189999999984	8028.66999999998	8229.879999999986	7456.5499999999865	6286.359999999988	5422.209999999994	8053.659999999987	9812.570000000003	8292.25999999999	8913.529999999999
K00053	ilvC; ketol-acid reductoisomerase [EC:1.1.1.86]	8450.999999999993	7068.009999999982	8097.899999999993	8203.229999999992	7982.2199999999875	9592.109999999995	8736.199999999995	10577.170000000006	10403.68000000001	4961.769999999993	8481.749999999985	10481.060000000005	5913.089999999983	9217.469999999996	10402.160000000003	10127.829999999998	6733.929999999983	10995.450000000015	10257.810000000003	9155.23000000001	6394.2599999999875	8911.419999999987	9761.999999999993	6540.959999999987	7836.399999999988	8988.670000000006	6481.249999999986	9706.140000000007	9491.740000000005	8282.519999999984	9235.439999999995	8754.869999999995	8478.839999999991	9216.719999999994	8671.98	7068.7199999999875	7597.51999999998	6512.009999999984	8157.189999999984	7881.66999999998	8264.379999999986	7463.5499999999865	6178.359999999988	5291.709999999994	7976.159999999987	9267.73	7976.259999999989	8960.029999999999
K00054	mvaA; hydroxymethylglutaryl-CoA reductase [EC:1.1.1.88]	4778.669999999998	5331.000000000001	4941.490000000001	6668.88	5486.739999999999	5517.029999999999	4962.449999999999	4369.069999999996	3556.379999999999	7229.520000000001	4102.909999999999	2191.7599999999984	6537.45	3888.619999999999	3259.809999999998	3540.8099999999995	5738.580000000001	3897.9799999999977	4823.339999999999	2756.9300000000003	4713.89	3327.420000000002	3788.8199999999974	5934.350000000001	5020.21	3376.7700000000004	6137.280000000002	4173.059999999998	3280.789999999998	4960.419999999999	3858.4799999999977	5073.450000000001	4744.41	2976.6000000000004	5189.459999999999	4509.630000000001	4502.049999999999	5294.910000000002	5613.62	6661.900000000001	5464.669999999998	5977.389999999999	6565.85	6049.580000000001	3690.0899999999997	4832.019999999997	6558.959999999999	3135.42
K00055	E1.1.1.90; aryl-alcohol dehydrogenase [EC:1.1.1.90]	250.80999999999995	1102.6399999999992	728.5700000000002	1087.1999999999994	1468.7200000000007	785.9999999999997	661.8499999999998	438.8600000000001	337.86000000000007	1534.2200000000007	695.7799999999999	134.5	1713.5000000000014	727.0699999999998	177.47	159.49999999999997	878.6299999999993	149.85	403.77000000000015	418.36000000000007	1023.7499999999991	410.4700000000003	241.53999999999994	1315.2700000000004	939.3599999999992	161.92999999999998	1404.4600000000007	151.00999999999993	240.7999999999998	1037.2799999999993	591.1300000000003	733.3499999999995	683.0099999999996	568.4100000000003	1064.9499999999998	980.699999999999	1153.8199999999995	1289.1800000000007	995.9399999999993	1171.52	1189.5299999999997	1649.590000000002	1912.9100000000017	1247.9999999999998	1447.9900000000007	942.0499999999998	1557.5100000000007	666.4199999999997
K00057	gpsA; glycerol-3-phosphate dehydrogenase (NAD(P)+) [EC:1.1.1.94]	12354.04000000001	11664.070000000005	13367.670000000011	12350.510000000015	12292.380000000005	12689.420000000007	12066.900000000009	12488.390000000012	12332.61000000002	12739.820000000012	11629.500000000022	12232.05000000001	12626.00000000001	12257.51000000001	12973.880000000014	12951.760000000004	12567.160000000018	12563.630000000021	12591.750000000011	11994.070000000022	10928.420000000006	11916.750000000004	11770.75000000001	11904.09000000002	12407.720000000005	12470.26000000002	12396.46000000002	11522.970000000008	12063.29000000002	12517.470000000014	12184.630000000008	12438.590000000015	12714.330000000022	12627.930000000022	12387.84000000002	12035.190000000019	12589.310000000014	12332.360000000022	12243.950000000019	12312.700000000019	12396.97000000001	12167.980000000007	12448.74000000001	12170.730000000016	11963.910000000003	12930.670000000013	12556.280000000006	12076.500000000005
K00058	serA, PHGDH; D-3-phosphoglycerate dehydrogenase / 2-oxoglutarate reductase [EC:1.1.1.95 1.1.1.399]	14326.670000000016	11285.080000000002	13534.260000000007	14486.050000000016	14222.640000000007	16877.310000000016	14682.510000000015	18262.900000000038	16723.400000000023	8658.229999999989	13234.810000000029	16311.730000000021	10212.859999999995	15417.44000000001	16957.050000000014	17225.790000000015	11465.080000000013	18812.960000000057	16727.330000000024	15612.18000000002	10528.530000000002	13890.470000000012	16514.92000000001	10968.150000000018	13093.020000000004	14209.040000000028	10544.570000000009	15986.120000000019	15238.06000000003	13382.240000000023	14968.63000000001	14747.860000000026	14094.760000000031	15016.830000000029	14910.730000000021	11690.560000000021	12508.130000000012	11140.650000000012	14603.200000000017	14182.240000000022	14077.620000000014	12229.030000000008	10962.580000000005	8892.899999999996	13206.830000000005	16770.220000000023	14524.230000000012	14312.28000000001
K00059	fabG; 3-oxoacyl-[acyl-carrier protein] reductase [EC:1.1.1.100]	28801.77000000001	25558.219999999987	30351.519999999993	27069.39	28651.779999999988	32156.489999999987	27184.480000000018	30582.460000000025	31205.19000000004	24306.46999999999	26811.62	32772.14000000004	25251.93999999998	30430.659999999993	32644.66000000003	32078.620000000017	26118.640000000007	33054.950000000055	30255.480000000007	29702.91000000002	23482.149999999976	28952.539999999975	29433.37	24192.260000000006	27961.629999999976	29467.55000000003	26475.62	28960.320000000018	29892.040000000037	28525.50000000002	29474.869999999988	28705.73000000001	28838.490000000023	31229.600000000006	28804.73000000002	26221.53	27799.37999999999	26016.87000000004	27435.72	27294.640000000003	28676.12000000001	26726.95999999998	26326.63999999999	23706.549999999996	29083.729999999992	30049.48000000001	27483.940000000002	29547.479999999963
K00060	tdh; threonine 3-dehydrogenase [EC:1.1.1.103]	792.0	398.33	657.0	429.34000000000003	584.43	616.0	389.28999999999996	300.61	448.33	352.33	345.0	383.57	332.0	715.3299999999999	554.81	617.14	702.6700000000001	839.9000000000001	553.23	680.47	283.28	320.14	504.33	397.24	450.0	560.47	407.33	418.2	310.0	535.6700000000001	459.0	417.81	462.14	522.96	429.1	507.33	489.33	388.65999999999997	380.48	481.14	526.6700000000001	409.67	589.0	425.0	557.0	314.0	404.67	358.0
K00065	kduD; 2-dehydro-3-deoxy-D-gluconate 5-dehydrogenase [EC:1.1.1.127]	85.54	170.84	213.80999999999997	150.11	108.03999999999999	40.28	55.04	109.92000000000003	136.23999999999998	114.55999999999999	58.55000000000001	197.35999999999999	191.37	149.94	215.61999999999995	336.93999999999994	125.03	227.55999999999997	95.80999999999999	210.59999999999997	133.19	88.42000000000002	128.13	145.85000000000002	68.76	136.75	35.2	43.06	215.01999999999995	97.99000000000002	135.98999999999998	189.44	183.62999999999997	217.16999999999993	125.59000000000002	128.33999999999997	177.14	138.62	87.21999999999998	94.35	101.91000000000001	77.96000000000001	102.62	46.14	84.77000000000001	46.980000000000004	94.85000000000001	208.88999999999993
K00067	rfbD, rmlD; dTDP-4-dehydrorhamnose reductase [EC:1.1.1.133]	12341.64000000001	12090.080000000009	13393.890000000012	12448.330000000016	12128.040000000005	13447.210000000006	12154.73000000001	11623.72000000001	11907.10000000002	13021.230000000012	11442.070000000022	11849.920000000011	13171.010000000011	12813.620000000012	12765.12000000001	12543.420000000006	12955.860000000019	12752.550000000027	11993.790000000008	11643.040000000015	11311.330000000004	10982.110000000002	11832.01000000001	12059.58000000002	12960.090000000006	12369.82000000002	12772.580000000022	11670.580000000013	11721.960000000028	12450.180000000015	11828.150000000009	12268.280000000017	12440.99000000002	12230.390000000018	12130.23000000002	12078.930000000017	12080.94000000001	12201.070000000023	11854.310000000016	12404.350000000017	11957.030000000006	12001.990000000005	12584.580000000009	12882.520000000017	11578.88	12913.16000000001	12688.220000000007	11722.000000000011
K00068	srlD; sorbitol-6-phosphate 2-dehydrogenase [EC:1.1.1.140]	28.5	46.4	33.93	54.41	34.93	77.57	58.29	127.61	101.33	24.4	30.0	33.07	146.43	151.62	99.1	22.64	123.17	63.9	49.519999999999996	42.97	57.78	13.14	40.33	158.17000000000002	90.5	57.97	46.97	109.2	40.5	39.67	66.6	28.810000000000002	47.64	64.46000000000001	75.1	48.33	104.62	169.16	220.62	145.95	54.67	28.67	44.14	29.14	80.0	173.0	115.17	61.0
K00073	allD; ureidoglycolate dehydrogenase (NAD+) [EC:1.1.1.350]	4.0	0.0	4.0	7.0	11.43	7.0	15.29	11.280000000000001	19.0	1.0	5.0	5.57	4.0	7.0	10.14	7.140000000000001	8.0	12.57	3.57	3.14	6.279999999999999	5.14	0.0	4.57	1.0	2.14	7.0	5.859999999999999	6.0	2.0	5.0	0.14	5.140000000000001	3.29	6.43	3.0	1.0	3.0	4.140000000000001	2.14	6.0	2.0	8.0	1.0	12.0	9.0	9.0	2.0
K00074	paaH, hbd, fadB, mmgB; 3-hydroxybutyryl-CoA dehydrogenase [EC:1.1.1.157]	4679.639999999999	5065.100000000001	6462.390000000002	4563.670000000001	5570.980000000001	4296.35	5293.120000000002	5266.64	6571.7800000000025	4631.890000000002	5537.270000000004	7385.72	5892.750000000003	5116.560000000001	7321.270000000001	6625.099999999999	4800.450000000002	5852.740000000002	6079.32	6014.940000000001	4223.830000000001	6664.890000000004	4814.330000000001	5296.610000000002	5387.8200000000015	5829.990000000002	4830.320000000003	4278.39	6146.120000000003	5956.800000000001	6047.960000000002	5922.120000000002	6370.670000000003	7602.060000000003	6165.260000000002	6080.430000000004	7005.710000000003	5798.940000000001	5345.270000000002	4384.740000000002	5526.840000000002	6408.1100000000015	5174.050000000001	4968.090000000002	6102.250000000002	7258.360000000002	5446.900000000001	6321.650000000004
K00075	murB; UDP-N-acetylmuramate dehydrogenase [EC:1.3.1.98]	12481.360000000011	11717.370000000004	13214.500000000011	12353.160000000014	12382.030000000004	12755.230000000005	12223.390000000007	13074.050000000012	12442.41000000002	12722.970000000012	11750.810000000021	12312.040000000012	12447.990000000009	12301.18000000001	13011.370000000014	13036.250000000002	12579.49000000002	12573.940000000022	12642.41000000001	12104.090000000022	11003.400000000003	12044.730000000001	11853.270000000008	11850.75000000002	12432.560000000009	12502.59000000002	12450.930000000018	11628.46000000001	12149.580000000024	12554.300000000014	12282.18000000001	12526.760000000015	12777.16000000002	12717.910000000022	12629.17000000002	12066.84000000002	12584.800000000014	12346.510000000024	12576.61000000002	12480.68000000002	12670.13000000001	12246.960000000006	12281.580000000009	12225.720000000016	12279.570000000003	13350.510000000013	12763.740000000005	12265.310000000005
K00076	hdhA; 7-alpha-hydroxysteroid dehydrogenase [EC:1.1.1.159]	964.5	747.3299999999999	1092.0	739.3399999999999	807.9300000000001	1635.0	663.79	570.11	666.83	641.83	469.0	839.65	821.5	1061.33	725.81	588.64	944.67	736.9000000000001	554.23	668.97	581.28	453.14	954.3299999999999	499.74	974.0	705.47	797.3299999999999	822.7	512.5	727.25	583.0	486.80999999999995	550.64	576.96	553.5999999999999	562.83	487.33000000000004	601.6600000000001	509.05999999999995	738.14	910.67	524.17	967.0	690.0	842.0	440.5	549.67	489.5
K00077	panE, apbA; 2-dehydropantoate 2-reductase [EC:1.1.1.169]	6277.739999999998	7223.790000000002	7256.900000000002	8985.550000000003	9784.91	9644.01	7415.02	8100.649999999999	6994.56	7492.510000000003	6371.510000000002	5659.939999999998	8558.430000000004	7895.619999999999	6481.880000000001	7098.559999999999	6632.280000000002	8227.41	7690.4800000000005	6214.83	6426.770000000001	5461.3200000000015	7015.7599999999975	8118.730000000002	7023.790000000003	5044.2300000000005	7962.030000000003	6719.929999999999	5522.249999999999	7748.19	7017.839999999999	7983.2800000000025	7326.000000000001	6580.920000000001	8664.010000000002	6607.380000000004	7401.170000000001	7452.320000000002	8820.530000000006	9373.480000000001	9025.06	9163.029999999999	9599.980000000001	6727.5300000000025	8559.87	9127.669999999998	10542.699999999999	6463.850000000002
K00078	DHDH; dihydrodiol dehydrogenase / D-xylose 1-dehydrogenase (NADP) [EC:1.3.1.20 1.1.1.179]	0.0	0.0	0.0	0.0	0.0	0.0	0.0	0.0	0.0	0.0	0.0	0.0	0.0	4.0	0.0	0.0	0.0	10.0	0.0	2.0	2.0	0.0	0.0	0.0	1.0	0.0	0.0	0.0	0.0	0.0	0.0	0.0	0.0	0.0	0.0	0.0	0.0	0.0	0.0	0.0	0.0	1.0	0.0	0.0	0.0	0.0	0.0	0.0
K00086	dhaT; 1,3-propanediol dehydrogenase [EC:1.1.1.202]	333.95000000000005	1331.8600000000004	971.1399999999992	1440.3500000000008	1619.5100000000018	867.7899999999995	930.5799999999995	423.18000000000023	435.75000000000017	1726.960000000001	855.099999999999	236.1	2316.5800000000027	963.4399999999991	239.46999999999989	223.39	1115.3699999999983	267.2199999999999	525.1000000000001	525.0000000000002	1241.3499999999997	536.9200000000002	392.50000000000006	1857.2800000000016	1151.0899999999995	236.00999999999982	1638.810000000002	233.62999999999994	397.1100000000003	1193.0799999999995	717.9899999999998	900.569999999999	967.4999999999989	774.709999999999	1426.1700000000003	1238.4300000000005	1275.6100000000006	1395.330000000002	1279.5599999999993	1529.3100000000015	1340.9700000000014	1958.7700000000023	1999.250000000002	1666.9500000000012	1577.240000000001	1247.410000000001	2019.9000000000005	850.1699999999983
K00087	ygeS, xdhA; xanthine dehydrogenase molybdenum-binding subunit [EC:1.17.1.4]	560.0	387.0	710.0	391.0	752.4300000000001	815.0	458.29	958.28	646.0	352.0	457.0	713.5699999999999	395.0	524.0	740.14	806.14	509.0	864.5699999999999	531.5699999999999	684.14	337.28	627.14	614.0	450.57	579.0	517.14	454.0	517.86	627.0	507.0	592.0	495.14	630.14	866.29	687.4300000000001	457.0	659.0	522.0	531.14	452.14	776.0	624.0	502.0	344.0	745.0	488.0	294.0	698.0
K00088	IMPDH, guaB; IMP dehydrogenase [EC:1.1.1.205]	12410.54000000001	11722.320000000005	13187.37000000001	12338.510000000015	12347.130000000005	12660.090000000006	12043.900000000009	12522.220000000012	12373.11000000002	12726.320000000012	11656.750000000022	12323.55000000001	12522.00000000001	12316.51000000001	13018.380000000014	12976.960000000003	12578.410000000018	12639.130000000021	12628.250000000013	12034.320000000022	10944.340000000004	11941.000000000004	11816.900000000009	11848.09000000002	12508.870000000006	12496.51000000002	12418.96000000002	11566.87000000001	12094.940000000022	12542.470000000014	12191.280000000008	12457.340000000015	12720.830000000022	12638.180000000022	12420.340000000018	12079.690000000019	12579.760000000015	12313.810000000023	12231.450000000019	12295.98000000002	12439.22000000001	12184.980000000007	12262.99000000001	12225.980000000016	12035.660000000003	12969.280000000012	12576.530000000006	12118.000000000005
K00090	ghrB; glyoxylate/hydroxypyruvate/2-ketogluconate reductase [EC:1.1.1.79 1.1.1.81 1.1.1.215]	0.0	0.33	0.0	6.34	14.43	6.0	8.29	8.610000000000001	2.33	2.33	3.0	4.57	5.0	7.33	2.81	0.14	0.67	5.9	33.23	7.47	11.280000000000001	0.14	2.33	10.24	1.0	0.47000000000000003	2.33	13.2	1.0	1.67	1.0	2.81	2.14	0.96	3.1	2.33	0.33	0.66	19.48	9.14	1.67	0.67	3.0	0.0	0.0	1.0	1.67	1.0
K00091	E1.1.1.219; dihydroflavonol-4-reductase [EC:1.1.1.219]	46.0	18.0	108.0	24.0	62.0	15.0	18.0	44.0	89.0	25.0	45.0	88.0	18.0	54.0	131.0	247.0	70.0	152.0	55.0	128.0	22.0	52.0	78.0	79.0	19.0	55.0	13.0	29.0	121.0	46.0	76.0	122.0	107.0	149.0	66.0	81.0	132.0	78.0	51.0	42.0	83.0	62.0	38.0	14.0	23.0	10.0	22.0	58.0
K00094	E1.1.1.251, gatD; galactitol-1-phosphate 5-dehydrogenase [EC:1.1.1.251]	0.0	0.33	0.0	6.34	14.43	6.0	8.29	8.610000000000001	2.33	2.33	3.0	4.57	5.0	7.33	2.81	0.14	0.67	5.9	33.23	7.47	11.280000000000001	0.14	2.33	10.24	1.0	0.47000000000000003	2.33	13.2	1.0	1.67	1.0	2.81	2.14	0.96	3.1	2.33	0.33	0.66	19.48	9.14	1.67	0.67	3.0	0.0	0.0	1.0	1.67	1.0
K00096	araM, egsA; glycerol-1-phosphate dehydrogenase [NAD(P)+] [EC:1.1.1.261]	1152.8000000000002	1233.77	1517.38	885.04	979.11	1952.72	1070.5	1003.89	1090.99	1001.5	744.5500000000001	1046.71	1393.2	1498.9	863.4399999999999	811.3	1028.79	962.2399999999998	656.96	698.96	1098.6599999999999	749.0399999999998	1036.13	695.0999999999999	1273.02	972.8599999999999	1177.56	1324.95	724.29	916.9000000000002	954.2400000000001	844.8000000000001	820.49	850.3799999999999	845.91	842.8400000000001	627.5999999999999	889.37	939.37	1060.83	1042.4099999999999	772.2099999999999	1240.97	1174.5	1330.77	1153.98	1092.6	892.3899999999996
K00097	pdxA; 4-hydroxythreonine-4-phosphate dehydrogenase [EC:1.1.1.262]	1938.7500000000032	1378.6800000000042	1385.6500000000015	1325.4400000000007	1615.2800000000022	1103.6000000000008	1669.8400000000026	1834.1100000000017	1630.0300000000013	1466.5300000000018	1855.9500000000032	1460.8200000000022	1052.8500000000013	2125.78	2072.4300000000017	2617.689999999999	2342.32	1899.6200000000024	1825.0700000000018	2933.6399999999953	2083.180000000003	1457.4900000000025	2276.48	1625.0100000000025	1868.2000000000032	2644.8199999999974	1219.880000000003	1482.9000000000017	1972.0900000000042	1766.5900000000033	2008.200000000003	1864.540000000002	2015.220000000003	2295.970000000001	1528.5000000000016	2201.800000000001	2506.030000000003	2304.8100000000004	1495.9300000000028	1065.2900000000022	1428.8200000000024	1105.8700000000008	1001.6700000000008	1967.3500000000024	1328.000000000002	1309.0500000000004	1199.5200000000011	1816.950000000002
K00098	idnD; L-idonate 5-dehydrogenase [EC:1.1.1.264]	0.0	0.0	0.0	0.0	0.43	0.0	0.29	0.28	0.0	0.0	0.0	0.57	0.0	1.0	0.14	0.14	0.0	1.5699999999999998	2.57	0.14	0.28	0.14	0.0	0.5700000000000001	0.0	0.14	0.0	0.8599999999999999	0.0	0.0	0.0	0.14	0.14	0.29	0.43	0.0	0.0	0.0	0.14	0.14	0.0	0.0	0.0	0.0	0.0	0.0	0.0	0.0
K00099	dxr; 1-deoxy-D-xylulose-5-phosphate reductoisomerase [EC:1.1.1.267]	7571.369999999986	6310.069999999983	8185.179999999996	5626.629999999995	6789.63999999999	7015.389999999993	7017.449999999991	8096.319999999993	8751.23	5441.299999999992	7519.589999999988	10038.290000000003	5880.549999999985	8316.889999999992	9681.069999999998	9405.95	6783.579999999985	8645.649999999996	7752.409999999991	9229.140000000014	6199.52999999999	8587.329999999987	7978.9299999999885	5865.739999999989	7362.509999999989	9062.490000000005	6219.179999999988	7328.909999999994	8772.5	7535.049999999985	8305.549999999987	7344.139999999991	7947.919999999987	9631.330000000002	7181.379999999992	7513.559999999989	8040.259999999982	6957.449999999984	6562.329999999987	5582.129999999988	6914.299999999988	6178.589999999991	5600.889999999992	6106.149999999993	8237.819999999989	8079.649999999998	5938.319999999994	8934.080000000007
K00100	bdhAB; butanol dehydrogenase [EC:1.1.1.-]	10471.690000000013	8324.409999999987	10535.960000000012	9659.660000000003	8539.319999999992	10500.820000000002	9577.430000000002	10477.980000000009	10298.490000000013	8728.679999999993	8724.380000000001	10401.380000000003	8941.049999999996	9429.66	11126.050000000012	10671.360000000006	9628.730000000009	11449.970000000018	10412.300000000008	9042.18000000001	7587.449999999987	9755.009999999998	9536.279999999999	8611.499999999998	9452.479999999994	10119.750000000018	8581.56	10133.300000000008	9744.360000000017	9501.950000000003	9644.330000000004	9563.410000000007	9795.01000000001	9798.760000000006	9750.840000000013	8746.94	8833.739999999987	8421.40999999999	9870.60000000001	9722.800000000005	9385.450000000003	8578.599999999993	8011.419999999993	8699.63	7770.939999999988	10456.640000000018	8873.089999999998	9188.900000000005
K00101	lldD; L-lactate dehydrogenase (cytochrome) [EC:1.1.2.3]	4.0	3.33	0.0	8.34	14.43	6.0	8.29	12.610000000000001	2.33	2.33	3.0	12.57	5.0	7.33	5.8100000000000005	3.14	3.67	5.9	36.23	7.47	11.280000000000001	5.140000000000001	2.33	16.240000000000002	1.0	0.47000000000000003	6.33	14.2	1.0	7.67	1.0	4.8100000000000005	6.140000000000001	4.96	8.1	4.33	2.33	0.66	19.48	9.14	1.67	4.67	9.0	2.0	0.0	1.0	1.67	5.0
K00102	LDHD, dld; D-lactate dehydrogenase (cytochrome) [EC:1.1.2.4]	19.5	5.0	10.0	9.0	3.5	28.0	4.5	36.5	9.5	27.5	16.0	21.0	25.5	10.0	9.0	5.5	36.0	10.0	17.0	8.5	8.0	24.0	8.0	15.5	13.0	12.0	93.0	18.5	7.5	15.5	12.0	12.0	10.5	16.0	10.5	6.5	16.0	11.0	25.5	33.0	16.0	8.5	21.0	6.0	18.0	14.5	14.0	13.5
K00104	glcD; glycolate oxidase [EC:1.1.3.15]	1234.0800000000002	1038.6299999999999	1463.5900000000001	936.27	1090.32	924.1999999999999	918.96	957.0800000000002	2530.1799999999994	517.0	2114.7299999999996	3964.5699999999993	668.41	885.24	2649.17	1814.8400000000004	675.3100000000001	2092.62	2088.26	2061.45	768.63	3429.2599999999993	1617.86	1242.18	1376.8100000000002	2181.2000000000003	893.4800000000001	1712.95	3127.7700000000004	1777.4299999999998	2246.57	1519.2600000000002	1876.8500000000006	3153.3199999999997	1770.5999999999997	1739.4200000000005	2075.3599999999997	1138.0899999999997	993.4599999999997	682.6099999999999	1052.81	1800.2800000000002	665.48	526.31	1535.4499999999998	570.2099999999999	448.63999999999993	2714.94
K00105	E1.1.3.21; alpha-glycerophosphate oxidase [EC:1.1.3.21]	0.0	4.57	4.43	6.57	6.0	12.07	5.0	0.5	0.0	21.57	0.5	0.0	34.93	0.29	7.79	0.0	12.0	0.5	1.29	0.0	0.0	0.0	1.0	2.4299999999999997	2.0	0.0	0.14	0.0	0.0	0.0	0.6	1.0	0.0	0.0	0.0	0.0	0.29	7.0	0.14	10.31	0.0	0.5	11.14	7.140000000000001	1.0	0.0	0.0	0.0
K00108	betA, CHDH; choline dehydrogenase [EC:1.1.99.1]	4.0	3.0	1.2	2.0	2.43	0.0	0.29	4.28	8.0	1.0	0.0	8.57	1.0	1.0	7.14	3.34	5.0	4.57	5.57	0.14	1.2800000000000002	9.14	0.0	6.57	0.4	0.14	6.0	2.26	1.4	7.0	1.0	2.14	6.140000000000001	4.29	5.43	3.0	2.2	1.2	1.1400000000000001	0.34	0.0	4.0	6.0	4.0	2.0	3.2	1.0	4.0
K00111	glpA, glpD; glycerol-3-phosphate dehydrogenase [EC:1.1.5.3]	5238.5	4596.319999999999	6021.73	3996.89	4912.150000000001	5100.179999999999	5012.150000000001	5371.39	6589.26	3605.35	5518.780000000001	8308.350000000002	4355.59	5742.64	7031.28	5956.700000000001	4146.97	6105.920000000001	5757.740000000001	5850.09	3697.81	7037.06	5288.76	3878.8199999999997	5065.619999999999	6158.530000000001	4501.98	5349.79	6386.810000000001	5359.77	5815.670000000001	4832.129999999999	5424.58	6898.87	5240.7	5161.490000000001	5128.9299999999985	4086.3099999999995	4521.72	4142.96	4728.05	4845.799999999999	3986.5899999999992	3793.7	6104.16	6192.300000000001	4245.58	6579.440000000001
K00112	glpB; glycerol-3-phosphate dehydrogenase subunit B [EC:1.1.5.3]	57.0	84.33	33.0	44.34	33.43	28.0	49.29	74.61	73.33	51.33	44.0	63.57	48.0	48.33	28.810000000000002	92.14	103.67	29.9	66.22999999999999	59.47	88.28	29.14	50.33	77.24000000000001	56.0	98.47	92.33	70.2	82.0	33.67	95.0	58.81	54.14	58.96	42.1	65.33	25.33	29.66	72.48	75.14	40.67	20.67	34.0	75.0	64.0	29.0	63.67	43.0
K00113	glpC; glycerol-3-phosphate dehydrogenase subunit C [EC:1.1.5.3]	61.0	87.33	33.0	46.34	33.43	28.0	49.29	78.61	73.33	51.33	44.0	68.57	48.0	48.33	30.810000000000002	94.14	106.67	29.9	68.22999999999999	59.47	88.28	31.14	50.33	81.24000000000001	56.0	98.47	95.33	70.2	82.0	39.67	95.0	60.81	58.14	62.96	47.1	65.33	26.33	29.66	72.48	75.14	40.67	24.67	40.0	77.0	64.0	29.0	63.67	47.0
K00116	mqo; malate dehydrogenase (quinone) [EC:1.1.5.4]	56.0	9.33	26.2	21.34	22.93	7.0	10.29	9.610000000000001	48.33	47.33	3.0	7.57	25.0	9.33	27.810000000000002	21.34	39.67	19.9	47.23	19.47	15.280000000000001	12.64	37.33	31.240000000000002	2.4	15.47	57.33	13.6	20.4	30.67	25.0	9.809999999999999	24.14	14.96	16.1	33.33	41.53	14.86	26.48	11.34	8.67	10.67	6.0	11.5	7.5	12.7	6.67	9.0
K00117	gcd; quinoprotein glucose dehydrogenase [EC:1.1.5.2]	0.0	0.33	0.0	6.34	14.43	6.0	8.29	8.610000000000001	2.33	2.33	3.0	4.57	5.0	7.33	2.81	0.14	0.67	5.9	33.23	7.47	11.280000000000001	0.14	2.33	10.24	1.0	0.47000000000000003	2.33	13.2	1.0	1.67	1.0	2.81	2.14	0.96	3.1	2.33	0.33	0.66	19.48	9.14	1.67	0.67	3.0	0.0	0.0	1.0	1.67	1.0
K00121	frmA, ADH5, adhC; S-(hydroxymethyl)glutathione dehydrogenase / alcohol dehydrogenase [EC:1.1.1.284 1.1.1.1]	7.0	9.0	24.0	7.5	4.43	3.0	1.79	7.28	15.5	6.5	5.0	27.57	16.0	11.5	29.64	11.64	31.5	7.07	6.07	12.64	5.28	16.14	8.5	10.07	4.5	3.64	9.5	4.359999999999999	3.5	15.5	8.1	6.140000000000001	11.14	13.29	6.43	7.5	9.0	15.0	5.140000000000001	0.81	5.0	12.5	14.0	16.5	5.0	6.5	1.0	11.5
K00122	FDH; formate dehydrogenase [EC:1.17.1.9]	0.0	0.0	0.0	0.0	0.0	0.0	0.0	0.0	0.0	0.0	0.0	3.0	0.0	0.0	1.0	1.0	0.0	0.0	1.0	0.0	0.0	3.0	0.0	2.0	0.0	0.0	1.0	1.0	0.0	0.0	0.0	0.0	0.0	0.0	0.0	2.0	1.0	0.0	0.0	0.0	0.0	0.0	0.0	0.0	0.0	0.0	0.0	0.0
K00123	fdoG, fdhF, fdwA; formate dehydrogenase major subunit [EC:1.17.1.9]	1029.0500000000002	724.66	884.8499999999999	650.0799999999999	713.72	1050.2000000000003	589.71	1087.83	1128.46	580.16	944.3	1548.63	630.3	673.16	978.3500000000001	839.86	636.6400000000001	751.7899999999998	955.8000000000001	933.9699999999999	493.32	1329.81	1143.1600000000003	551.3700000000001	794.2500000000001	747.22	955.3100000000001	881.0699999999998	1278.3	760.5400000000001	1011.2	661.9000000000001	827.46	1249.1	963.61	909.3599999999999	1014.46	673.02	829.6899999999999	683.91	910.29	879.0400000000001	633.5999999999999	404.75	1101.5	747.2499999999999	481.44000000000005	1350.3
K00124	fdoH, fdsB; formate dehydrogenase iron-sulfur subunit	106.3	41.33	66.4	57.74000000000001	51.43	59.20000000000001	61.089999999999996	132.91	114.63	117.33	60.8	75.17	77.30000000000001	58.330000000000005	49.510000000000005	87.74000000000001	114.47	58.49999999999999	93.43	77.47	42.480000000000004	55.64000000000001	101.83	65.74	66.6	49.97	241.22999999999996	51.0	130.89999999999998	76.87	112.2	58.81	70.54	82.06	89.9	61.03	132.93	77.66	121.18000000000002	82.04	83.37	46.870000000000005	49.599999999999994	45.0	115.0	78.30000000000001	66.77000000000001	110.3
K00127	fdoI, fdsG; formate dehydrogenase subunit gamma	84.0	44.83	59.0	54.84	27.43	72.5	54.29	150.11	64.33	61.83	29.0	49.07	38.5	37.33	36.31	42.64	45.17	35.9	65.22999999999999	42.47	43.78	33.14	100.83	61.24	48.0	25.97	71.33	65.2	57.0	43.67	67.5	34.31	46.64	43.46	53.6	51.83	53.83	41.66	162.98000000000002	104.14	79.17	45.17	32.5	33.0	52.0	149.0	89.67	101.0
K00128	ALDH; aldehyde dehydrogenase (NAD+) [EC:1.2.1.3]	4121.919999999999	3118.9200000000005	4551.58	2987.64	3677.37	4040.1099999999997	3021.5699999999997	3226.1000000000004	5184.79	2353.12	4135.36	6809.679999999999	2625.66	4141.360000000001	5434.699999999999	4376.020000000001	3088.29	4750.719999999999	4247.650000000001	4500.7699999999995	2468.9199999999996	5922.97	4163.7699999999995	2793.24	4078.4099999999994	4788.859999999999	3328.1799999999994	4201.089999999999	5374.340000000002	4099.269999999999	4426.429999999999	3583.0099999999998	4113.5599999999995	5448.370000000001	4037.5899999999992	3768.8299999999986	4107.669999999998	3064.4199999999996	2824.959999999999	2900.56	3549.959999999999	3693.2999999999997	2959.9999999999995	2518.8100000000004	4427.329999999999	2905.899999999999	2553.7400000000002	4999.950000000001
K00130	betB, gbsA; betaine-aldehyde dehydrogenase [EC:1.2.1.8]	53.8	4.77	2.58	2.54	6.54	0.72	0.29	18.17	14.489999999999997	1.0	8.55	15.280000000000001	2.2	1.4	14.08	6.14	13.29	12.31	8.03	7.6000000000000005	5.94	33.17999999999999	2.63	9.17	0.92	1.5	7.0600000000000005	5.71	36.190000000000005	13.399999999999999	11.74	5.9399999999999995	8.629999999999999	13.669999999999998	8.34	7.34	5.800000000000001	2.57	16.509999999999998	2.17	2.41	17.709999999999997	6.97	4.0	7.7700000000000005	11.68	15.6	38.88999999999999
K00131	gapN; glyceraldehyde-3-phosphate dehydrogenase (NADP+) [EC:1.2.1.9]	2731.3199999999983	2167.39	1730.8999999999992	3974.35	2737.489999999999	3784.2499999999973	2978.0599999999986	3764.889999999995	4385.549999999999	650.7400000000001	3461.279999999995	4841.059999999998	1088.2400000000002	2244.459999999997	3921.2599999999993	3299.2399999999993	1178.1799999999998	4912.509999999997	4919.589999999999	3179.839999999998	1650.5499999999995	4177.999999999997	4032.729999999996	2276.1899999999996	2200.17	2820.0099999999993	1313.9099999999994	4480.659999999998	4397.2199999999975	2945.669999999999	3650.479999999995	3643.1899999999987	3058.399999999997	3500.619999999997	3736.6099999999974	1845.469999999999	1937.969999999999	1216.1600000000003	2915.939999999997	3240.319999999998	2693.289999999999	3357.529999999997	1669.2599999999993	562.8599999999999	1701.3099999999995	2568.5799999999967	2916.0399999999986	3339.5699999999974
K00132	E1.2.1.10; acetaldehyde dehydrogenase (acetylating) [EC:1.2.1.10]	0.0	0.0	0.0	7.0	5.5	0.0	2.0	2.0	3.0	1.0	3.0	3.0	4.0	2.0	0.67	5.5	4.0	4.17	1.34	2.17	2.0	1.0	0.0	4.17	0.0	2.0	3.0	5.0	4.34	0.67	0.0	0.33	2.83	6.01	4.0	2.67	3.0	1.5	2.0	0.0	4.0	3.0	3.17	0.0	2.0	1.0	7.0	2.0
K00133	asd; aspartate-semialdehyde dehydrogenase [EC:1.2.1.11]	10005.540000000003	9704.569999999996	10521.260000000007	10914.76000000001	11746.630000000005	11685.670000000006	10666.650000000007	12282.32000000001	11923.22000000002	8917.06999999999	10634.000000000015	11986.350000000011	9745.75	11339.510000000007	12081.630000000012	11764.510000000004	9269.159999999996	12297.240000000018	11891.25000000001	11572.110000000019	9206.420000000002	10974.77	11367.250000000004	9715.59000000001	10267.56	10585.190000000017	9951.710000000005	10823.97000000001	11233.880000000023	11046.060000000001	11392.530000000008	11226.840000000018	10933.83000000001	11803.610000000019	11504.840000000015	9976.780000000008	10872.060000000003	10102.610000000011	10892.450000000012	10680.28000000001	11228.470000000007	11118.070000000002	10611.620000000004	8535.979999999994	11722.250000000002	12038.420000000013	11503.530000000004	11448.680000000008
K00134	GAPDH, gapA; glyceraldehyde 3-phosphate dehydrogenase [EC:1.2.1.12]	12838.09000000001	11876.400000000007	13466.320000000012	12539.750000000015	12703.560000000003	12743.120000000003	12188.490000000009	12890.550000000014	12845.740000000022	12809.650000000012	12091.550000000023	13018.220000000012	12572.300000000008	12446.840000000007	13426.890000000012	13470.500000000002	12715.130000000017	12933.380000000023	13107.180000000011	12507.790000000023	11099.400000000005	12757.640000000003	12225.580000000009	12051.330000000022	12678.820000000007	12881.480000000023	12591.69000000002	11849.470000000008	12715.940000000024	12825.840000000017	12641.080000000007	12799.900000000014	13172.120000000023	13254.240000000023	12815.49000000002	12467.970000000018	13033.490000000018	12544.020000000024	12463.880000000021	12455.490000000016	12772.590000000007	12587.100000000006	12348.59000000001	12297.480000000018	12387.160000000005	13116.47000000001	12669.550000000005	12693.800000000008
K00135	gabD; succinate-semialdehyde dehydrogenase / glutarate-semialdehyde dehydrogenase [EC:1.2.1.16 1.2.1.79 1.2.1.20]	4654.549999999998	4838.330000000001	4803.09	6271.97	5232.169999999998	5327.159999999999	4668.74	4287.179999999996	3403.7099999999996	7032.480000000001	3804.4099999999994	2121.329999999998	5936.83	3501.95	3143.119999999999	3465.5499999999997	5623.380000000001	3865.3799999999983	4679.449999999999	2743.4000000000005	4535.92	3198.4400000000014	3667.149999999998	5691.59	4671.29	3280.2400000000007	5916.1100000000015	4053.4599999999978	3288.749999999998	4870.709999999999	3748.8799999999974	4701.26	4541.55	2906.5600000000004	5102.5599999999995	4407.960000000001	4792.98	5384.170000000001	5259.98	6129.6	5173.339999999998	5705.5599999999995	6280.22	5737.080000000001	3461.0899999999997	4490.619999999997	6176.629999999999	2854.420000000001
K00137	prr; aminobutyraldehyde dehydrogenase [EC:1.2.1.19]	0.0	0.33	0.0	6.34	14.43	6.0	8.29	8.610000000000001	2.33	2.33	3.0	4.57	5.0	7.33	2.81	0.14	0.67	5.9	33.23	7.47	11.280000000000001	0.14	2.33	10.24	1.0	0.47000000000000003	2.33	13.2	1.0	1.67	1.0	2.81	2.14	0.96	3.1	2.33	0.33	0.66	19.48	9.14	1.67	0.67	3.0	0.0	0.0	1.0	1.67	1.0
K00138	aldB; aldehyde dehydrogenase [EC:1.2.1.-]	0.0	0.0	0.2	0.0	0.93	1.0	0.29	0.28	0.0	0.0	0.0	0.57	0.0	1.0	0.14	2.34	0.0	1.5699999999999998	2.57	0.14	0.28	0.64	0.0	0.5700000000000001	2.4	0.14	0.0	1.2599999999999998	0.4	0.0	0.0	0.14	0.14	1.29	0.43	0.0	1.2	1.2	0.14	0.34	0.0	0.0	1.0	0.5	0.5	0.7	0.0	0.0
K00140	mmsA, iolA, ALDH6A1; malonate-semialdehyde dehydrogenase (acetylating) / methylmalonate-semialdehyde dehydrogenase [EC:1.2.1.18 1.2.1.27]	12.0	6.0	5.2	2.0	8.0	1.0	14.0	23.0	30.0	3.0	15.0	18.0	1.0	11.0	4.67	32.7	3.0	17.17	9.34	24.17	6.0	5.5	15.0	10.17	14.4	0.0	4.0	2.4	40.74	18.67	20.0	10.33	12.83	22.009999999999998	23.0	3.67	13.2	6.7	14.0	10.2	8.0	14.0	7.17	2.5	33.5	20.7	14.0	19.0
K00145	argC; N-acetyl-gamma-glutamyl-phosphate reductase [EC:1.2.1.38]	8025.619999999986	6797.509999999982	7578.399999999993	7857.4799999999905	7546.719999999987	9090.559999999994	8103.949999999987	9622.090000000006	9942.430000000008	4526.389999999994	7843.74999999998	10033.060000000001	5787.209999999983	8606.219999999992	9980.909999999998	9535.829999999998	6187.799999999984	10764.200000000013	9746.680000000002	8638.230000000007	6059.589999999989	8493.539999999983	9165.99999999999	6236.209999999987	7397.519999999987	8416.419999999996	5799.749999999986	9309.390000000005	8890.73	7981.149999999983	8832.189999999995	8398.869999999992	8089.839999999985	8874.719999999992	8271.229999999994	6744.2199999999875	7276.769999999981	6222.759999999984	7809.559999999983	7489.539999999979	7742.8799999999865	7178.299999999987	5854.239999999989	5077.709999999995	7340.659999999987	9078.069999999998	7798.509999999988	8322.52999999999
K00146	feaB; phenylacetaldehyde dehydrogenase [EC:1.2.1.39]	0.0	0.0	0.0	0.0	0.43	0.0	0.29	0.28	0.0	0.0	0.0	0.57	0.0	1.0	0.14	0.14	0.0	1.5699999999999998	2.57	0.14	0.28	0.14	0.0	0.5700000000000001	0.0	0.14	0.0	0.8599999999999999	0.0	0.0	0.0	0.14	0.14	0.29	0.43	0.0	0.0	0.0	0.14	0.14	0.0	0.0	0.0	0.0	0.0	0.0	0.0	0.0
K00147	proA; glutamate-5-semialdehyde dehydrogenase [EC:1.2.1.41]	8422.789999999992	8197.819999999982	8998.67	9717.759999999998	9334.129999999997	10408.42	9440.4	10654.89000000001	10496.360000000011	6651.319999999991	8808.749999999998	10410.800000000003	8502.99999999999	9808.259999999998	10360.630000000003	9950.01	7289.409999999986	11057.130000000017	10350.250000000005	9153.32000000001	7343.169999999987	9189.24999999999	9553.249999999993	8299.589999999991	8520.469999999994	8619.760000000002	8010.209999999985	9672.970000000008	9398.540000000006	9208.719999999996	9643.53	9518.09	9171.079999999996	9731.680000000002	9972.340000000011	7970.43999999999	8542.559999999987	7656.609999999987	9624.950000000008	9626.279999999999	9281.969999999996	9199.47999999999	8350.489999999993	6682.229999999992	9432.159999999994	11087.67000000001	10150.78	9531.500000000004
K00151	hpaE, hpcC; 5-carboxymethyl-2-hydroxymuconic-semialdehyde dehydrogenase [EC:1.2.1.60]	0.0	0.0	0.2	0.0	0.0	0.0	0.0	0.0	0.0	0.0	0.0	0.0	0.0	0.0	0.0	0.2	0.0	0.0	0.0	0.0	0.0	0.0	0.0	0.0	0.4	0.0	0.0	0.4	0.4	0.0	0.0	0.0	0.0	0.0	0.0	0.0	0.2	0.2	0.0	0.2	0.0	0.0	0.0	0.0	0.0	0.2	0.0	0.0
K00153	E1.1.1.306; S-(hydroxymethyl)mycothiol dehydrogenase [EC:1.1.1.306]	0.0	0.0	0.2	0.0	0.5	1.0	0.0	0.0	0.0	0.0	0.0	0.0	0.0	0.0	0.0	2.2	0.0	0.0	0.0	0.0	0.0	0.5	0.0	0.0	0.4	0.0	0.0	0.4	0.4	0.0	0.0	0.0	0.0	0.0	0.0	0.0	1.2	0.2	0.0	0.2	0.0	0.0	0.0	0.5	0.5	0.7	0.0	0.0
K00156	poxB; pyruvate dehydrogenase (quinone) [EC:1.2.5.1]	0.0	0.33	0.6000000000000001	6.34	14.93	7.0	8.29	8.610000000000001	2.33	2.33	3.0	4.57	5.0	7.33	2.81	2.74	0.67	5.9	33.23	7.47	11.280000000000001	0.64	2.73	10.24	2.2	0.47000000000000003	2.33	14.399999999999999	2.2	1.67	1.0	2.81	2.14	0.96	3.1	2.33	1.9300000000000002	1.2600000000000002	19.48	9.74	1.67	0.67	3.0	0.5	0.5	2.1	1.67	1.0
K00158	E1.2.3.3, poxL; pyruvate oxidase [EC:1.2.3.3]	2493.62	2584.89	3538.11	1740.6399999999999	1725.5	1664.7599999999998	1687.75	596.0	546.5	5168.26	1296.5	285.25	3660.98	1103.08	989.08	1259.75	3702.12	309.5	861.45	587.0	2378.25	1174.87	461.5	2620.61	2546.37	1968.5	3535.5299999999997	786.25	913.49	2119.88	1099.6	1617.0	1997.5	978.5	1229.5	2549.0	2528.33	3282.0	1808.3999999999999	2096.8199999999997	2018.75	2028.5	3645.16	4119.03	1358.0	1131.5	1710.75	908.0
K00161	PDHA, pdhA; pyruvate dehydrogenase E1 component alpha subunit [EC:1.2.4.1]	2536.4699999999993	2804.7500000000023	1843.4400000000005	5122.53	3987.7399999999993	4042.229999999998	3395.2499999999995	3928.1199999999967	3198.93	2204.5200000000013	2801.2100000000014	2135.1099999999983	3201.25	2914.3699999999985	2462.7599999999993	2574.459999999999	2189.130000000001	3780.8299999999977	4237.039999999999	2523.43	2404.840000000001	2316.170000000001	3449.8199999999974	3543.850000000001	2501.6600000000017	1569.0200000000004	2626.4300000000007	3381.9599999999987	2671.7899999999986	3066.3700000000017	2976.929999999999	3639.450000000001	3038.3100000000004	2360.7000000000003	4194.009999999999	2191.330000000001	2672.4500000000016	2451.460000000003	3938.5700000000006	4608.1	3660.619999999999	4104.339999999998	3254.9500000000003	1958.8300000000015	2427.090000000001	3718.6199999999985	4889.059999999998	2409.220000000001
K00162	PDHB, pdhB; pyruvate dehydrogenase E1 component beta subunit [EC:1.2.4.1]	2524.4699999999993	2804.7500000000023	1810.4400000000005	5111.53	3963.7399999999993	4033.229999999998	3389.2499999999995	3913.1199999999967	3168.9299999999994	2190.5200000000013	2787.2100000000014	2110.109999999998	3201.25	2895.3699999999985	2396.7599999999993	2551.4599999999996	2174.130000000001	3716.829999999998	4220.039999999999	2478.4300000000003	2399.840000000001	2290.170000000001	3441.8199999999974	3524.850000000001	2497.6600000000017	1557.0200000000004	2626.4300000000007	3381.9599999999987	2655.789999999999	3047.3700000000017	2962.929999999999	3626.450000000001	3007.31	2317.7000000000003	4180.009999999999	2172.330000000001	2643.4500000000016	2431.460000000003	3928.5700000000006	4599.1	3626.619999999999	4100.339999999998	3247.9500000000003	1957.8300000000015	2422.090000000001	3718.6199999999985	4886.059999999998	2403.2200000000016
K00163	aceE; pyruvate dehydrogenase E1 component [EC:1.2.4.1]	7.0	3.33	0.2	12.34	14.93	7.0	9.29	31.61	6.33	3.33	3.0	12.57	14.0	7.33	6.8100000000000005	6.34	3.67	15.9	41.23	7.47	11.280000000000001	7.640000000000001	8.33	18.240000000000002	1.4	0.47000000000000003	22.33	14.6	2.4	7.67	7.0	5.8100000000000005	11.14	4.96	8.1	5.33	3.5300000000000002	1.86	22.48	10.34	3.67	4.67	9.0	4.5	13.5	10.7	3.67	44.0
K00164	OGDH, sucA; 2-oxoglutarate dehydrogenase E1 component [EC:1.2.4.2]	61.0	19.33	76.0	52.34	75.43	11.0	20.29	36.61	115.33	38.33	36.0	77.57	19.0	83.33	137.81	108.14	123.67	62.9	193.23	134.47	25.28	98.64	46.33	69.24000000000001	23.0	152.47	66.33	37.2	139.0	174.67000000000002	132.0	96.81	151.14	180.96	159.1	169.32999999999998	528.8299999999999	326.65999999999997	71.48	24.14	46.67	99.67	24.0	22.5	23.5	4.0	8.67	42.0
K00166	BCKDHA, bkdA1; 2-oxoisovalerate dehydrogenase E1 component alpha subunit [EC:1.2.4.4]	4.0	2.0	1.0	0.0	2.0	3.0	0.0	0.0	8.0	0.0	1.0	1.0	0.0	2.0	3.0	3.0	3.0	0.0	7.0	0.0	1.0	3.0	0.0	0.0	0.0	1.0	1.0	0.0	1.0	1.0	4.0	1.0	2.0	0.0	2.0	5.0	0.0	2.0	1.0	0.0	1.0	1.0	0.0	0.0	2.0	3.0	1.0	1.0
K00167	BCKDHB, bkdA2; 2-oxoisovalerate dehydrogenase E1 component beta subunit [EC:1.2.4.4]	4.0	2.0	1.0	0.0	2.0	3.0	0.0	0.0	8.0	0.0	1.0	1.0	0.0	2.0	3.0	3.0	3.0	0.0	7.0	0.0	1.0	3.0	0.0	0.0	0.0	1.0	1.0	0.0	1.0	1.0	4.0	1.0	2.0	0.0	2.0	5.0	0.0	2.0	1.0	0.0	1.0	1.0	0.0	0.0	2.0	3.0	1.0	1.0
K00169	porA; pyruvate ferredoxin oxidoreductase alpha subunit [EC:1.2.7.1]	248.5	91.0	337.5	212.5	340.0	121.5	148.0	224.0	366.5	145.5	184.0	437.0	256.0	341.0	324.5	505.0	171.0	311.5	356.0	425.0	133.5	323.5	355.5	183.5	302.0	251.5	190.0	103.0	477.0	221.0	272.5	265.0	306.5	487.5	274.0	188.5	260.0	229.5	99.0	61.0	323.0	232.5	169.0	100.5	266.0	88.0	124.5	493.0
K00170	porB; pyruvate ferredoxin oxidoreductase beta subunit [EC:1.2.7.1]	458.5	295.0	561.5	356.5	494.0	291.5	299.0	381.0	672.5	338.5	326.0	666.0	585.0	559.0	520.5	660.0	438.0	476.5	531.0	570.0	286.5	524.5	535.5	319.5	475.0	529.5	413.0	346.0	579.0	443.0	420.5	440.0	460.5	620.5	423.0	329.5	384.0	377.5	265.0	201.0	484.0	456.5	333.0	292.5	429.0	293.0	283.5	617.0
K00171	porD; pyruvate ferredoxin oxidoreductase delta subunit [EC:1.2.7.1]	247.0	88.0	327.0	202.5	335.0	113.0	142.0	218.0	350.5	141.0	177.0	424.0	251.5	332.0	317.0	492.0	164.0	297.5	351.0	412.5	129.5	308.5	350.0	182.0	298.5	246.5	187.5	98.0	468.5	218.0	266.0	257.5	303.5	474.5	267.0	183.0	250.5	219.0	88.5	56.0	311.0	220.5	163.0	97.5	257.0	82.5	118.0	482.0
K00172	porG; pyruvate ferredoxin oxidoreductase gamma subunit [EC:1.2.7.1]	516.5	351.0	685.5	435.5	566.0	370.5	345.0	414.0	772.5	419.5	401.0	784.0	792.0	759.0	592.5	780.0	499.0	608.5	589.0	634.0	339.5	555.5	634.5	383.5	584.0	592.5	536.0	386.0	797.0	509.0	491.5	507.0	535.5	755.5	502.0	366.5	415.0	440.5	286.0	217.0	566.0	524.5	388.0	330.5	555.0	321.0	352.5	873.0
K00174	korA, oorA, oforA; 2-oxoglutarate/2-oxoacid ferredoxin oxidoreductase subunit alpha [EC:1.2.7.3 1.2.7.11]	3816.9299999999976	2701.4100000000008	3233.219999999997	2850.7199999999975	3451.9099999999976	2172.9800000000005	3286.889999999997	4114.779999999994	4191.959999999995	2909.849999999999	4345.949999999989	4174.5799999999945	2196.6900000000005	3795.869999999998	4988.929999999996	6044.759999999992	4171.8299999999945	4167.019999999995	4117.399999999997	6266.059999999997	3761.7799999999966	4590.179999999995	4831.819999999993	3350.5999999999945	3767.529999999997	5325.109999999989	2463.909999999998	3088.989999999997	4623.0599999999895	3603.489999999996	4404.749999999994	4157.069999999993	4646.289999999989	5547.049999999986	3483.9999999999945	4466.289999999988	4820.6499999999905	4250.989999999989	3279.759999999996	2306.9600000000005	3568.2899999999963	2751.9999999999995	2262.1699999999996	3777.589999999996	3769.2499999999986	3162.169999999997	2413.4299999999994	4383.449999999993
K00175	korB, oorB, oforB; 2-oxoglutarate/2-oxoacid ferredoxin oxidoreductase subunit beta [EC:1.2.7.3 1.2.7.11]	3839.929999999997	2720.5600000000004	3218.359999999997	2843.569999999997	3434.049999999998	2168.120000000001	3284.459999999997	4110.059999999995	4163.399999999995	2900.849999999999	4335.509999999989	4163.169999999995	2183.400000000001	3773.5799999999977	4935.069999999995	6039.759999999991	4123.829999999994	4182.889999999994	3871.969999999997	6261.069999999997	3761.919999999997	4576.599999999996	4696.959999999994	3329.7399999999943	3764.3799999999974	5288.679999999989	2447.909999999998	3122.4299999999967	4609.19999999999	3582.069999999996	4394.459999999994	4148.789999999994	4634.989999999989	5534.479999999986	3464.4299999999944	4435.699999999989	4690.499999999991	4201.69999999999	3268.9099999999953	2297.9600000000005	3555.719999999996	2742.9999999999995	2249.4599999999996	3770.149999999996	3768.9699999999984	3169.7399999999957	2412.5699999999993	4375.449999999993
K00176	korD, oorD; 2-oxoglutarate ferredoxin oxidoreductase subunit delta [EC:1.2.7.3]	2534.8499999999985	1842.8500000000045	2114.5500000000006	1862.4000000000021	2220.5200000000004	1313.5000000000014	2091.1500000000024	2659.0999999999967	2768.299999999997	1749.700000000002	2804.0499999999965	3013.9499999999975	1568.9500000000037	2500.4499999999994	3212.8499999999976	4019.349999999998	2575.7499999999977	2942.9199999999964	2470.229999999999	4024.499999999994	2533.7999999999993	3211.179999999999	3080.9799999999977	2269.5999999999976	2326.6000000000017	3271.3499999999945	1559.3500000000029	2128.8300000000004	3194.249999999993	2413.65	2936.9299999999985	2779.899999999998	3095.0499999999947	3764.539999999994	2339.9999999999973	2981.1999999999953	3128.829999999997	2664.2499999999964	2179.8500000000004	1541.0500000000036	2236.21	1926.9300000000023	1459.7000000000019	2357.85	2495.5	2279.2500000000005	1578.0500000000015	3054.8799999999965
K00177	korC, oorC; 2-oxoglutarate ferredoxin oxidoreductase subunit gamma [EC:1.2.7.3]	2532.8499999999985	1838.8500000000045	2110.5500000000006	1862.4000000000021	2216.0200000000004	1312.5000000000014	2092.150000000002	2656.0999999999967	2803.299999999997	1745.200000000002	2805.5499999999965	3023.4499999999975	1555.950000000004	2504.4499999999994	3255.849999999997	4019.349999999998	2603.7499999999977	2949.9199999999964	2714.229999999998	4033.499999999994	2533.7999999999997	3214.679999999999	3201.979999999998	2257.5999999999976	2330.6000000000017	3310.3499999999945	1556.3500000000029	2119.3300000000004	3199.749999999993	2431.1499999999996	2941.9299999999985	2786.8999999999974	3099.0499999999947	3768.039999999994	2347.9999999999973	3001.6999999999953	3240.829999999997	2692.7499999999964	2177.8500000000004	1531.0500000000036	2239.71	1933.9300000000023	1449.7000000000019	2354.85	2494.5	2279.2500000000005	1577.0500000000015	3054.8799999999965
K00179	iorA; indolepyruvate ferredoxin oxidoreductase, alpha subunit [EC:1.2.7.8]	2072.9700000000003	1284.25	1986.0199999999998	1574.5500000000002	1839.5400000000002	2245.6500000000005	1570.35	2011.8499999999997	2137.1	1128.62	1613.6	2254.7	1846.1000000000001	1993.5000000000002	2135.77	2238.67	1841.8500000000001	1938.87	1792.85	2048.2599999999998	1292.02	2016.8200000000002	2022.9800000000002	1372.6599999999999	1827.15	2173.5	1627.17	1895.6299999999999	1787.37	1786.77	1953.21	1664.49	1724.4200000000003	2177.42	1827.85	1759.3899999999999	1799.4099999999999	1684.0900000000001	1950.01	1704.7800000000002	2035.9299999999998	1597.23	1640.8100000000002	1638.0	2464.25	2372.7	1867.4500000000003	2034.56
K00180	iorB; indolepyruvate ferredoxin oxidoreductase, beta subunit [EC:1.2.7.8]	2073.9700000000003	1288.25	1988.0199999999998	1575.5500000000002	1839.5400000000002	2248.6500000000005	1570.85	2013.8499999999997	2140.1	1131.12	1615.6	2261.7	1858.6000000000001	1998.0000000000002	2144.27	2242.17	1856.3500000000001	1938.87	1793.35	2051.2599999999998	1292.52	2019.3200000000002	2030.4800000000002	1373.1599999999999	1829.15	2175.5	1630.17	1898.1299999999999	1789.37	1790.27	1955.71	1666.99	1725.9200000000003	2179.92	1827.85	1761.8899999999999	1801.9099999999999	1694.0900000000001	1952.51	1704.7800000000002	2038.9299999999998	1604.23	1641.8100000000002	1645.0	2464.25	2372.7	1867.4500000000003	2037.06
K00183	K00183; prokaryotic molybdopterin-containing oxidoreductase family, molybdopterin binding subunit	4.5	4.5	25.0	24.0	13.0	20.0	11.5	13.5	29.5	13.0	14.5	27.5	11.5	11.0	18.0	31.0	17.0	8.0	6.5	25.5	4.0	32.0	13.5	3.5	6.0	12.5	7.5	12.5	23.0	6.0	16.5	13.5	8.5	28.5	17.5	1.5	12.5	12.0	20.5	13.5	31.0	26.5	16.0	8.5	19.5	17.0	16.0	15.5
K00184	K00184; prokaryotic molybdopterin-containing oxidoreductase family, iron-sulfur binding subunit	92.5	38.0	139.5	107.0	92.5	61.5	47.0	117.5	195.0	117.0	96.0	146.0	67.5	121.0	170.5	203.0	217.0	66.0	189.0	194.5	37.0	183.0	82.5	71.5	58.5	197.0	238.5	70.0	239.5	203.0	209.5	141.5	178.0	269.0	218.5	192.5	647.5	402.5	157.5	86.0	135.5	152.5	65.5	47.0	99.0	63.0	70.5	103.0
K00185	K00185; prokaryotic molybdopterin-containing oxidoreductase family, membrane subunit	85.0	34.0	113.0	80.0	79.0	48.0	35.0	101.0	165.0	100.0	79.0	113.0	53.0	112.0	151.0	156.0	198.0	62.0	184.0	166.0	35.0	145.0	67.0	66.0	52.0	182.0	226.0	55.0	207.0	200.0	189.0	123.0	164.0	231.0	200.0	184.0	598.0	368.0	128.0	67.0	106.0	127.0	47.0	34.0	84.0	44.0	52.0	90.0
K00194	cdhD, acsD; acetyl-CoA decarbonylase/synthase complex subunit delta [EC:2.1.1.245]	1032.25	917.0	1183.75	744.5	895.25	1541.0	783.5	886.75	955.5	634.5	792.25	1183.0	856.5	1143.0	791.0	718.0	588.5	941.25	641.0	722.75	713.5	1008.75	998.5	508.0	1065.0	755.25	817.5	1051.5	892.25	746.5	881.75	663.0	761.25	868.25	810.25	783.25	615.25	592.5	786.25	920.75	926.75	711.75	894.75	712.25	1272.75	875.5	793.0	1032.0
K00196	cooF; anaerobic carbon-monoxide dehydrogenase iron sulfur subunit	1509.92	1214.77	1799.75	1109.79	1519.4	1161.4699999999998	1168.0	1187.3899999999999	2867.49	643.62	2498.2999999999997	4421.039999999999	600.2	1337.9	2832.7300000000005	2253.1699999999996	782.29	2558.3300000000004	2165.25	2351.8900000000003	974.0299999999999	3822.3599999999988	1792.4599999999998	1303.52	1695.77	2407.6099999999997	1110.18	2052.53	3727.749999999999	1984.52	2605.7999999999997	1839.8700000000001	2171.44	3370.359999999999	2036.91	1870.0	2035.3000000000004	1099.61	1089.81	935.2099999999999	1282.44	2101.54	690.5	785.5	1953.77	955.98	853.6	3145.850000000001
K00197	cdhE, acsC; acetyl-CoA decarbonylase/synthase complex subunit gamma [EC:2.1.1.245]	1041.0500000000002	922.0	1190.4499999999998	747.9000000000001	906.25	1552.7	788.3	891.5499999999998	962.8	639.5	797.0500000000001	1194.6	859.3000000000001	1151.0	794.2	723.4000000000001	593.3	955.85	653.2	733.25	715.7	1016.2500000000001	1007.5000000000001	512.0	1070.7	764.75	818.9000000000001	1056.9	895.25	751.7	887.45	671.5	766.6500000000001	875.35	821.55	794.4499999999999	624.65	604.8	798.4499999999999	928.45	940.95	716.45	900.85	719.25	1282.75	882.1	801.6000000000001	1041.3
K00198	cooS, acsA; anaerobic carbon-monoxide dehydrogenase catalytic subunit [EC:1.2.7.4]	2103.4700000000003	1760.1499999999999	2275.75	1529.9000000000003	1872.26	2709.79	1642.92	1862.8099999999997	2218.3999999999996	1190.12	1936.41	2784.34	1500.3100000000002	2235.71	1817.75	1754.6699999999998	1220.1	1965.27	1582.27	1717.8999999999999	1355.91	2562.43	2000.64	1118.81	1962.3400000000001	1765.5000000000002	1680.67	2160.2400000000002	2105.53	1559.28	2035.3400000000001	1473.62	1745.2800000000004	2174.46	1832.28	1787.7300000000007	1603.8500000000001	1283.55	1801.1599999999999	1896.0300000000002	1963.95	1565.49	1634.32	1411.3100000000002	2521.8099999999995	1936.0200000000004	1688.3400000000004	2415.91
K00208	fabI; enoyl-[acyl-carrier protein] reductase I [EC:1.3.1.9 1.3.1.10]	1664.720000000003	2548.1900000000023	2198.590000000002	2698.32	3222.0400000000004	1802.7700000000023	2318.5500000000015	1898.0000000000027	1645.4100000000021	3432.4300000000003	2418.1400000000012	1190.9900000000023	3451.7700000000004	2542.400000000002	1797.7400000000025	1935.8800000000017	2936.4699999999984	1464.8200000000027	1950.5100000000025	2818.5399999999977	3072.7799999999997	1650.8400000000051	2102.2100000000028	3352.309999999998	2728.9300000000017	2290.5800000000004	2916.8700000000003	1318.7400000000025	1919.2600000000052	2678.710000000001	2312.1400000000012	2442.26	2541.8	2496.940000000002	2614.5299999999997	2931.699999999998	3447.0799999999995	3548.259999999997	2509.4500000000016	2525.750000000003	2622.750000000001	3069.320000000001	3503.29	3222.379999999999	3035.34	1935.3100000000022	3069.0800000000004	2104.110000000004
K00209	fabV, ter; enoyl-[acyl-carrier protein] reductase / trans-2-enoyl-CoA reductase (NAD+) [EC:1.3.1.9 1.3.1.44]	862.0	759.0	1086.5	621.5	766.6700000000001	1446.0	705.5	879.5	732.5	595.0	487.5	691.5800000000002	841.0	1131.0	737.5	579.5	637.5	769.1700000000001	399.83	480.0	632.5	489.83	765.83	459.0	947.5	643.5	882.5	889.8299999999999	504.0	616.08	702.3299999999999	547.0	570.9999999999999	515.34	611.5	582.0	589.8299999999999	644.0	731.08	867.0	784.66	465.83	843.5	677.0	1016.5	826.0	775.0	667.8299999999999
K00210	E1.3.1.12; prephenate dehydrogenase [EC:1.3.1.12]	0.0	0.0	3.0	0.0	1.0	0.0	0.0	1.0	0.0	0.0	1.0	0.0	0.0	0.0	0.0	4.0	7.0	1.0	0.0	1.0	0.0	1.0	0.4	0.0	2.0	0.0	3.0	1.0	0.0	0.0	0.0	2.0	0.0	0.0	0.0	0.0	4.0	0.0	0.0	0.0	3.0	0.0	0.0	0.0	0.0	2.0	0.0	1.0
K00215	dapB; 4-hydroxy-tetrahydrodipicolinate reductase [EC:1.17.1.8]	10394.290000000003	9870.569999999996	10488.920000000006	11099.76000000001	11976.630000000005	11715.670000000006	10772.400000000009	12589.890000000012	12565.86000000002	8615.569999999992	11266.500000000022	13085.050000000012	9570.25	11522.010000000007	12650.050000000012	12228.510000000004	9271.659999999996	12735.800000000021	12397.090000000011	12150.490000000022	9245.420000000002	11975.750000000004	11891.750000000007	9805.010000000011	10445.720000000001	10934.010000000018	9903.960000000006	11212.22000000001	12073.630000000023	11347.140000000007	11907.03000000001	11460.670000000016	11400.160000000018	12649.440000000022	11945.090000000018	10446.36000000001	11256.060000000009	10115.610000000013	11039.700000000015	10716.03000000001	11444.720000000007	11505.480000000001	10273.660000000003	8476.729999999996	12242.160000000003	12211.670000000013	11517.530000000004	12256.000000000005
K00216	entA; 2,3-dihydro-2,3-dihydroxybenzoate dehydrogenase [EC:1.3.1.28]	0.0	0.33	0.0	6.34	14.43	6.0	8.29	8.610000000000001	2.33	2.33	3.0	4.57	5.0	7.33	2.81	0.14	0.67	5.9	33.23	7.47	11.280000000000001	0.14	2.33	10.24	1.0	0.47000000000000003	2.33	13.2	1.0	1.67	1.0	2.81	2.14	0.96	3.1	2.33	0.33	0.66	19.48	9.14	1.67	0.67	3.0	0.0	0.0	1.0	1.67	1.0
K00217	E1.3.1.32; maleylacetate reductase [EC:1.3.1.32]	0.0	0.0	0.2	0.0	0.5	1.0	0.0	0.0	0.0	0.0	0.0	0.0	0.0	0.0	0.0	0.2	0.0	0.0	0.0	0.0	0.0	0.0	0.0	0.0	0.4	0.0	0.0	0.4	0.4	0.0	0.0	0.0	0.0	0.0	0.0	0.0	0.7	0.2	0.0	0.2	0.0	0.0	0.0	0.0	0.0	0.7	0.0	0.0
K00219	fadH; 2,4-dienoyl-CoA reductase (NADPH2) [EC:1.3.1.34]	0.0	2.33	0.0	8.34	14.43	10.0	9.29	8.610000000000001	5.33	2.33	5.0	4.57	5.0	9.33	2.81	2.14	1.67	5.9	33.23	7.47	12.280000000000001	0.64	2.33	11.24	2.0	3.47	3.33	15.2	1.0	1.67	1.0	3.81	3.14	0.96	3.1	3.33	0.8300000000000001	2.66	19.48	9.14	1.67	0.67	3.0	3.5	0.5	2.0	1.67	2.0
K00220	tyrC; cyclohexadieny/prephenate dehydrogenase [EC:1.3.1.43 1.3.1.12]	4.0	3.0	0.0	2.0	0.0	0.0	0.0	4.0	0.0	1.0	0.0	8.0	1.0	0.0	4.0	3.0	3.0	3.0	3.0	0.0	0.0	7.0	0.0	6.0	2.0	0.0	5.0	1.0	0.0	6.0	0.0	2.0	5.0	5.0	5.0	2.0	2.0	2.0	0.0	0.0	0.0	4.0	7.0	4.0	0.0	0.0	0.0	4.0
K00226	pyrD; dihydroorotate dehydrogenase (fumarate) [EC:1.3.98.1]	4604.499999999998	4088.08	4096.769999999999	5310.609999999999	4031.339999999998	4672.319999999999	4099.239999999998	4058.219999999995	3354.6299999999983	5564.689999999999	3413.5199999999963	2128.749999999999	4316.159999999998	3059.6899999999973	3279.0599999999986	3516.4199999999996	4762.969999999998	3821.489999999997	4470.309999999999	2398.029999999999	3543.869999999999	3058.5899999999983	3587.8699999999963	4141.409999999998	4040.659999999999	3372.9399999999996	4611.989999999998	4064.669999999997	3069.229999999996	3933.439999999999	3310.1299999999974	4329.95	3958.489999999998	2388.569999999998	3899.839999999997	3456.809999999998	3411.1399999999976	4015.0799999999986	4428.609999999997	5212.329999999996	4215.399999999996	4114.059999999998	4625.789999999997	4476.94	2233.6799999999994	3646.149999999996	4604.249999999998	2441.9699999999984
K00228	CPOX, hemF; coproporphyrinogen III oxidase [EC:1.3.3.3]	57.0	17.33	75.0	51.34	73.43	8.0	20.29	36.61	107.33	38.33	35.0	76.57	19.0	81.33	134.81	103.14	120.67	62.9	186.23	134.47	24.28	94.14	46.33	67.24000000000001	21.0	151.47	65.33	37.2	138.0	173.67000000000002	128.0	92.81	148.14	178.96	156.1	160.32999999999998	497.33	306.65999999999997	63.480000000000004	24.14	45.67	98.67	23.0	22.0	21.0	1.0	7.67	41.0
K00230	hemG; menaquinone-dependent protoporphyrinogen oxidase [EC:1.3.5.3]	3.0	0.33	0.0	10.34	15.1	6.0	10.29	28.61	10.33	2.33	4.0	5.57	6.0	11.33	2.81	1.1400000000000001	0.67	18.57	38.559999999999995	9.47	13.280000000000001	0.47000000000000003	6.66	10.24	2.0	0.47000000000000003	6.33	13.53	2.0	1.67	7.33	3.81	7.14	2.3000000000000003	5.1	5.33	0.66	1.6600000000000001	22.48	10.14	5.33	2.0	3.0	0.0	13.0	10.0	3.67	39.33
K00231	PPOX, hemY; protoporphyrinogen/coproporphyrinogen III oxidase [EC:1.3.3.4 1.3.3.15]	949.5000000000007	866.8500000000009	546.1	740.6000000000006	707.8500000000004	441.5999999999996	1042.800000000001	1005.5000000000015	744.700000000001	903.7000000000003	1188.4500000000035	677.5000000000006	476.59999999999894	1192.700000000002	910.7000000000007	1394.0000000000018	1258.6500000000021	1010.3000000000011	677.5000000000005	2055.750000000001	1535.6500000000021	660.3500000000004	1354.150000000002	1032.6000000000013	1106.3500000000015	1408.3500000000026	441.2999999999993	905.1000000000008	1145.6500000000028	807.0000000000007	1053.4500000000019	1025.1500000000012	1055.5000000000016	1176.250000000003	691.9000000000008	1144.800000000003	869.6500000000008	1178.3500000000026	696.7000000000008	505.3499999999989	672.6500000000005	500.1999999999994	477.2499999999995	1295.3500000000015	757.2500000000002	409.2499999999999	577.8499999999999	901.7000000000008
K00232	E1.3.3.6, ACOX1, ACOX3; acyl-CoA oxidase [EC:1.3.3.6]	0.0	0.0	0.0	0.0	0.0	0.0	0.0	0.0	0.0	0.0	0.0	0.0	0.0	0.0	0.0	2.0	0.0	0.0	0.0	0.0	0.0	0.5	0.0	0.0	0.0	0.0	0.0	0.0	0.0	0.0	0.0	0.0	0.0	0.0	0.0	0.0	0.5	0.0	0.0	0.0	0.0	0.0	0.0	0.5	0.5	0.0	0.0	0.0
K00239	sdhA, frdA; succinate dehydrogenase / fumarate reductase, flavoprotein subunit [EC:1.3.5.1 1.3.5.4]	2413.0499999999984	2051.680000000004	2067.050000000001	1788.8400000000022	1916.7800000000027	2462.4699999999993	1969.140000000003	2325.739999999998	2124.330000000001	1880.0300000000027	2037.7500000000036	1860.4200000000026	1927.6500000000044	2527.78	2434.460000000001	2703.2899999999986	2620.119999999997	2158.050000000002	1968.9300000000023	3122.4699999999957	2635.049999999999	1687.490000000003	2990.9799999999977	1991.3400000000024	2528.300000000001	2834.8199999999956	1735.2800000000036	2239.199999999998	2158.6500000000024	2088.6200000000035	2301.4	2129.210000000001	2258.2900000000013	2677.5599999999968	1828.800000000002	2480.8299999999977	2705.630000000001	2661.8099999999968	1870.6300000000035	1639.6900000000044	1973.5200000000025	1424.0700000000018	1776.6000000000024	2404.349999999999	2023.500000000003	1827.0100000000007	1505.1200000000013	2028.2500000000023
K00240	sdhB, frdB; succinate dehydrogenase / fumarate reductase, iron-sulfur subunit [EC:1.3.5.1 1.3.5.4]	1808.0500000000034	1528.6800000000042	1472.5500000000015	1289.3400000000008	1469.2800000000022	1374.4700000000014	1574.1400000000028	1831.7400000000016	1622.3300000000013	1538.530000000002	1725.7500000000036	1452.9200000000026	1222.6500000000028	2051.2800000000025	1958.4600000000025	2228.2900000000004	2216.1200000000017	1684.050000000003	1607.4300000000019	2741.4699999999966	2137.0500000000006	1397.9900000000023	2372.4800000000005	1586.3400000000022	1995.300000000003	2460.3199999999983	1249.2800000000032	1634.2000000000016	1855.150000000004	1667.6200000000028	1827.9000000000028	1719.7100000000019	1849.290000000003	2063.5600000000045	1409.8000000000015	2031.8300000000033	2179.630000000003	2172.8100000000013	1404.6300000000026	1110.690000000003	1450.0200000000025	1026.0700000000004	1126.6000000000015	1896.8500000000024	1398.000000000002	1039.5100000000011	1005.1200000000008	1619.7500000000018
K00241	sdhC, frdC; succinate dehydrogenase / fumarate reductase, cytochrome b subunit	1461.0500000000027	1205.6800000000028	1093.5500000000015	1074.340000000001	1207.2800000000013	682.8000000000001	1338.1400000000026	1516.4100000000012	1328.3300000000008	1286.530000000002	1580.750000000004	1169.920000000002	882.6500000000009	1767.2800000000027	1753.4600000000023	2088.2900000000022	1912.1200000000035	1479.0500000000031	1473.4300000000017	2601.469999999996	1949.380000000003	1263.9900000000014	2017.4800000000025	1437.3400000000024	1637.3000000000031	2287.3199999999997	933.2800000000018	1220.200000000002	1715.1500000000037	1459.6200000000028	1638.9000000000024	1556.7100000000019	1692.2900000000034	1876.560000000004	1222.800000000001	1855.8300000000036	2064.6300000000033	1995.8100000000034	1229.6300000000017	856.6900000000011	1177.0200000000013	842.0700000000003	745.6000000000005	1702.8500000000022	1074.000000000001	810.8500000000009	861.1200000000005	1416.7500000000016
K00242	sdhD, frdD; succinate dehydrogenase / fumarate reductase, membrane anchor subunit	4.0	3.33	0.0	8.34	14.43	6.0	8.29	12.610000000000001	2.33	3.33	3.0	12.57	15.0	7.33	9.81	3.14	3.67	17.9	38.23	7.47	11.280000000000001	7.140000000000001	4.33	18.240000000000002	3.0	0.47000000000000003	18.33	14.2	1.0	7.67	1.0	4.8100000000000005	7.140000000000001	7.96	8.1	4.33	3.33	2.66	19.48	9.14	1.67	4.67	10.0	4.0	0.0	1.0	1.67	6.0
K00243	K00243; uncharacterized protein	10265.740000000007	10178.24	10472.770000000008	10606.270000000008	10049.779999999999	10656.050000000003	9976.810000000001	9814.650000000007	9594.480000000005	11064.490000000005	9747.200000000008	9864.379999999997	10575.200000000003	9933.679999999998	9871.869999999999	9617.019999999999	10491.690000000013	10227.460000000014	10174.990000000003	9610.600000000013	9588.269999999999	9604.279999999993	9594.089999999995	10179.020000000013	10439.120000000003	10149.790000000012	10207.730000000007	9853.640000000007	9914.39000000001	10513.1	10040.500000000002	10255.280000000006	10395.79000000001	9862.030000000006	10196.44000000001	9891.160000000009	9824.72	10104.200000000013	9971.770000000011	10427.990000000007	9989.94	10543.779999999999	10297.640000000007	10619.23000000001	9390.409999999994	10205.210000000006	10690.51	9713.370000000004
K00244	frdA; fumarate reductase flavoprotein subunit [EC:1.3.5.4]	8643.669999999996	9548.65	10929.85	10104.039999999999	10134.669999999998	10016.599999999999	8685.739999999998	7546.789999999997	5540.18	14950.920000000002	6848.909999999998	3809.6799999999976	12088.380000000001	6559.489999999998	5474.169999999999	6352.699999999999	10901.0	5981.859999999999	7040.879999999998	4811.989999999998	8699.42	5654.349999999999	5764.649999999997	10078.03	9102.64	6445.85	12660.500000000002	6337.759999999998	5541.489999999999	8853.029999999999	6511.729999999998	8376.75	7987.539999999999	5211.949999999999	8217.309999999998	8552.150000000001	8895.17	10907.32	9709.990000000002	10723.180000000002	9878.089999999998	10338.49	14023.26	11363.470000000001	7918.269999999999	8774.519999999997	10863.63	5816.279999999999
K00245	frdB; fumarate reductase iron-sulfur subunit [EC:1.3.5.4]	101.0	26.33	30.0	42.34	33.43	27.0	56.29	193.61	84.33	76.33	33.0	27.57	53.0	23.33	28.81	47.14	67.67	24.9	67.22999999999999	38.47	29.28	25.14	66.33	47.24	20.0	29.47	160.32999999999998	51.2	64.0	58.67	112.0	63.81	68.14	40.96	42.1	74.33	76.33	44.66	78.48	53.14	37.67	24.67	17.0	21.0	73.0	56.0	42.67	81.0
K00246	frdC; fumarate reductase subunit C	101.0	26.33	30.0	42.34	33.43	27.0	56.29	193.61	84.33	76.33	33.0	27.57	53.0	23.33	28.81	47.14	67.67	24.9	67.22999999999999	38.47	29.28	25.14	66.33	47.24	20.0	29.47	160.32999999999998	51.2	64.0	58.67	112.0	63.81	68.14	40.96	42.1	74.33	76.33	44.66	78.48	53.14	37.67	24.67	17.0	21.0	73.0	56.0	42.67	81.0
K00247	frdD; fumarate reductase subunit D	31.0	12.33	0.0	21.34	23.43	15.0	40.29	152.61	29.33	3.33	10.0	7.57	13.0	10.33	7.81	6.14	2.67	6.9	41.23	8.469999999999999	17.28	10.14	19.33	18.240000000000002	2.0	6.470000000000001	23.33	40.2	5.0	17.67	62.0	43.81	38.14	7.96	9.1	40.33	20.33	20.66	43.480000000000004	25.14	11.67	6.67	6.0	8.0	34.0	29.0	17.67	52.0
K00248	ACADS, bcd; butyryl-CoA dehydrogenase [EC:1.3.8.1]	3099.9600000000005	3106.4899999999993	3879.9	2231.8499999999995	2767.5999999999995	2127.949999999999	3242.8800000000006	3323.2700000000004	4748.859999999998	2068.2699999999995	3823.460000000001	6054.6399999999985	2700.31	3216.5500000000006	5065.360000000001	4245.629999999999	2364.09	3999.250000000001	4138.849999999999	3960.0100000000007	2202.6099999999997	5124.07	3335.8900000000003	2573.6499999999996	3444.1700000000005	4234.9400000000005	2216.2999999999993	3135.9400000000005	4819.38	3444.08	4077.9299999999994	3492.29	3835.8100000000004	5053.26	3451.25	3754.920000000001	3897.0800000000004	2969.2299999999996	2607.6299999999997	1831.6099999999997	2638.13	3232.4900000000002	2176.67	2292.3599999999997	3563.07	3815.5200000000013	2332.1099999999997	4588.57
K00249	ACADM, acd; acyl-CoA dehydrogenase [EC:1.3.8.7]	13.0	11.0	2.0	6.0	0.0	3.0	0.0	10.0	1.0	4.0	1.0	20.0	3.0	6.0	11.0	19.0	8.0	10.0	14.0	0.0	0.0	26.5	0.0	14.0	1.0	3.0	14.0	3.0	3.0	15.0	7.0	5.0	12.0	13.0	17.0	14.0	22.5	13.0	5.0	0.0	3.0	9.0	14.0	14.5	1.5	0.0	0.0	13.0
K00252	GCDH, gcdH; glutaryl-CoA dehydrogenase [EC:1.3.8.6]	57.0	17.0	74.0	45.0	61.0	2.0	12.0	28.0	112.0	35.0	32.0	68.0	5.0	74.0	132.0	103.0	121.0	44.0	151.0	124.0	14.0	96.0	42.0	55.0	22.0	151.0	53.0	24.0	138.0	172.0	128.0	90.0	147.0	176.0	153.0	159.0	493.0	305.0	43.0	15.0	44.0	98.0	21.0	22.0	23.0	3.0	7.0	39.0
K00253	IVD, ivd; isovaleryl-CoA dehydrogenase [EC:1.3.8.4]	4.0	3.0	0.0	2.0	0.0	0.0	0.0	4.0	0.0	1.0	0.0	8.0	1.0	0.0	4.0	3.0	3.0	3.0	3.0	0.0	0.0	7.0	0.0	6.0	2.0	0.0	5.0	1.0	0.0	6.0	0.0	2.0	5.0	5.0	5.0	2.0	2.0	2.0	0.0	0.0	0.0	4.0	7.0	4.0	0.0	0.0	0.0	4.0
K00254	DHODH, pyrD; dihydroorotate dehydrogenase [EC:1.3.5.2]	148.0	40.33	99.2	81.34	84.93	21.0	55.29	187.61	166.32999999999998	84.33	46.0	80.57	47.0	91.83	155.81	137.34	156.67000000000002	75.9	221.23000000000002	146.97	32.28	125.64	98.72999999999999	96.24000000000001	26.4	177.97	138.32999999999998	65.6	162.4	215.67000000000002	215.0	142.81	207.14	202.96	178.1	236.82999999999998	558.53	344.36	90.48	44.34	64.67	115.67	30.0	41.5	56.5	31.7	25.67	102.0
K00257	mbtN, fadE14; acyl-ACP dehydrogenase [EC:1.3.99.-]	390.25	274.75	396.25	220.5	311.75	98.5	160.75	238.0	396.0	322.5	293.75	336.83	365.25	385.75	612.75	462.25	545.75	351.25	545.5	337.5	306.5	477.25	477.65	259.0	404.5	676.75	429.25	155.5	351.25	473.33	372.5	376.0	436.75	419.5	290.0	459.5	611.5	435.75	199.83	133.25	267.75	196.0	212.5	362.25	231.5	125.25	119.25	350.75
K00259	ald; alanine dehydrogenase [EC:1.4.1.1]	488.54999999999995	320.82	520.8800000000001	372.46999999999997	495.75	307.77	290.05	448.8	659.8	282.07	484.55	667.85	254.48	585.54	848.74	726.65	653.55	530.3499999999999	704.49	714.0	277.2	735.2500000000001	539.15	324.43000000000006	473.20000000000005	775.25	454.79	390.40000000000003	729.25	635.95	669.7	536.5	714.6500000000001	826.1	605.3	648.2	1068.19	680.55	450.0899999999999	382.09	456.95000000000005	353.2	268.74	321.39	414.0	428.84999999999997	346.34999999999997	655.55
K00260	gudB, rocG; glutamate dehydrogenase [EC:1.4.1.2]	208.25	181.0	153.75	146.5	155.25	108.0	120.5	137.75	320.5	52.5	343.25	553.0	84.5	107.0	289.0	221.0	48.5	218.25	263.0	284.75	110.5	544.75	260.5	118.0	145.0	205.25	104.5	212.5	411.25	193.5	262.75	172.0	261.25	410.25	242.25	295.25	251.25	116.5	116.25	89.75	158.75	273.75	71.75	71.25	303.75	91.5	47.0	422.0
K00261	GLUD1_2, gdhA; glutamate dehydrogenase (NAD(P)+) [EC:1.4.1.3]	85.0	24.0	58.0	46.0	46.0	13.0	2.0	12.0	43.0	65.0	14.0	21.0	53.0	87.0	72.0	69.0	71.0	60.0	82.0	75.0	12.0	34.0	66.0	67.0	11.0	34.0	78.0	24.0	52.0	51.0	60.0	28.0	86.0	72.0	56.0	70.0	93.0	48.0	19.0	25.0	22.0	22.0	25.0	23.0	3.0	2.0	5.0	32.0
K00262	E1.4.1.4, gdhA; glutamate dehydrogenase (NADP+) [EC:1.4.1.4]	9748.45	8027.329999999979	8938.789999999999	9323.4	9067.719999999994	10231.309999999998	9690.399999999998	11505.860000000011	11494.520000000017	6042.339999999989	9752.95	11707.49000000001	7020.969999999978	10491.01	11839.750000000011	11637.180000000004	8118.379999999983	12034.740000000018	11270.900000000009	11127.190000000017	7750.389999999987	10295.399999999996	11391.150000000003	7600.639999999989	9331.859999999991	10902.490000000016	7300.489999999984	10667.490000000009	10856.650000000014	9427.559999999998	10622.09	10066.870000000004	9818.44	10761.190000000006	9738.680000000008	8550.679999999991	8675.659999999982	7800.959999999985	9191.959999999997	8746.529999999988	9071.429999999993	8242.509999999987	6941.0199999999895	6838.09999999999	9145.31999999999	10535.970000000007	9036.909999999994	10236.800000000008
K00263	E1.4.1.9; leucine dehydrogenase [EC:1.4.1.9]	10.0	0.0	19.0	25.0	30.0	1.0	0.0	3.0	18.0	9.0	2.0	12.0	0.0	61.0	45.0	37.0	20.0	14.0	51.0	61.0	5.0	17.0	11.0	12.0	6.0	15.0	3.0	4.0	29.0	20.0	27.0	19.0	59.0	51.0	26.0	22.0	33.0	16.0	4.0	3.0	3.0	7.0	0.0	3.0	0.0	0.0	1.0	11.0
K00265	gltB; glutamate synthase (NADPH/NADH) large chain [EC:1.4.1.13 1.4.1.14]	2441.949999999996	1712.4200000000042	995.8500000000017	3718.6899999999955	2359.759999999999	3386.629999999995	2840.579999999996	3961.369999999989	2988.2799999999943	774.6500000000012	2382.669999999996	2093.6600000000017	958.3800000000022	2352.0299999999975	2525.8399999999983	2708.459999999998	1526.0000000000034	3994.30999999999	3840.7899999999945	2528.3299999999945	1996.8900000000017	2056.8100000000013	3674.1699999999933	2095.720000000001	1766.7300000000025	1899.580000000001	1348.9200000000017	3768.419999999992	2639.8299999999913	2261.3000000000025	2670.9899999999957	2893.109999999996	2234.889999999999	1704.0800000000033	3013.6799999999917	1478.190000000003	1611.9300000000026	1461.4200000000028	2907.2799999999925	3220.6299999999937	2438.3099999999968	2283.5600000000004	1419.060000000001	782.6500000000013	1146.7500000000016	2614.369999999994	3118.9199999999973	1780.2100000000003
K00266	gltD; glutamate synthase (NADPH/NADH) small chain [EC:1.4.1.13 1.4.1.14]	16163.400000000021	13697.36000000003	15871.640000000012	14136.190000000015	14734.040000000017	16927.910000000007	15678.120000000023	17886.18	19893.15	10293.290000000014	17085.080000000016	23144.650000000012	11938.050000000027	17313.260000000006	20703.669999999987	19339.249999999996	13406.480000000029	20346.060000000016	17938.519999999997	19037.67999999998	13700.870000000023	19282.270000000015	18272.240000000013	12839.620000000015	15593.98000000002	19210.539999999986	13156.960000000023	18514.529999999995	20198.259999999977	16427.320000000025	18359.730000000003	16384.160000000014	16605.690000000028	20085.32000000001	16208.510000000013	14874.590000000026	15012.030000000035	13183.160000000022	14241.82000000002	13249.25000000003	14487.370000000019	14408.290000000017	11419.89000000001	11587.720000000016	16291.130000000021	16817.910000000003	13762.750000000015	19116.54
K00274	MAO, aofH; monoamine oxidase [EC:1.4.3.4]	35.8	32.92	25.61	5.89	2.75	3.8600000000000003	2.0700000000000003	6.3500000000000005	28.789999999999996	5.5	11.110000000000003	29.849999999999994	16.91	15.61	33.25	14.8	26.79	39.63999999999999	5.87	19.679999999999996	9.8	30.73	15.27	5.41	6.96	10.610000000000001	4.56	50.38999999999999	20.860000000000007	14.239999999999998	20.950000000000003	8.85	10.020000000000001	20.0	6.339999999999999	14.010000000000002	15.449999999999998	13.579999999999998	6.52	1.8299999999999998	7.84	18.299999999999997	9.059999999999999	13.060000000000002	1.58	10.55	0.7400000000000001	38.56999999999999
K00275	pdxH, PNPO; pyridoxamine 5'-phosphate oxidase [EC:1.4.3.5]	103.0	41.33	85.0	79.34	91.43	22.0	58.29	200.61	184.32999999999998	69.33	67.0	118.57	30.0	107.33	233.81	135.14	172.67000000000002	172.9	465.23	184.47	33.28	138.14	208.73000000000002	87.24000000000001	35.0	203.47	103.33	66.2	169.0	251.67000000000002	234.0	165.81	240.14	233.96	200.1	252.32999999999998	665.3299999999999	387.65999999999997	97.48	48.14	71.67	124.67	36.0	39.0	65.0	31.0	27.67	111.0
K00276	AOC3, AOC2, tynA; primary-amine oxidase [EC:1.4.3.21]	0.0	0.0	0.0	0.0	0.43	0.0	0.29	0.28	0.0	0.0	0.0	0.57	0.0	1.0	0.14	0.14	0.0	1.5699999999999998	2.57	0.14	0.28	0.14	0.0	0.5700000000000001	0.0	0.14	0.0	0.8599999999999999	0.0	0.0	0.0	0.14	0.14	0.29	0.43	0.0	0.0	0.0	0.14	0.14	0.0	0.0	0.0	0.0	0.0	0.0	0.0	0.0
K00278	nadB; L-aspartate oxidase [EC:1.4.3.16]	7611.999999999984	6004.509999999981	6660.899999999993	7680.2299999999905	7169.969999999988	8783.269999999995	7512.949999999986	9622.510000000006	8118.17999999999	4913.269999999992	6725.999999999981	7243.4699999999875	5537.089999999986	8437.469999999994	8103.739999999988	8840.829999999994	6443.429999999985	9630.280000000008	8282.969999999994	8319.060000000001	6229.419999999987	6306.419999999987	8747.99999999999	5911.039999999989	6468.649999999986	7250.419999999994	5900.999999999987	8374.389999999992	7300.649999999983	6849.009999999986	7585.689999999984	7604.03999999999	7296.259999999986	7303.459999999978	7476.979999999989	5899.299999999984	6190.769999999984	6044.509999999984	7181.349999999984	7233.66999999998	7309.8799999999865	5896.79999999999	5827.93999999999	5265.209999999994	7024.909999999987	7953.1599999999935	7610.25999999999	6771.529999999989
K00281	GLDC, gcvP; glycine dehydrogenase [EC:1.4.4.2]	177.5	73.58	176.7	120.34	218.68	22.0	77.28999999999999	119.11	308.83	109.83	181.25	217.07	65.0	183.32999999999998	436.31	273.34000000000003	289.92	222.4	568.73	285.72	73.53	279.39	303.48	115.24000000000001	188.15	402.71999999999997	168.82999999999998	97.10000000000001	261.65	337.67	270.25	242.56	317.64	350.21000000000004	267.6	344.83	776.28	449.11	123.98	69.09	115.92	158.67000000000002	67.25	106.25	110.75	37.45	58.92	128.5
K00282	gcvPA; glycine dehydrogenase subunit 1 [EC:1.4.4.2]	989.8000000000001	771.5	833.2	783.9000000000001	1039.5	532.6999999999999	795.8	703.05	956.8	997.0	927.3000000000001	940.1	711.55	1217.25	1305.7	1740.1499999999999	1287.3000000000002	1319.6	934.6999999999999	1987.0	1156.45	952.75	1223.5	993.7499999999999	1185.7	1433.5	705.4000000000001	698.6500000000001	1090.5	994.95	999.45	1059.25	1250.65	1546.35	912.0500000000001	1271.7	1358.15	1326.8000000000002	739.6999999999999	526.45	927.9500000000002	653.7	672.3499999999999	1334.25	881.75	576.3499999999999	604.6	966.05
K00283	gcvPB; glycine dehydrogenase subunit 2 [EC:1.4.4.2]	989.8000000000001	771.5	833.2	783.9000000000001	1039.5	532.6999999999999	795.8	703.05	956.8	997.0	927.3000000000001	940.1	711.55	1217.25	1305.7	1740.1499999999999	1287.3000000000002	1319.6	934.6999999999999	1987.0	1156.45	952.75	1223.5	993.7499999999999	1185.7	1433.5	705.4000000000001	698.6500000000001	1090.5	994.95	999.45	1059.25	1250.65	1546.35	912.0500000000001	1271.7	1358.15	1326.8000000000002	739.6999999999999	526.45	927.9500000000002	653.7	672.3499999999999	1334.25	881.75	576.3499999999999	604.6	966.05
K00284	E1.4.7.1; glutamate synthase (ferredoxin) [EC:1.4.7.1]	4522.25	3804.94	4978.91	3269.29	3923.65	5073.47	3960.25	4417.389999999999	5129.16	2894.62	4189.219999999999	6521.71	3736.7	4737.73	5404.98	4668.170000000001	3365.63	5184.5	4270.42	4539.39	3292.3599999999997	4962.859999999999	4171.459999999999	3114.6000000000004	4295.02	5038.5199999999995	3683.9299999999994	4668.45	5000.670000000001	4439.94	4863.209999999999	4064.5399999999995	4284.349999999999	5443.27	4128.57	3830.419999999999	3760.2099999999987	3427.78	3664.06	3339.54	3887.2799999999993	3883.4599999999996	3437.4099999999994	3307.0	5031.19	5105.73	3888.1	5229.1900000000005
K00285	dadA; D-amino-acid dehydrogenase [EC:1.4.5.1]	8.0	6.33	0.2	10.34	14.93	7.0	8.29	16.61	2.33	4.33	3.0	20.57	14.0	7.33	10.809999999999999	6.34	6.67	18.9	39.23	7.47	11.280000000000001	14.14	4.33	24.240000000000002	5.4	0.47000000000000003	23.33	15.6	1.4	13.67	1.0	6.8100000000000005	12.14	10.96	13.1	6.33	5.03	4.86	19.48	9.34	1.67	8.67	17.0	8.0	0.0	1.7	1.67	10.0
K00286	proC; pyrroline-5-carboxylate reductase [EC:1.5.1.2]	9683.890000000001	9863.26	10530.43000000001	11525.320000000014	11484.390000000007	11824.900000000009	10984.110000000008	11768.780000000012	11932.490000000022	8426.029999999992	10781.440000000017	12178.72000000001	10674.370000000003	11335.340000000007	11651.820000000012	11053.200000000004	8840.189999999991	12048.00000000002	11776.87000000001	10801.140000000021	9000.270000000002	11192.230000000003	11080.980000000007	10434.130000000016	10368.830000000002	9868.770000000013	9977.810000000009	10769.81000000001	11102.560000000021	10968.380000000003	11284.120000000008	11022.140000000016	10918.990000000013	11696.160000000022	12068.370000000019	10009.510000000007	10522.070000000003	9447.81000000001	11284.210000000017	11338.31000000002	11265.150000000007	11650.180000000002	10510.760000000007	8634.369999999995	11729.500000000004	12757.680000000015	12391.590000000006	11630.160000000009
K00287	DHFR, folA; dihydrofolate reductase [EC:1.5.1.3]	11039.990000000009	10732.070000000005	11513.720000000012	11406.110000000013	11253.460000000003	11248.720000000003	10706.10000000001	10903.840000000011	10548.310000000012	11850.320000000009	10285.450000000015	10297.450000000003	11578.200000000006	10671.510000000004	11118.680000000008	11007.360000000006	11416.360000000015	11259.610000000019	11132.22000000001	10522.820000000018	10276.220000000005	10308.17	10303.42	11235.590000000024	11083.020000000004	10959.51000000002	11199.060000000016	10247.74000000001	10462.040000000017	11351.270000000008	10891.350000000008	11403.090000000018	11523.180000000018	10991.740000000016	11260.790000000015	10651.740000000014	11070.330000000005	11320.060000000016	11072.500000000016	11351.75000000002	11272.860000000006	11411.200000000003	11422.890000000007	11457.480000000012	10514.660000000003	11386.07000000001	11825.680000000002	10370.370000000014
K00290	LYS1; saccharopine dehydrogenase (NAD+, L-lysine forming) [EC:1.5.1.7]	4312.549999999991	3741.6199999999944	4740.529999999995	3505.139999999996	4007.629999999998	4559.319999999996	4415.549999999991	4672.889999999994	4111.189999999995	3711.1999999999957	3732.499999999992	3994.959999999994	3963.5499999999947	5447.349999999992	4578.559999999995	5285.349999999994	4523.439999999992	4864.129999999989	3352.1299999999965	5288.629999999996	4141.559999999995	3270.7199999999975	4638.109999999994	3469.1999999999944	4513.219999999992	4713.70999999999	3839.609999999992	4050.4799999999955	4034.3799999999906	3863.319999999994	4190.769999999995	4017.529999999994	4049.0699999999915	4399.229999999989	3551.309999999994	4054.3099999999927	3658.9599999999955	3960.51999999999	4137.319999999994	3722.979999999994	3974.2199999999953	2817.2399999999993	3671.639999999995	4163.349999999995	4495.269999999994	5243.029999999996	3983.4499999999975	4250.169999999994
K00294	E1.2.1.88; 1-pyrroline-5-carboxylate dehydrogenase [EC:1.2.1.88]	166.5	68.25	169.5	106.0	197.75	11.0	117.0	111.5	310.5	83.5	161.25	191.5	51.0	166.0	404.5	253.0	275.25	160.5	521.5	238.25	63.25	264.25	283.75	95.0	180.75	395.25	136.5	81.5	249.25	321.0	253.25	221.75	295.5	325.25	247.5	323.5	749.25	432.25	143.5	74.75	105.25	151.0	56.25	97.25	118.75	204.75	63.25	135.5
K00297	metF, MTHFR; methylenetetrahydrofolate reductase (NADPH) [EC:1.5.1.20]	6088.499999999987	5239.349999999987	6688.579999999994	4772.0899999999965	5653.489999999992	5759.219999999996	5814.8899999999885	6139.239999999994	7237.999999999992	4557.149999999995	5998.419999999987	8290.41999999999	5123.6499999999905	7007.109999999991	8005.99999999999	7950.159999999991	5628.45999999999	7478.479999999988	6393.219999999992	7687.399999999998	4926.249999999989	6826.139999999988	6290.139999999989	5055.839999999993	5955.799999999987	7562.479999999994	4984.149999999988	6020.029999999993	7126.029999999985	6234.159999999989	6902.199999999987	6315.449999999991	6618.649999999987	8057.789999999984	5962.959999999994	6237.409999999987	6845.069999999985	5876.219999999986	5792.319999999988	5014.399999999987	5597.04999999999	5016.649999999996	4740.539999999993	5138.849999999995	6821.419999999989	7021.759999999995	5102.619999999993	7170.379999999992
K00299	ssuE; FMN reductase [EC:1.5.1.38]	0.0	4.9	5.83	11.91	16.93	18.57	12.29	8.610000000000001	10.33	17.9	3.0	4.57	31.43	7.62	13.100000000000001	2.54	3.67	5.9	33.519999999999996	7.47	12.280000000000001	2.64	2.33	10.67	2.8	0.47000000000000003	3.47	14.0	2.8	2.67	2.0	2.81	3.14	0.96	3.1	3.33	2.02	1.06	20.62	10.680000000000001	1.67	0.67	9.14	5.640000000000001	2.5	4.9	2.67	1.0
K00301	E1.5.3.1; sarcosine oxidase [EC:1.5.3.1]	0.0	0.0	0.2	0.0	0.0	0.0	0.0	0.0	0.0	0.0	0.0	0.0	0.0	0.0	0.0	0.2	0.0	0.0	0.0	0.0	0.0	0.0	0.0	0.0	0.4	0.0	0.0	0.4	0.4	0.0	0.0	0.0	0.0	0.0	0.0	0.0	0.2	0.2	0.0	0.2	0.0	0.0	0.0	0.0	0.0	0.2	0.0	0.0
K00302	soxA; sarcosine oxidase, subunit alpha [EC:1.5.3.1]	8.120000000000001	6.0	1.37	4.25	3.37	0.25	0.25	8.0	3.5	1.12	0.0	16.0	1.0	0.0	10.870000000000001	8.870000000000001	6.0	5.25	7.12	3.26	0.87	13.49	1.5	12.0	0.0	1.0	10.370000000000001	2.0	2.87	12.370000000000001	0.98	4.24	11.370000000000001	8.879999999999999	10.0	4.74	6.62	2.74	0.86	0.88	3.37	15.25	14.61	6.0	0.25	0.25	0.0	12.629999999999999
K00303	soxB; sarcosine oxidase, subunit beta [EC:1.5.3.1]	8.0	6.0	0.2	4.0	0.0	0.0	0.0	8.0	0.0	2.0	0.0	19.0	2.0	0.0	9.0	7.2	6.0	6.0	7.0	0.0	0.0	17.0	0.0	14.0	2.4	0.0	11.0	3.4	0.4	12.0	0.0	4.0	10.0	9.0	10.0	6.0	5.2	3.2	0.0	0.2	0.0	8.0	13.0	8.0	0.0	0.2	0.0	8.0
K00304	soxD; sarcosine oxidase, subunit delta [EC:1.5.3.1]	4.0	3.0	0.0	2.0	0.0	0.0	0.0	4.0	0.0	1.0	0.0	11.0	1.0	0.0	5.0	4.0	3.0	3.0	4.0	0.0	0.0	10.0	0.0	8.0	0.0	0.0	6.0	2.0	0.0	6.0	0.0	2.0	5.0	4.0	5.0	4.0	3.0	1.0	0.0	0.0	0.0	4.0	6.0	4.0	0.0	0.0	0.0	4.0
K00305	soxG; sarcosine oxidase, subunit gamma [EC:1.5.3.1]	4.0	3.0	0.0	2.0	0.0	0.0	0.0	4.0	0.0	1.0	0.0	8.0	1.0	0.0	4.0	3.0	3.0	3.0	3.0	0.0	0.0	7.0	0.0	6.0	0.0	0.0	5.0	1.0	0.0	6.0	0.0	2.0	5.0	4.0	5.0	2.0	2.0	1.0	0.0	0.0	0.0	4.0	6.0	4.0	0.0	0.0	0.0	4.0
K00311	ETFDH; electron-transferring-flavoprotein dehydrogenase [EC:1.5.5.1]	4.0	6.0	0.0	2.0	0.0	0.0	0.0	4.0	0.0	21.0	0.0	22.0	11.0	1.0	36.0	3.0	5.0	53.0	5.0	20.0	0.0	7.0	2.0	9.0	3.0	0.0	21.0	1.0	7.0	17.0	5.0	8.0	13.0	26.0	8.0	5.0	17.0	14.0	3.0	4.0	0.0	5.0	7.0	4.0	3.0	0.0	0.0	5.0
K00313	fixC; electron transfer flavoprotein-quinone oxidoreductase [EC:1.5.5.-]	2.5	5.99	11.0	29.52	49.29	30.5	31.87	42.330000000000005	19.990000000000002	13.49	15.0	26.21	19.5	28.490000000000002	15.93	11.42	9.01	21.7	103.19	32.910000000000004	35.84	13.92	14.99	34.22	8.5	6.91	12.49	44.599999999999994	12.0	8.01	11.0	14.43	9.42	14.879999999999999	16.799999999999997	7.49	6.49	7.48	68.94	34.42	20.009999999999998	13.51	16.5	3.5	9.5	10.5	12.51	10.5
K00318	PRODH; proline dehydrogenase [EC:1.5.-.-]	166.5	68.25	169.5	106.0	197.75	11.0	64.0	94.5	310.5	83.5	161.25	191.5	50.0	166.0	404.5	253.0	275.25	160.5	521.5	238.25	63.25	264.25	283.75	95.0	180.75	395.25	136.5	81.5	248.25	321.0	253.25	221.75	295.5	325.25	246.5	323.5	749.25	430.25	99.5	54.75	105.25	151.0	56.25	97.25	102.75	33.75	53.25	111.5
K00322	sthA, udhA; NAD(P) transhydrogenase [EC:1.6.1.1]	0.0	0.33	0.0	6.34	14.43	6.0	8.29	8.610000000000001	2.33	2.33	3.0	4.57	5.0	7.33	2.81	0.14	0.67	5.9	33.23	7.47	11.280000000000001	0.14	2.33	10.24	1.0	0.47000000000000003	2.33	13.2	1.0	1.67	1.0	2.81	2.14	0.96	3.1	2.33	0.33	0.66	19.48	9.14	1.67	0.67	3.0	0.0	0.0	1.0	1.67	1.0
K00324	pntA; NAD(P) transhydrogenase subunit alpha [EC:1.6.1.2]	49.0	24.33	2.0	25.34	37.43	20.34	66.28999999999999	193.26999999999998	85.33	11.33	30.0	43.57	35.0	18.33	23.81	56.14	8.67	32.9	57.23	44.47	26.62	24.64	43.33	42.24	24.0	6.470000000000001	55.33	42.2	83.0	45.67	102.0	63.81	62.14	49.96	51.1	44.33	36.83	32.66	77.48	45.14	27.67	28.67	20.0	16.5	98.5	70.32	45.67	90.0
K00325	pntB; NAD(P) transhydrogenase subunit beta [EC:1.6.1.2]	35.0	15.33	0.0	23.34	23.43	17.67	40.29	156.94	29.33	4.33	10.0	15.57	24.0	10.33	14.809999999999999	11.14	5.67	18.9	46.23	8.469999999999999	17.950000000000003	17.64	21.33	26.240000000000002	4.0	6.470000000000001	39.33	41.2	5.0	23.67	62.0	45.81	43.14	14.959999999999999	14.1	42.33	23.83	22.66	46.480000000000004	25.14	11.67	10.67	13.0	12.5	35.5	29.659999999999997	18.67	57.0
K00330	nuoA; NADH-quinone oxidoreductase subunit A [EC:1.6.5.3]	1321.550000000002	1113.4300000000028	987.8500000000006	1007.3400000000009	1089.0300000000009	561.7999999999998	1215.140000000002	1233.9100000000012	1161.8300000000006	1237.030000000002	1426.5000000000036	1028.4200000000008	828.6500000000008	1724.780000000003	1563.9600000000023	1962.0900000000022	1808.8700000000035	1381.550000000003	1388.9300000000019	2537.7199999999966	1856.1300000000033	1106.240000000001	1857.730000000002	1369.3400000000022	1444.1500000000028	2096.5700000000015	837.7800000000013	1082.3000000000022	1612.5000000000039	1335.6200000000024	1495.6500000000026	1427.9600000000019	1592.7900000000031	1753.310000000004	1114.3000000000013	1710.8300000000036	1945.1800000000035	1885.8600000000033	928.1300000000011	653.7400000000004	1021.770000000001	762.0700000000002	679.3500000000005	1621.100000000002	934.7500000000002	516.3999999999997	659.8700000000002	1270.2500000000018
K00331	nuoB; NADH-quinone oxidoreductase subunit B [EC:1.6.5.3]	1311.550000000002	1113.4300000000028	969.8500000000006	982.3400000000009	1059.0300000000009	560.7999999999998	1215.140000000002	1230.9100000000012	1143.8300000000008	1228.030000000002	1424.5000000000036	1016.4200000000008	828.6500000000008	1661.280000000003	1519.9600000000023	1925.0900000000022	1788.8700000000035	1368.5500000000027	1339.9300000000019	2477.2199999999966	1851.1300000000033	1091.240000000001	1846.730000000002	1360.3400000000022	1438.1500000000028	2077.0700000000015	834.7800000000013	1078.3000000000022	1582.5000000000039	1314.6200000000024	1469.6500000000026	1408.9600000000016	1535.790000000003	1704.310000000004	1088.3000000000013	1691.3300000000036	1912.1800000000032	1872.3600000000033	924.1300000000011	650.7400000000004	1018.770000000001	756.0700000000002	679.3500000000005	1618.100000000002	934.7500000000002	516.3999999999997	658.8700000000002	1259.2500000000018
K00332	nuoC; NADH-quinone oxidoreductase subunit C [EC:1.6.5.3]	78.80000000000001	37.0	148.7	73.4	118.0	26.7	27.8	67.79999999999998	159.3	46.0	58.8	128.6	21.8	126.0	218.2	170.4	126.80000000000001	152.60000000000002	200.2	186.5	24.2	119.5	87.0	97.0	63.7	172.5	65.4	29.4	167.0	205.2	161.7	134.5	201.39999999999998	269.1	201.29999999999998	203.20000000000002	565.4	364.3	84.19999999999999	48.7	117.2	110.7	48.099999999999994	46.0	55.99999999999999	15.600000000000001	18.6	79.3
K00333	nuoD; NADH-quinone oxidoreductase subunit D [EC:1.6.5.3]	100.80000000000001	42.0	173.7	101.4	159.0	27.7	32.800000000000004	74.79999999999998	190.3	61.0	64.8	154.6	21.8	195.0	285.2	217.4	158.8	175.60000000000002	264.2	253.5	31.2	157.5	112.0	108.0	69.7	208.5	69.4	43.400000000000006	211.0	233.2	198.7	158.5	273.4	328.1	230.3	244.2	657.4	402.3	97.19999999999999	51.7	123.19999999999999	124.7	51.099999999999994	50.0	58.99999999999999	15.600000000000001	20.599999999999998	99.3
K00334	nuoE; NADH-quinone oxidoreductase subunit E [EC:1.6.5.3]	4437.7	3222.6700000000005	5147.099999999999	3246.5800000000004	4283.389999999999	4951.910000000001	3284.8099999999995	3893.2299999999987	4676.129999999999	3026.9500000000003	3348.479999999999	4821.7699999999995	3426.11	5009.77	5288.0599999999995	4984.910000000001	3999.7500000000005	5156.42	4019.51	4483.699999999999	2640.3299999999995	4176.25	4283.01	2959.81	4119.42	4199.0599999999995	3835.36	3880.5199999999995	3870.4699999999993	4041.3199999999997	3899.049999999999	3646.9900000000002	4130.709999999999	4736.389999999999	3839.5499999999993	3671.039999999999	4330.819999999999	3673.6000000000004	3404.2399999999993	3510.48	4478.339999999999	3393.51	3858.4299999999994	2936.0599999999995	4554.909999999999	3407.449999999999	3055.060000000001	4189.219999999999
K00335	nuoF; NADH-quinone oxidoreductase subunit F [EC:1.6.5.3]	3973.3999999999987	2849.4200000000005	4457.490000000001	2760.18	3657.4700000000003	4318.709999999999	2712.0099999999998	3106.61	4017.1899999999996	2613.45	2804.9299999999994	4198.72	3064.81	4385.77	4643.7	4133.51	3453.2000000000003	4583.849999999999	3321.16	3833.3300000000004	2226.3799999999997	3540.9399999999987	3649.9299999999994	2562.1500000000005	3568.0600000000004	3609.489999999999	3095.96	3339.29	3327.99	3588.55	3439.269999999999	3151.8999999999996	3587.97	4146.9	3275.7499999999995	3237.769999999999	3767.8399999999992	3172.55	2884.0399999999995	2939.0299999999997	3728.7299999999996	2917.5699999999997	3336.549999999999	2659.31	3715.249999999999	2819.5999999999995	2497.71	3537.27
K00336	nuoG; NADH-quinone oxidoreductase subunit G [EC:1.6.5.3]	6422.0199999999995	5094.19	7483.450000000002	4752.570000000001	5956.949999999999	6160.48	5411.960000000001	5706.52	8688.02	3919.5699999999997	6876.1799999999985	11440.360000000002	4250.21	6405.669999999999	9519.970000000001	7963.28	5032.6900000000005	8638.039999999999	7346.36	7853.170000000001	3952.2099999999996	9583.699999999997	6683.559999999999	4757.91	6316.79	8119.670000000001	4984.49	6665.340000000001	8817.88	7002.7699999999995	7630.289999999997	6315.279999999998	7061.7699999999995	9580.359999999999	6739.86	6556.22	7010.159999999999	5063.360000000001	5381.15	4671.54	5679.8099999999995	6195.74	4563.06	4057.3099999999995	6959.68	6023.730000000001	4177.71	8435.81
K00337	nuoH; NADH-quinone oxidoreductase subunit H [EC:1.6.5.3]	1353.5500000000022	1141.4300000000028	1034.850000000001	1010.3400000000009	1119.0300000000013	583.7999999999998	1252.1400000000021	1303.9100000000014	1289.830000000001	1278.0300000000018	1580.5000000000039	1191.420000000002	853.6500000000008	1680.7800000000025	1597.9600000000023	2014.0900000000024	1834.8700000000033	1469.550000000003	1379.9300000000019	2553.719999999996	1883.1300000000033	1246.2400000000014	1885.7300000000023	1443.3400000000026	1486.1500000000028	2127.570000000001	1015.7800000000021	1153.3000000000018	1855.500000000004	1393.6200000000026	1598.6500000000021	1464.9600000000016	1633.7900000000031	1825.310000000004	1169.3000000000013	1740.8300000000038	2005.1800000000032	1920.8600000000033	972.130000000001	690.7400000000008	1056.7700000000011	862.0700000000003	698.3500000000005	1632.100000000002	1028.7500000000005	560.3999999999999	686.8700000000002	1424.2500000000016
K00338	nuoI; NADH-quinone oxidoreductase subunit I [EC:1.6.5.3]	1311.550000000002	1113.4300000000028	968.8500000000006	982.3400000000009	1059.0300000000009	560.7999999999998	1215.140000000002	1230.9100000000012	1143.8300000000008	1228.030000000002	1424.5000000000036	1016.4200000000008	828.6500000000008	1663.780000000003	1518.9600000000023	1925.0900000000022	1788.8700000000035	1367.5500000000027	1337.9300000000019	2476.7199999999966	1851.1300000000033	1089.240000000001	1846.730000000002	1357.3400000000022	1438.1500000000028	2081.5700000000015	834.7800000000013	1078.3000000000022	1583.5000000000039	1315.6200000000024	1468.6500000000026	1408.9600000000016	1533.790000000003	1702.310000000004	1088.3000000000013	1688.8300000000036	1912.1800000000032	1869.8600000000033	924.1300000000011	650.7400000000004	1018.770000000001	755.0700000000002	679.3500000000005	1618.100000000002	934.7500000000002	516.3999999999997	658.8700000000002	1259.2500000000018
K00339	nuoJ; NADH-quinone oxidoreductase subunit J [EC:1.6.5.3]	1314.550000000002	1113.4300000000028	969.8500000000006	986.3400000000009	1059.0300000000009	560.7999999999998	1216.140000000002	1249.9100000000012	1147.8300000000008	1228.030000000002	1424.5000000000036	1016.4200000000008	829.6500000000008	1663.780000000003	1519.9600000000023	1926.0900000000022	1788.8700000000035	1369.5500000000027	1344.9300000000019	2477.7199999999966	1851.1300000000033	1091.240000000001	1850.730000000002	1360.3400000000022	1438.1500000000028	2081.5700000000015	838.7800000000013	1078.3000000000022	1584.5000000000039	1315.6200000000024	1475.6500000000026	1409.9600000000019	1539.7900000000031	1704.310000000004	1088.3000000000013	1692.8300000000036	1913.1800000000032	1872.8600000000033	927.1300000000011	651.7400000000005	1020.770000000001	756.0700000000002	679.3500000000005	1618.100000000002	947.7500000000001	525.3999999999997	660.8700000000001	1297.2500000000016
K00340	nuoK; NADH-quinone oxidoreductase subunit K [EC:1.6.5.3]	1314.550000000002	1113.4300000000028	969.8500000000006	986.3400000000009	1059.0300000000009	560.7999999999998	1216.140000000002	1249.9100000000012	1147.8300000000008	1228.030000000002	1424.5000000000036	1016.4200000000008	829.6500000000008	1663.780000000003	1519.9600000000023	1926.0900000000022	1788.8700000000035	1369.5500000000027	1344.9300000000019	2477.7199999999966	1851.1300000000033	1091.240000000001	1850.730000000002	1360.3400000000022	1438.1500000000028	2081.5700000000015	838.7800000000013	1078.3000000000022	1584.5000000000039	1315.6200000000024	1475.6500000000026	1409.9600000000019	1539.7900000000031	1704.310000000004	1088.3000000000013	1692.8300000000036	1913.1800000000032	1872.8600000000033	927.1300000000011	651.7400000000005	1020.770000000001	756.0700000000002	679.3500000000005	1618.100000000002	947.7500000000001	525.3999999999997	660.8700000000001	1297.2500000000016
K00341	nuoL; NADH-quinone oxidoreductase subunit L [EC:1.6.5.3]	1323.550000000002	1110.4300000000028	985.8500000000006	1009.3400000000009	1089.0300000000009	561.7999999999998	1216.140000000002	1250.9100000000012	1164.8300000000006	1236.030000000002	1426.5000000000036	1028.4200000000008	829.6500000000008	1720.780000000003	1562.9600000000023	1960.0900000000022	1807.8700000000035	1380.550000000003	1393.9300000000019	2537.7199999999966	1856.1300000000033	1101.240000000001	1861.730000000002	1369.3400000000022	1443.1500000000028	2094.5700000000015	839.7800000000013	1082.3000000000022	1610.5000000000039	1332.6200000000024	1497.6500000000026	1428.9600000000019	1596.7900000000031	1748.310000000004	1109.3000000000013	1707.8300000000036	1929.1800000000032	1877.8600000000033	926.130000000001	654.7400000000005	1021.770000000001	762.0700000000002	677.3500000000004	1618.100000000002	947.7500000000001	525.3999999999997	661.8700000000001	1304.2500000000016
K00342	nuoM; NADH-quinone oxidoreductase subunit M [EC:1.6.5.3]	1324.550000000002	1113.4300000000028	993.8500000000007	1015.340000000001	1098.030000000001	561.7999999999998	1218.140000000002	1253.9100000000012	1169.8300000000008	1240.030000000002	1427.5000000000036	1030.4200000000008	831.6500000000008	1735.7800000000025	1564.9600000000023	1965.0900000000022	1813.8700000000035	1382.550000000003	1395.9300000000019	2537.7199999999966	1858.1300000000033	1114.2400000000011	1863.730000000002	1372.3400000000022	1445.1500000000028	2097.5700000000015	848.7800000000013	1083.300000000002	1616.5000000000039	1336.6200000000024	1505.6500000000026	1434.9600000000019	1600.7900000000031	1757.310000000004	1116.3000000000013	1717.8300000000036	1977.1800000000035	1910.8600000000035	941.130000000001	654.7400000000005	1023.770000000001	764.0700000000002	680.3500000000006	1623.100000000002	947.7500000000001	525.3999999999997	661.8700000000001	1309.2500000000016
K00343	nuoN; NADH-quinone oxidoreductase subunit N [EC:1.6.5.3]	1314.550000000002	1113.4300000000028	969.8500000000006	986.3400000000009	1059.0300000000009	560.7999999999998	1216.140000000002	1249.9100000000012	1147.8300000000008	1228.030000000002	1424.5000000000036	1016.4200000000008	829.6500000000008	1663.780000000003	1519.9600000000023	1926.0900000000022	1788.8700000000035	1369.5500000000027	1344.9300000000019	2477.7199999999966	1851.1300000000033	1091.240000000001	1850.730000000002	1360.3400000000022	1438.1500000000028	2081.5700000000015	838.7800000000013	1078.3000000000022	1584.5000000000039	1315.6200000000024	1475.6500000000026	1409.9600000000019	1539.7900000000031	1704.310000000004	1088.3000000000013	1692.8300000000036	1913.1800000000032	1872.8600000000033	927.1300000000011	651.7400000000005	1020.770000000001	756.0700000000002	679.3500000000005	1618.100000000002	947.7500000000001	525.3999999999997	660.8700000000001	1297.2500000000016
K00344	qor, CRYZ; NADPH2:quinone reductase [EC:1.6.5.5]	8.0	10.33	6.2	16.34	14.43	16.0	12.29	21.61	9.33	21.33	4.0	23.57	43.0	7.33	22.810000000000002	13.34	7.67	23.9	47.23	9.469999999999999	11.280000000000001	34.64	4.33	28.240000000000002	8.4	0.47000000000000003	25.33	17.6	4.4	13.67	2.0	10.809999999999999	17.14	17.96	14.1	16.33	41.03	24.86	27.48	12.34	2.67	8.67	24.0	15.5	0.5	1.2	1.67	11.0
K00346	nqrA; Na+-transporting NADH:ubiquinone oxidoreductase subunit A [EC:1.6.5.8]	1318.250000000002	1127.3500000000029	888.6500000000007	963.6000000000008	1068.350000000001	544.0999999999998	1260.0500000000022	1363.0000000000018	1138.700000000001	1161.200000000001	1489.9500000000035	983.7500000000009	834.8500000000007	1605.4500000000025	1484.4500000000023	1887.550000000002	1748.6500000000035	1265.5500000000025	1222.0000000000018	2353.999999999997	1866.900000000003	1135.8500000000013	1847.1500000000024	1284.1000000000022	1529.2000000000032	2093.85	817.5500000000014	1120.2000000000019	1489.7500000000036	1219.7500000000025	1459.2000000000023	1425.4000000000017	1486.7500000000032	1557.500000000004	960.4000000000013	1632.8000000000036	1453.7000000000032	1596.1500000000033	889.9500000000013	640.6500000000003	955.1500000000009	688.7000000000002	670.5000000000006	1647.3500000000022	988.5000000000006	556.55	698.8500000000004	1295.4500000000016
K00347	nqrB; Na+-transporting NADH:ubiquinone oxidoreductase subunit B [EC:1.6.5.8]	1318.250000000002	1127.3500000000029	888.6500000000007	963.6000000000008	1068.350000000001	544.0999999999998	1260.0500000000022	1363.0000000000018	1138.700000000001	1161.200000000001	1489.9500000000035	983.7500000000009	834.8500000000007	1605.4500000000025	1484.4500000000023	1887.550000000002	1748.6500000000035	1265.5500000000025	1222.0000000000018	2353.999999999997	1866.900000000003	1135.8500000000013	1847.1500000000024	1284.1000000000022	1529.2000000000032	2093.85	817.5500000000014	1120.2000000000019	1489.7500000000036	1219.7500000000025	1459.2000000000023	1425.4000000000017	1486.7500000000032	1557.500000000004	960.4000000000013	1632.8000000000036	1453.7000000000032	1596.1500000000033	889.9500000000013	640.6500000000003	955.1500000000009	688.7000000000002	670.5000000000006	1647.3500000000022	988.5000000000006	556.55	698.8500000000004	1295.4500000000016
K00348	nqrC; Na+-transporting NADH:ubiquinone oxidoreductase subunit C [EC:1.6.5.8]	1318.250000000002	1127.3500000000029	888.6500000000007	963.6000000000008	1068.350000000001	544.0999999999998	1260.0500000000022	1363.0000000000018	1138.700000000001	1161.200000000001	1489.9500000000035	983.7500000000009	834.8500000000007	1605.4500000000025	1484.4500000000023	1887.550000000002	1748.6500000000035	1265.5500000000025	1222.0000000000018	2353.999999999997	1866.900000000003	1135.8500000000013	1847.1500000000024	1284.1000000000022	1529.2000000000032	2093.85	817.5500000000014	1120.2000000000019	1489.7500000000036	1219.7500000000025	1459.2000000000023	1425.4000000000017	1486.7500000000032	1557.500000000004	960.4000000000013	1632.8000000000036	1453.7000000000032	1596.1500000000033	889.9500000000013	640.6500000000003	955.1500000000009	688.7000000000002	670.5000000000006	1647.3500000000022	988.5000000000006	556.55	698.8500000000004	1295.4500000000016
K00349	nqrD; Na+-transporting NADH:ubiquinone oxidoreductase subunit D [EC:1.6.5.8]	1318.250000000002	1127.3500000000029	888.6500000000007	963.6000000000008	1068.350000000001	544.0999999999998	1260.0500000000022	1363.0000000000018	1138.700000000001	1161.200000000001	1489.9500000000035	983.7500000000009	834.8500000000007	1605.4500000000025	1484.4500000000023	1887.550000000002	1748.6500000000035	1265.5500000000025	1222.0000000000018	2353.999999999997	1866.900000000003	1135.8500000000013	1847.1500000000024	1284.1000000000022	1529.2000000000032	2093.85	817.5500000000014	1120.2000000000019	1489.7500000000036	1219.7500000000025	1459.2000000000023	1425.4000000000017	1486.7500000000032	1557.500000000004	960.4000000000013	1632.8000000000036	1453.7000000000032	1596.1500000000033	889.9500000000013	640.6500000000003	955.1500000000009	688.7000000000002	670.5000000000006	1647.3500000000022	988.5000000000006	556.55	698.8500000000004	1295.4500000000016
K00350	nqrE; Na+-transporting NADH:ubiquinone oxidoreductase subunit E [EC:1.6.5.8]	1318.250000000002	1127.3500000000029	888.6500000000007	963.6000000000008	1068.350000000001	544.0999999999998	1260.0500000000022	1363.0000000000018	1138.700000000001	1161.200000000001	1489.9500000000035	983.7500000000009	834.8500000000007	1605.4500000000025	1484.4500000000023	1887.550000000002	1748.6500000000035	1265.5500000000025	1222.0000000000018	2353.999999999997	1866.900000000003	1135.8500000000013	1847.1500000000024	1284.1000000000022	1529.2000000000032	2093.85	817.5500000000014	1120.2000000000019	1489.7500000000036	1219.7500000000025	1459.2000000000023	1425.4000000000017	1486.7500000000032	1557.500000000004	960.4000000000013	1632.8000000000036	1453.7000000000032	1596.1500000000033	889.9500000000013	640.6500000000003	955.1500000000009	688.7000000000002	670.5000000000006	1647.3500000000022	988.5000000000006	556.55	698.8500000000004	1295.4500000000016
K00351	nqrF; Na+-transporting NADH:ubiquinone oxidoreductase subunit F [EC:1.6.5.8]	1318.250000000002	1127.3500000000029	888.6500000000007	963.6000000000008	1068.350000000001	544.0999999999998	1260.0500000000022	1363.0000000000018	1138.700000000001	1161.200000000001	1489.9500000000035	983.7500000000009	834.8500000000007	1605.4500000000025	1484.4500000000023	1887.550000000002	1748.6500000000035	1265.5500000000025	1222.0000000000018	2353.999999999997	1866.900000000003	1135.8500000000013	1847.1500000000024	1284.1000000000022	1529.2000000000032	2093.85	817.5500000000014	1120.2000000000019	1489.7500000000036	1219.7500000000025	1459.2000000000023	1425.4000000000017	1486.7500000000032	1557.500000000004	960.4000000000013	1632.8000000000036	1453.7000000000032	1596.1500000000033	889.9500000000013	640.6500000000003	955.1500000000009	688.7000000000002	670.5000000000006	1647.3500000000022	988.5000000000006	556.55	698.8500000000004	1295.4500000000016
K00354	E1.6.99.1; NADPH2 dehydrogenase [EC:1.6.99.1]	15.0	24.0	5.09	201.0	55.0	26.0	80.0	30.18	29.36	54.0	27.0	8.55	177.0	90.0	5.0	10.0	36.0	22.36	67.0	22.54	8.0	23.27	39.0	68.0	28.09	1.18	74.0	30.0	19.09	28.09	41.0	42.0	21.0	37.18	45.0	14.09	14.0	17.0	108.0	153.0	25.0	61.09	45.629999999999995	8.0	40.09	91.0	69.0	33.18
K00356	E1.6.99.3; NADH dehydrogenase [EC:1.6.99.3]	12.8	7.0	6.2	5.4	11.0	9.2	4.8	8.8	5.8	3.0	2.8	8.6	5.8	9.5	8.2	6.4	4.8	10.600000000000001	13.2	6.5	2.1999999999999997	12.0	9.0	10.0	7.199999999999999	12.5	6.4	6.4	4.0	10.2	5.2	7.0	9.4	8.6	9.8	6.699999999999999	6.4	6.3	10.2	7.2	14.200000000000001	7.2	10.6	7.0	10.0	6.6000000000000005	8.6	6.800000000000001
K00362	nirB; nitrite reductase (NADH) large subunit [EC:1.7.1.15]	1.0	3.33	2.0	8.34	14.43	6.0	8.29	10.610000000000001	3.33	3.33	3.0	4.57	5.0	11.33	3.81	3.14	1.67	6.9	33.23	7.47	11.280000000000001	5.14	2.33	10.24	2.0	2.47	4.33	13.2	5.0	4.67	5.0	2.81	4.140000000000001	5.96	8.1	6.33	18.33	8.66	24.48	9.14	3.67	0.67	6.0	3.0	0.0	1.0	1.67	7.0
K00363	nirD; nitrite reductase (NADH) small subunit [EC:1.7.1.15]	0.0	0.33	0.0	6.34	14.43	6.0	8.29	8.610000000000001	2.33	2.33	3.0	4.57	5.0	7.33	2.81	0.14	0.67	5.9	33.23	7.47	11.280000000000001	0.14	2.33	10.24	1.0	0.47000000000000003	2.33	13.2	1.0	1.67	1.0	2.81	2.14	0.96	3.1	2.33	0.33	0.66	19.48	9.14	1.67	0.67	3.0	0.0	0.0	1.0	1.67	1.0
K00364	E1.7.1.7, guaC; GMP reductase [EC:1.7.1.7]	4678.669999999999	5282.330000000001	4866.490000000001	6618.22	5378.169999999998	5515.029999999999	4926.739999999999	4332.679999999996	3423.709999999999	7195.850000000001	3994.9099999999994	2092.329999999998	6498.45	3815.9499999999994	3057.619999999999	3401.95	5639.250000000001	3855.879999999998	4758.569999999999	2686.4000000000005	4683.17	3182.560000000002	3692.149999999998	5913.590000000001	4870.21	3193.2400000000007	6055.6100000000015	4136.2599999999975	3188.789999999998	4868.089999999999	3768.4799999999977	4970.26	4637.55	2854.56	5117.5599999999995	4390.960000000001	4380.379999999999	5216.5700000000015	5602.099999999999	6648.04	5420.339999999998	5933.0599999999995	6529.85	5975.580000000001	3644.0899999999997	4808.019999999997	6529.629999999999	3071.4200000000005
K00366	nirA; ferredoxin-nitrite reductase [EC:1.7.7.1]	1474.18	1263.36	1578.8100000000002	1213.9299999999998	1346.28	1214.58	1212.07	1286.81	2731.5899999999997	766.0	2466.58	4380.589999999999	702.6099999999999	1154.34	2791.69	2088.1000000000004	879.4200000000001	2255.11	2100.33	2281.85	1079.2900000000002	3686.0800000000004	1938.73	1334.51	1622.8899999999999	2422.6999999999994	1351.62	2122.8400000000006	3578.4800000000014	1881.6300000000003	2401.43	1741.82	2042.4200000000003	3228.4500000000003	1998.1599999999999	1877.680000000001	1857.96	1113.12	1085.55	952.74	1181.5000000000002	1978.17	721.8099999999998	665.31	1953.18	896.5299999999999	723.34	3093.95
K00368	nirK; nitrite reductase (NO-forming) [EC:1.7.2.1]	0.0	0.0	0.2	0.0	0.5	1.0	0.0	0.0	0.0	0.0	0.0	0.0	0.0	0.0	0.0	2.2	0.0	0.0	0.0	0.0	0.0	0.5	0.0	0.0	0.4	0.0	0.0	0.4	0.4	0.0	0.0	0.0	0.0	0.0	0.0	0.0	1.2	0.2	0.0	0.2	0.0	0.0	0.0	0.5	0.5	0.7	0.0	0.0
K00370	narG, narZ, nxrA; nitrate reductase / nitrite oxidoreductase, alpha subunit [EC:1.7.5.1 1.7.99.-]	304.35	1196.5999999999995	928.7099999999994	1370.2400000000002	1593.1200000000017	897.9799999999993	943.0399999999995	526.8600000000004	390.79	1661.8700000000008	837.689999999999	219.31000000000003	2076.8700000000026	917.2399999999991	227.55999999999995	207.17000000000004	1066.1199999999985	217.9199999999999	559.08	509.5100000000002	1192.1599999999994	500.01000000000045	355.89	1814.7700000000018	1119.0099999999993	212.94999999999987	1578.5100000000025	233.39	356.92000000000036	1137.4999999999993	695.0899999999997	879.1699999999993	937.6899999999987	752.8999999999991	1368.9800000000005	1197.23	1200.87	1295.720000000001	1361.4699999999996	1525.2600000000016	1326.770000000001	1897.0400000000016	1905.7700000000018	1629.390000000001	1536.8400000000006	1315.9600000000005	2025.6500000000005	836.6599999999987
K00371	narH, narY, nxrB; nitrate reductase / nitrite oxidoreductase, beta subunit [EC:1.7.5.1 1.7.99.-]	360.35	1487.6000000000015	1167.7099999999996	1672.2400000000014	2022.120000000001	1072.9799999999993	1169.04	620.8599999999999	478.79	2042.8700000000022	1007.6899999999981	283.31	2564.8700000000017	1114.2399999999998	282.55999999999995	246.17	1298.1200000000006	300.91999999999996	670.0799999999997	602.5100000000001	1490.1600000000017	610.0099999999998	450.89000000000016	2307.7700000000023	1384.010000000001	272.95	1998.5100000000025	277.39	464.9200000000003	1392.4999999999995	868.0899999999991	1075.1699999999996	1185.6899999999998	932.8999999999985	1697.9800000000018	1457.2300000000014	1465.8700000000013	1633.720000000002	1666.4700000000016	1854.260000000003	1660.7700000000016	2322.040000000001	2346.7700000000023	1996.3900000000017	1920.8400000000015	1583.9600000000005	2484.6500000000015	1009.6599999999984
K00372	nasA; assimilatory nitrate reductase catalytic subunit [EC:1.7.99.-]	1638.8	1407.77	1852.3799999999999	1237.54	1536.11	1016.7199999999999	1175.0	933.8899999999999	3934.49	492.0	3470.549999999999	6681.79	406.2	932.4	4186.94	2733.7999999999997	702.29	3268.7399999999993	3173.46	3157.4599999999996	1109.6599999999999	5584.04	2293.63	1649.6000000000001	2095.5200000000004	3589.3599999999997	1042.06	2705.45	5333.790000000003	2805.4799999999996	3534.74	2406.8	2839.49	4886.379999999999	2603.91	2456.3399999999997	2686.6000000000004	1267.37	916.45	563.8299999999999	1196.4099999999999	2937.71	428.96999999999997	657.0	2024.77	441.47999999999996	280.6	4240.889999999999
K00373	narJ, narW; nitrate reductase molybdenum cofactor assembly chaperone NarJ/NarW	304.35	1206.5999999999997	936.7099999999992	1372.2400000000005	1593.1200000000017	897.9799999999993	943.0399999999995	526.8600000000004	392.79	1663.8700000000008	837.689999999999	222.31000000000003	2079.8700000000026	927.2399999999991	228.55999999999995	208.17000000000004	1067.1199999999983	225.91999999999987	559.08	510.5100000000002	1196.1599999999994	500.01000000000045	377.8900000000001	1819.7700000000018	1140.0099999999995	214.94999999999987	1578.5100000000025	237.39	368.92000000000036	1139.4999999999993	702.0899999999997	884.1699999999993	944.6899999999987	753.8999999999991	1369.9800000000005	1198.23	1202.8700000000001	1299.7200000000012	1363.4699999999996	1528.2600000000016	1328.770000000001	1897.0400000000016	1907.7700000000018	1641.390000000001	1536.8400000000006	1315.9600000000005	2025.6500000000005	837.6599999999987
K00374	narI, narV; nitrate reductase gamma subunit [EC:1.7.5.1 1.7.99.-]	318.35	1211.5999999999997	943.7099999999992	1378.2400000000005	1601.1200000000017	909.9799999999993	956.0399999999996	565.8600000000001	422.79	1691.8700000000008	859.6899999999989	239.31000000000003	2099.8700000000026	938.2399999999991	233.55999999999995	230.17000000000004	1099.1199999999983	229.91999999999987	571.0800000000002	528.5100000000002	1207.1599999999994	509.01000000000045	389.8900000000001	1827.7700000000018	1157.0099999999998	222.94999999999987	1663.510000000002	248.38999999999993	411.92000000000036	1154.499999999999	731.0899999999997	897.169999999999	955.6899999999987	772.8999999999988	1389.9800000000005	1202.23	1218.8700000000001	1308.7200000000012	1394.4699999999993	1554.2600000000014	1347.7700000000013	1905.0400000000016	1915.7700000000018	1643.390000000001	1574.8400000000006	1340.9600000000007	2048.6500000000005	858.6599999999987
K00375	K00375; GntR family transcriptional regulator / MocR family aminotransferase	8106.27	6124.949999999999	6877.79	9348.090000000002	7987.33	10775.7	8747.310000000001	11286.949999999999	9019.1	4323.099999999999	6607.540000000001	7456.629999999999	5536.7	8651.04	8450.180000000002	8528.56	5846.34	11034.470000000005	9834.03	7388.170000000001	5387.82	6074.990000000001	9458.320000000002	5685.98	6519.18	6268.5700000000015	5789.669999999999	9829.670000000002	6979.98	7043.05	7561.83	8178.959999999999	7049.05	6230.17	8315.090000000002	4947.4000000000015	4776.649999999999	4814.129999999999	8315.840000000002	8860.560000000001	8197.630000000001	6924.99	6337.04	4154.549999999999	6454.39	10306.86	9536.769999999999	6513.79
K00376	nosZ; nitrous-oxide reductase [EC:1.7.2.4]	56.0	9.0	23.0	15.0	2.0	0.0	2.0	1.0	22.0	45.0	0.0	3.0	20.0	2.0	16.0	19.0	33.0	14.0	14.0	12.0	1.0	6.0	35.0	21.0	1.0	15.0	52.0	0.0	16.0	26.0	21.0	7.0	19.0	14.0	13.0	28.0	40.0	14.0	4.0	2.0	7.0	10.0	3.0	11.0	1.0	2.0	2.0	8.0
K00380	cysJ; sulfite reductase (NADPH) flavoprotein alpha-component [EC:1.8.1.2]	56.0	9.33	25.0	21.34	20.43	6.0	10.29	9.610000000000001	40.33	47.33	3.0	7.57	25.0	9.33	24.810000000000002	19.14	37.67	19.9	47.23	19.47	14.280000000000001	10.14	37.33	31.240000000000002	2.0	15.47	56.33	13.2	19.0	29.67	24.0	9.809999999999999	23.14	14.96	16.1	32.33	40.33	14.66	25.48	11.14	8.67	10.67	6.0	11.0	5.0	9.0	5.67	9.0
K00381	cysI; sulfite reductase (NADPH) hemoprotein beta-component [EC:1.8.1.2]	4.0	3.33	1.0	8.34	16.43	6.0	8.29	12.610000000000001	10.33	3.33	3.0	12.57	6.0	7.33	9.809999999999999	3.14	5.67	8.9	36.23	7.47	12.280000000000001	9.14	2.33	16.240000000000002	3.0	0.47000000000000003	8.33	14.2	2.0	8.67	2.0	4.8100000000000005	8.14	5.96	8.1	5.33	2.33	2.66	20.48	9.14	1.67	4.67	10.0	4.0	2.0	4.0	2.67	5.0
K00382	DLD, lpd, pdhD; dihydrolipoamide dehydrogenase [EC:1.8.1.4]	5204.469999999998	4713.080000000001	4671.340000000002	7125.87	6726.919999999998	6207.399999999999	5452.289999999999	6272.809999999996	6245.759999999999	4269.850000000001	5301.459999999999	5225.4299999999985	5030.499999999999	6053.449999999998	6179.989999999999	6517.749999999998	5075.3	7440.899999999997	7330.609999999999	6556.569999999999	4555.040000000001	5440.06	6657.449999999997	5713.760000000001	5253.21	4984.24	4707.510000000001	5607.459999999999	5731.6799999999985	5873.46	5941.929999999998	6505.34	6359.28	6165.17	6853.36	5214.08	6335.68	5441.52	6097.05	6516.889999999999	6392.039999999999	6167.759999999998	5214.12	4437.580000000001	5165.09	5433.179999999998	6756.73	5324.969999999999
K00383	GSR, gor; glutathione reductase (NADPH) [EC:1.8.1.7]	4629.049999999999	5002.26	4470.060000000001	6240.4	4912.669999999998	5151.839999999999	4694.49	4193.929999999996	3353.9599999999996	6662.660000000001	3856.4099999999994	2086.329999999998	5814.4	3623.4099999999994	3003.079999999999	3375.95	5462.380000000001	3804.6299999999983	4640.91	2601.4000000000005	4456.17	3088.9400000000014	3642.149999999998	5616.41	4703.09	3156.9900000000007	5631.970000000001	4085.509999999998	3124.2999999999984	4622.959999999999	3626.329999999997	4802.26	4517.55	2755.0600000000004	4952.8099999999995	4196.960000000001	4094.34	4888.8200000000015	5240.09	6211.700000000001	5118.339999999998	5554.809999999999	5697.33	5808.9400000000005	3213.59	4621.019999999998	6126.879999999999	2968.4200000000005
K00384	trxB, TRR; thioredoxin reductase (NADPH) [EC:1.8.1.9]	24634.750000000036	24840.410000000014	28177.33999999999	26262.610000000008	26698.87000000001	27165.94000000001	24268.430000000015	23729.13999999999	26298.380000000037	26817.910000000018	24495.82999999998	27924.120000000057	27424.75	25090.1	26982.73000000004	25231.10000000004	25143.190000000013	26184.400000000034	26163.950000000023	24001.40999999998	21868.63000000002	26723.64	23934.29000000001	25081.52999999999	26800.699999999986	24763.28	26596.97	23816.510000000024	26198.230000000018	26771.380000000026	25447.17000000001	25428.65	26334.59999999999	26956.670000000013	26643.859999999993	25309.929999999993	26302.670000000006	25046.859999999997	24916.490000000005	25981.189999999995	26268.08000000001	27622.27	26876.269999999997	24886.260000000002	25875.220000000016	25294.199999999964	25985.94000000002	26109.68999999997
K00385	asrC; anaerobic sulfite reductase subunit C	1965.9700000000003	1647.6899999999998	2074.43	1419.18	1766.98	1157.83	1325.32	1145.6299999999999	4392.0599999999995	577.12	3976.9100000000008	7433.12	544.6099999999999	1068.01	4566.56	3042.9700000000003	776.08	3651.6600000000003	3483.45	3523.57	1259.8300000000002	6312.969999999998	2655.8999999999996	1870.5099999999998	2279.8	3845.859999999999	1263.99	3057.8399999999992	6041.589999999999	3072.9900000000002	3924.419999999999	2631.3900000000003	3201.1299999999997	5425.149999999999	2940.4999999999995	2815.6599999999994	3029.9199999999996	1434.1899999999998	1090.1599999999999	711.29	1397.8700000000001	3363.330000000001	532.13	746.31	2416.67	575.78	352.34000000000003	4873.730000000001
K00389	yidH; putative membrane protein	0.0	0.33	2.2	6.34	14.93	7.0	8.29	13.610000000000001	9.33	3.33	4.0	4.57	5.0	7.33	2.81	4.34	0.67	5.9	38.23	9.469999999999999	11.280000000000001	14.14	2.73	10.24	1.4	0.47000000000000003	2.33	14.6	4.4	1.67	2.0	3.81	5.140000000000001	2.96	3.1	6.33	3.0300000000000002	1.86	20.48	11.34	2.67	0.67	3.0	0.0	0.0	1.7	1.67	2.0
K00390	cysH; phosphoadenosine phosphosulfate reductase [EC:1.8.4.8 1.8.4.10]	932.1900000000007	866.5000000000002	815.9900000000005	808.3200000000002	786.75	791.1599999999997	960.440000000001	928.4700000000005	908.890000000001	794.3100000000001	925.9800000000007	879.0700000000011	746.0499999999997	1221.0600000000027	931.6900000000012	1027.140000000001	1100.8300000000006	734.5500000000011	759.0900000000001	1070.830000000001	1225.4300000000026	780.8399999999993	1158.3700000000013	894.9300000000005	974.8399999999997	1126.2500000000016	1151.9500000000035	1067.810000000002	1014.4600000000014	812.0700000000003	875.0800000000003	863.8100000000004	823.9000000000008	846.8700000000006	832.7000000000007	1002.0800000000005	1122.510000000001	1081.6900000000014	844.1100000000006	854.5000000000007	696.6000000000001	531.4599999999998	715.3900000000002	813.7100000000002	831.7399999999999	689.0500000000001	730.28	840.1199999999995
K00392	sir; sulfite reductase (ferredoxin) [EC:1.8.7.1]	0.0	0.0	3.2	0.0	0.5	1.0	0.0	0.0	0.0	0.0	0.0	0.0	0.0	0.0	1.0	2.2	1.0	2.0	3.0	1.0	0.0	4.5	0.0	3.0	0.4	0.0	0.0	0.4	0.4	0.0	1.0	0.0	2.0	2.0	0.0	3.0	2.2	3.2	0.0	0.2	0.0	1.0	0.0	0.5	0.5	0.7	0.0	0.0
K00394	aprA; adenylylsulfate reductase, subunit A [EC:1.8.99.2]	541.22	663.27	725.95	413.18999999999994	354.98	1275.17	490.05000000000007	586.69	444.79	511.12	352.3499999999999	468.3100000000001	727.0	544.9	371.67999999999995	358.07	476.59000000000003	307.76	254.62	300.39000000000004	646.23	225.02999999999992	615.63	323.2700000000001	610.22	388.36	763.3300000000002	656.8499999999999	391.0	393.64000000000004	472.41999999999996	358.86999999999995	342.59	387.37000000000006	368.71000000000004	441.95	303.61999999999995	495.9099999999999	509.42999999999995	540.91	487.48	301.1599999999999	667.3499999999999	536.5	648.52	509.8299999999999	437.7	463.82000000000005
K00395	aprB; adenylylsulfate reductase, subunit B [EC:1.8.99.2]	541.22	663.27	725.95	413.18999999999994	354.98	1275.17	490.05000000000007	586.69	444.79	511.12	352.3499999999999	468.3100000000001	727.0	544.9	371.67999999999995	358.07	476.59000000000003	307.76	254.62	300.39000000000004	646.23	225.02999999999992	615.63	323.2700000000001	610.22	388.36	763.3300000000002	656.8499999999999	391.0	393.64000000000004	472.41999999999996	358.86999999999995	342.59	387.37000000000006	368.71000000000004	441.95	303.61999999999995	495.9099999999999	509.42999999999995	540.91	487.48	301.1599999999999	667.3499999999999	536.5	648.52	509.8299999999999	437.7	463.82000000000005
K00404	ccoN; cytochrome c oxidase cbb3-type subunit I [EC:1.9.3.1]	60.0	12.0	23.0	17.0	2.0	0.0	2.0	5.0	22.0	46.0	0.0	11.0	21.0	2.0	20.0	22.0	36.0	17.0	17.0	12.0	1.0	13.0	35.0	27.0	3.0	15.0	57.0	1.0	16.0	32.0	21.0	9.0	24.0	19.0	18.0	30.0	42.0	16.0	4.0	2.0	7.0	14.0	10.0	15.0	1.0	2.0	2.0	12.0
K00405	ccoO; cytochrome c oxidase cbb3-type subunit II	60.0	12.0	23.0	17.0	2.0	0.0	2.0	5.0	22.0	46.0	0.0	11.0	21.0	2.0	20.0	22.0	36.0	17.0	17.0	12.0	1.0	13.0	35.0	27.0	3.0	15.0	57.0	1.0	16.0	32.0	21.0	9.0	24.0	19.0	18.0	30.0	42.0	16.0	4.0	2.0	7.0	14.0	10.0	15.0	1.0	2.0	2.0	12.0
K00406	ccoP; cytochrome c oxidase cbb3-type subunit III	113.0	26.0	98.0	60.0	61.0	2.0	14.0	29.0	127.0	81.0	32.0	75.0	25.0	76.0	145.0	122.0	153.0	62.0	165.0	139.0	14.0	100.0	77.0	76.0	23.0	166.0	104.0	24.0	153.0	198.0	148.0	97.0	165.0	190.0	166.0	186.0	535.0	321.0	48.0	17.0	51.0	108.0	24.0	33.0	22.0	2.0	8.0	47.0
K00407	ccoQ; cytochrome c oxidase cbb3-type subunit IV	60.0	12.0	23.0	17.0	2.0	0.0	2.0	5.0	22.0	46.0	0.0	11.0	21.0	2.0	20.0	22.0	36.0	17.0	17.0	12.0	1.0	13.0	35.0	27.0	3.0	15.0	57.0	1.0	16.0	32.0	21.0	9.0	24.0	19.0	18.0	30.0	42.0	16.0	4.0	2.0	7.0	14.0	10.0	15.0	1.0	2.0	2.0	12.0
K00410	fbcH; ubiquinol-cytochrome c reductase cytochrome b/c1 subunit	0.0	0.0	0.0	0.0	0.0	0.0	0.0	0.0	0.0	0.0	0.0	0.0	0.0	0.0	0.0	0.0	0.0	0.0	0.0	0.0	0.0	0.0	0.0	0.0	2.0	0.0	0.0	0.0	0.0	0.0	0.0	0.0	0.0	1.0	0.0	0.0	0.0	1.0	0.0	0.0	0.0	0.0	1.0	0.0	0.0	0.0	0.0	0.0
K00411	UQCRFS1, RIP1, petA; ubiquinol-cytochrome c reductase iron-sulfur subunit [EC:1.10.2.2]	60.0	12.0	23.0	17.0	2.0	0.0	2.0	5.0	22.0	46.0	0.0	11.0	30.0	2.0	23.0	22.0	36.0	26.0	19.0	12.0	1.0	13.0	37.0	29.0	3.0	15.0	68.0	1.0	16.0	32.0	21.0	9.0	24.0	21.0	18.0	30.0	43.0	16.0	4.0	2.0	7.0	14.0	10.0	15.0	1.0	2.0	2.0	13.0
K00412	CYTB, petB; ubiquinol-cytochrome c reductase cytochrome b subunit	60.0	12.0	23.0	17.0	2.0	0.0	2.0	5.0	22.0	46.0	0.0	11.0	30.0	2.0	23.0	22.0	36.0	26.0	19.0	12.0	1.0	13.0	37.0	29.0	3.0	15.0	68.0	1.0	16.0	32.0	21.0	9.0	24.0	21.0	18.0	30.0	43.0	16.0	4.0	2.0	7.0	14.0	10.0	15.0	1.0	2.0	2.0	13.0
K00413	CYC1, CYT1, petC; ubiquinol-cytochrome c reductase cytochrome c1 subunit	60.0	12.0	23.0	17.0	2.0	0.0	2.0	5.0	22.0	46.0	0.0	11.0	30.0	2.0	23.0	22.0	36.0	26.0	19.0	12.0	1.0	13.0	37.0	29.0	3.0	15.0	68.0	1.0	16.0	32.0	21.0	9.0	24.0	21.0	18.0	30.0	43.0	16.0	4.0	2.0	7.0	14.0	10.0	15.0	1.0	2.0	2.0	13.0
K00425	cydA; cytochrome bd ubiquinol oxidase subunit I [EC:1.10.3.14]	4090.599999999997	4689.769999999991	4775.539999999998	4147.159999999999	3756.4699999999993	2590.1500000000005	3711.089999999998	2202.11	2067.7400000000016	7506.639999999992	3473.6399999999976	1526.3100000000024	6225.649999999988	3670.7299999999996	2647.0499999999984	3381.969999999998	6466.5199999999895	1882.2200000000028	2735.8699999999994	3514.0099999999966	5168.309999999993	2675.110000000002	2689.04	5602.299999999994	4997.9599999999955	4233.049999999994	5605.9499999999925	2087.590000000002	2858.169999999996	4328.4999999999945	3202.0399999999986	3779.0699999999983	4411.439999999994	3400.899999999998	3631.6299999999974	5220.029999999991	5266.8599999999915	5995.619999999991	3956.8099999999986	4222.549999999997	3965.6699999999987	4304.49	5043.909999999994	7218.129999999996	3320.34	3016.0099999999975	4158.999999999999	2961.6099999999997
K00426	cydB; cytochrome bd ubiquinol oxidase subunit II [EC:1.10.3.14]	4090.599999999997	4689.769999999991	4775.539999999998	4147.159999999999	3756.4699999999993	2590.1500000000005	3711.089999999998	2202.11	2067.7400000000016	7506.639999999992	3473.6399999999976	1526.3100000000024	6225.649999999988	3670.7299999999996	2647.0499999999984	3381.969999999998	6466.5199999999895	1882.2200000000028	2735.8699999999994	3514.0099999999966	5168.309999999993	2675.110000000002	2689.04	5602.299999999994	4997.9599999999955	4233.049999999994	5605.9499999999925	2087.590000000002	2858.169999999996	4328.4999999999945	3202.0399999999986	3779.0699999999983	4411.439999999994	3400.899999999998	3631.6299999999974	5220.029999999991	5266.8599999999915	5995.619999999991	3956.8099999999986	4222.549999999997	3965.6699999999987	4304.49	5043.909999999994	7218.129999999996	3320.34	3016.0099999999975	4158.999999999999	2961.6099999999997
K00427	lldP, lctP; L-lactate permease	0.0	0.33	0.0	6.34	14.43	6.0	8.29	8.610000000000001	2.33	2.33	3.0	4.57	5.0	7.33	2.81	0.14	0.67	5.9	33.23	7.47	11.280000000000001	0.14	2.33	10.24	1.0	0.47000000000000003	2.33	13.2	1.0	1.67	1.0	2.81	2.14	0.96	3.1	2.33	0.33	0.66	19.48	9.14	1.67	0.67	3.0	0.0	0.0	1.0	1.67	1.0
K00428	E1.11.1.5; cytochrome c peroxidase [EC:1.11.1.5]	146.5	30.25	68.5	36.0	27.18	5.0	15.29	29.78	70.5	102.5	14.25	34.07	42.0	12.0	67.64	62.14	99.25	49.07	87.07	49.39	8.53	55.39	93.55	64.57	7.75	63.39	110.5	18.36	47.25	78.0	70.25	34.89	73.64	56.54	43.93	99.5	149.25	68.25	36.64	17.89	25.25	36.0	17.25	29.25	38.75	9.75	20.25	38.5
K00432	gpx; glutathione peroxidase [EC:1.11.1.9]	6028.989999999991	5061.410000000003	3822.5900000000033	6258.469999999991	5072.379999999996	5895.839999999993	6454.509999999991	8355.289999999983	7431.139999999989	2704.620000000002	7392.399999999978	7900.159999999986	2969.5400000000036	5833.369999999992	7197.64999999999	7402.069999999994	4369.560000000002	7575.729999999982	7567.809999999991	7796.639999999986	5661.569999999995	7127.79999999999	7904.879999999987	5014.129999999992	5379.71	6944.369999999984	3513.9300000000035	7645.089999999987	8274.229999999976	5657.709999999993	7338.069999999988	6818.119999999987	6358.629999999984	7504.329999999984	6577.839999999986	5375.469999999988	5071.3200000000015	4579.2199999999975	5953.699999999986	5382.98999999999	5375.919999999995	5399.159999999997	3173.620000000003	3813.360000000005	4854.890000000002	6060.549999999989	5521.7099999999955	7391.879999999991
K00433	cpo; non-heme chloroperoxidase [EC:1.11.1.10]	1140.3700000000001	967.15	1189.3500000000001	854.1	1078.26	655.39	783.3199999999999	688.21	2454.2999999999997	342.62	2183.81	4034.14	350.71	705.7099999999999	2562.6800000000003	1827.37	474.5	2031.4	2040.03	2038.2300000000002	716.01	3491.43	1497.1399999999999	1059.31	1277.4399999999998	2096.5	681.37	1653.94	3172.19	1715.2099999999998	2130.4399999999996	1461.79	1828.65	3072.25	1678.68	1660.1600000000005	1842.22	878.4499999999999	630.76	439.63	927.55	1876.59	386.45000000000005	469.30999999999995	1389.8100000000002	370.82	239.14	2667.8100000000004
K00435	hemQ; Fe-coproporphyrin III decarboxylase [EC:1.11.1.-]	1.62	40.5	1.0	22.75	0.5	4.62	2.75	0.75	0.75	11.62	0.0	0.0	89.12	14.25	1.25	0.0	14.87	0.25	1.37	0.0	30.0	0.12	3.5	10.25	4.12	0.25	6.5	0.75	4.99	4.13	1.25	0.5	1.0	0.5	0.25	4.0	0.25	1.25	8.370000000000001	10.37	2.5	1.25	22.88	3.5	0.0	3.5	1.25	0.0
K00436	hoxH; NAD-reducing hydrogenase large subunit [EC:1.12.1.2]	0.0	0.0	0.0	0.0	0.0	0.0	0.0	0.0	0.0	0.0	0.0	0.0	0.0	0.0	0.0	2.0	0.0	0.0	0.0	0.0	0.0	0.5	0.0	0.0	0.0	0.0	0.0	0.0	0.0	0.0	0.0	0.0	0.0	0.0	0.0	0.0	0.5	0.0	0.0	0.0	0.0	0.0	0.0	0.5	0.5	0.0	0.0	0.0
K00437	hydB; [NiFe] hydrogenase large subunit [EC:1.12.2.1]	14.0	5.0	7.0	6.0	8.0	12.0	13.0	39.0	30.0	28.0	22.0	17.0	20.0	11.0	5.0	22.0	32.0	4.0	12.0	18.0	11.0	9.0	12.0	8.0	17.0	8.0	85.0	11.0	43.0	15.0	29.0	13.0	11.0	19.0	20.0	4.0	16.0	9.0	31.0	26.0	19.0	8.0	8.0	2.0	38.0	25.0	23.0	21.0
K00446	dmpB, xylE; catechol 2,3-dioxygenase [EC:1.13.11.2]	0.0	0.0	0.2	0.0	0.0	0.0	0.0	0.0	0.0	0.0	0.0	0.0	0.0	0.0	0.0	0.2	0.0	0.0	0.0	0.0	0.0	0.0	0.0	0.0	0.4	0.0	0.0	0.4	0.4	0.0	0.0	0.0	0.0	0.0	0.0	0.0	0.2	0.2	0.0	0.2	0.0	0.0	0.0	0.0	0.0	0.2	0.0	0.0
K00448	pcaG; protocatechuate 3,4-dioxygenase, alpha subunit [EC:1.13.11.3]	0.0	0.0	0.2	0.0	0.5	1.0	0.0	0.0	0.0	0.0	0.0	0.0	0.0	0.0	0.0	0.2	0.0	0.0	0.0	0.0	0.0	0.0	0.0	0.0	0.4	0.0	0.0	0.4	0.4	0.0	0.0	0.0	0.0	0.0	0.0	0.0	0.7	0.2	0.0	0.2	0.0	0.0	0.0	0.0	0.0	0.7	0.0	0.0
K00449	pcaH; protocatechuate 3,4-dioxygenase, beta subunit [EC:1.13.11.3]	0.0	0.0	0.2	0.0	0.5	1.0	0.0	0.0	0.0	1.0	0.0	3.0	1.0	0.0	2.0	1.2	0.0	3.0	1.0	0.0	0.0	5.0	0.0	2.0	0.4	0.0	2.0	1.4	0.4	0.0	0.0	0.0	1.0	0.0	0.0	2.0	1.7	1.2	0.0	0.2	0.0	0.0	0.0	2.0	0.0	0.7	0.0	0.0
K00450	E1.13.11.4; gentisate 1,2-dioxygenase [EC:1.13.11.4]	3.0	7.0	4.0	16.0	10.5	2.0	6.0	5.0	31.0	1.0	6.0	6.0	43.0	48.0	28.0	10.0	45.0	20.0	3.0	9.0	9.0	3.0	2.0	50.0	22.0	20.0	17.0	23.0	11.0	11.0	13.0	5.0	14.0	18.0	19.0	12.0	34.5	52.0	27.0	17.0	3.0	4.0	11.0	7.0	19.0	15.5	19.0	8.0
K00451	HGD, hmgA; homogentisate 1,2-dioxygenase [EC:1.13.11.5]	57.0	16.0	73.0	43.0	59.0	5.0	12.0	24.0	104.0	34.0	33.0	61.0	4.0	76.0	125.0	103.0	117.0	41.0	155.0	124.0	13.0	88.0	42.0	49.0	20.0	152.0	47.0	23.0	137.0	165.0	130.0	89.0	142.0	171.0	150.0	160.0	491.0	305.0	42.0	15.0	45.0	95.0	14.0	18.0	21.0	0.0	6.0	36.0
K00453	TDO2, kynA; tryptophan 2,3-dioxygenase [EC:1.13.11.11]	0.0	0.0	3.0	0.0	0.0	0.0	0.0	0.0	0.0	0.0	0.0	0.0	0.0	0.0	1.0	0.0	1.0	2.0	3.0	1.0	0.0	4.0	0.0	3.0	0.0	0.0	0.0	0.0	0.0	0.0	1.0	0.0	2.0	2.0	0.0	3.0	1.0	3.0	0.0	0.0	0.0	1.0	0.0	0.0	0.0	0.0	0.0	0.0
K00457	HPD, hppD; 4-hydroxyphenylpyruvate dioxygenase [EC:1.13.11.27]	57.0	16.0	73.2	43.0	59.0	5.0	12.0	24.0	104.0	34.0	33.0	61.0	4.0	76.0	125.0	103.2	117.0	41.0	155.0	124.0	13.0	88.0	42.0	49.0	20.4	152.0	47.0	23.4	137.4	165.0	130.0	89.0	142.0	171.0	150.0	160.0	491.2	305.2	42.0	15.2	45.0	95.0	14.0	18.0	21.0	0.2	6.0	36.0
K00459	ncd2, npd; nitronate monooxygenase [EC:1.13.12.16]	68.0	18.0	30.2	19.0	4.5	4.0	5.0	12.0	39.0	47.0	8.0	14.0	29.0	11.0	24.0	38.2	40.0	31.0	28.0	15.0	2.0	23.5	42.0	29.0	4.4	18.0	71.0	2.4	21.4	40.0	29.0	12.0	27.0	26.0	27.0	47.0	68.2	33.2	12.0	2.2	10.0	15.0	11.0	18.5	5.5	5.7	4.0	23.0
K00477	PHYH; phytanoyl-CoA hydroxylase [EC:1.14.11.18]	0.0	0.0	0.0	0.0	0.0	0.0	0.0	0.0	0.0	0.0	0.0	0.0	7.0	0.0	0.0	0.0	0.0	7.0	0.0	0.0	0.0	0.0	2.0	2.0	0.0	0.0	11.0	0.0	0.0	0.0	0.0	0.0	0.0	0.0	0.0	0.0	0.0	0.0	0.0	0.0	0.0	0.0	0.0	0.0	0.0	0.0	0.0	1.0
K00480	E1.14.13.1; salicylate hydroxylase [EC:1.14.13.1]	0.0	0.0	0.0	0.0	1.5	3.0	0.0	0.0	0.0	0.0	0.0	0.0	0.0	0.0	0.0	0.0	0.0	0.0	0.0	0.0	0.0	0.0	0.0	0.0	0.0	0.0	0.0	0.0	0.0	0.0	0.0	0.0	0.0	0.0	0.0	0.0	1.5	0.0	0.0	0.0	0.0	0.0	0.0	0.0	0.0	1.5	0.0	0.0
K00481	pobA; p-hydroxybenzoate 3-monooxygenase [EC:1.14.13.2]	0.0	0.0	0.2	0.0	0.5	1.0	0.0	0.0	0.0	0.0	0.0	0.0	0.0	0.0	0.0	0.2	0.0	0.0	0.0	0.0	0.0	0.0	0.0	0.0	0.4	0.0	0.0	0.4	0.4	0.0	0.0	0.0	0.0	0.0	0.0	0.0	0.7	0.2	0.0	0.2	0.0	0.0	0.0	0.0	0.0	0.7	0.0	0.0
K00486	KMO; kynurenine 3-monooxygenase [EC:1.14.13.9]	0.0	0.0	1.0	0.0	0.0	0.0	0.0	0.0	0.0	0.0	0.0	0.0	0.0	0.0	1.0	0.0	0.0	2.0	2.0	1.0	0.0	2.0	0.0	3.0	0.0	0.0	0.0	0.0	0.0	0.0	1.0	0.0	2.0	2.0	0.0	3.0	1.0	3.0	0.0	0.0	0.0	1.0	0.0	0.0	0.0	0.0	0.0	0.0
K00491	nos; nitric-oxide synthase, bacterial [EC:1.14.14.47]	0.0	0.0	1.0	0.0	2.0	0.0	0.0	0.0	8.0	0.0	0.0	0.0	0.0	0.0	3.0	0.0	2.0	0.0	0.0	0.0	1.0	2.0	0.0	0.0	0.0	0.0	1.0	0.0	1.0	1.0	1.0	0.0	1.0	0.0	0.0	1.0	0.0	0.0	1.0	0.0	0.0	0.0	0.0	0.0	2.0	3.0	1.0	0.0
K00499	CMO; choline monooxygenase [EC:1.14.15.7]	0.0	0.0	0.0	0.0	0.0	0.0	0.0	0.0	0.0	0.0	0.0	0.0	7.0	0.0	0.0	0.0	0.0	7.0	0.0	0.0	0.0	0.0	2.0	2.0	0.0	0.0	11.0	0.0	0.0	0.0	0.0	0.0	0.0	0.0	0.0	0.0	0.0	0.0	0.0	0.0	0.0	0.0	0.0	0.0	0.0	0.0	0.0	1.0
K00500	phhA, PAH; phenylalanine-4-hydroxylase [EC:1.14.16.1]	4.0	2.0	3.0	0.0	0.0	3.0	0.0	0.0	0.0	0.0	1.0	1.0	0.0	2.0	1.0	3.0	2.0	2.0	10.0	1.0	0.0	5.0	0.0	3.0	0.0	1.0	0.0	0.0	0.0	0.0	4.0	1.0	3.0	2.0	2.0	7.0	1.0	5.0	0.0	0.0	1.0	2.0	0.0	0.0	0.0	0.0	0.0	1.0
K00507	SCD, desC; stearoyl-CoA desaturase (Delta-9 desaturase) [EC:1.14.19.1]	14.0	2.0	21.0	25.0	30.0	4.0	0.0	3.0	18.0	9.0	3.0	13.0	7.0	63.0	45.0	40.0	22.0	21.0	59.0	61.0	5.0	20.0	13.0	14.0	6.0	16.0	14.0	4.0	29.0	20.0	30.0	20.0	60.0	51.0	28.0	26.0	33.0	18.0	4.0	3.0	4.0	8.0	0.0	3.0	0.0	0.0	1.0	13.0
K00508	E1.14.19.3; linoleoyl-CoA desaturase [EC:1.14.19.3]	12.0	5.0	8.0	3.0	11.5	1.0	5.0	4.0	13.0	6.0	4.0	14.0	0.0	3.0	24.0	12.0	12.0	11.0	17.0	7.0	2.0	25.5	14.0	5.0	0.0	12.0	1.0	10.0	13.0	6.0	12.0	5.0	17.0	12.0	3.0	24.0	60.0	27.0	9.0	0.0	3.0	9.0	3.0	1.5	3.5	0.5	1.0	9.0
K00510	HMOX1; heme oxygenase 1 [EC:1.14.14.18]	28.0	24.0	58.2	27.0	53.5	14.0	25.0	35.0	127.0	26.0	139.0	180.08	37.0	12.0	73.0	70.2	14.0	104.0	35.0	64.0	24.0	148.5	71.0	80.0	31.4	40.0	104.0	64.4	245.4	65.08	106.0	45.0	89.0	106.0	80.0	47.0	80.2	41.2	34.08	40.2	24.0	116.0	15.0	12.5	73.5	27.7	7.0	147.0
K00517	CYP81F; indol-3-yl-methylglucosinolate hydroxylase [EC:1.14.-.-]	0.0	4.57	4.43	5.57	0.5	12.57	4.0	0.0	0.0	15.57	0.0	0.0	26.43	0.29	7.29	0.0	1.0	0.0	0.29	0.0	0.0	0.0	0.0	0.43	1.0	0.0	0.14	0.0	0.0	0.0	0.0	0.0	0.0	0.0	0.0	0.0	0.79	0.0	0.14	1.1400000000000001	0.0	0.0	6.140000000000001	5.140000000000001	0.0	0.5	0.0	0.0
K00520	merA; mercuric reductase [EC:1.16.1.1]	6.0	25.0	11.4	21.0	38.43	26.0	7.29	13.280000000000001	8.0	12.0	16.0	0.57	3.0	5.0	19.14	11.540000000000001	4.0	30.57	10.57	6.14	18.28	10.14	6.0	15.57	6.8	10.14	8.0	12.66	5.8	7.0	14.0	9.14	9.14	7.29	9.43	3.0	6.4	4.4	58.14	64.54	19.0	8.0	22.0	2.0	18.0	27.4	57.0	4.0
K00523	ascD, ddhD, rfbI; CDP-4-dehydro-6-deoxyglucose reductase, E3 [EC:1.17.1.1]	0.0	0.0	0.0	0.0	0.0	0.0	0.0	0.0	0.0	0.0	0.0	0.0	7.0	0.0	0.0	0.0	0.0	7.0	0.0	0.0	0.0	0.0	2.0	2.0	0.0	0.0	11.0	0.0	0.0	0.0	0.0	0.0	0.0	0.0	0.0	0.0	0.0	0.0	0.0	0.0	0.0	0.0	0.0	0.0	0.0	0.0	0.0	1.0
K00525	E1.17.4.1A, nrdA, nrdE; ribonucleoside-diphosphate reductase alpha chain [EC:1.17.4.1]	7768.329999999985	8078.359999999983	8091.179999999995	10094.050000000005	9916.92	8614.559999999992	8775.749999999995	9326.070000000005	9971.74000000001	7877.82999999999	9680.030000000008	10199.78	8337.119999999988	9174.81	9994.419999999998	10003.109999999999	7998.959999999987	10453.120000000015	10496.960000000006	10796.330000000018	7959.769999999988	10218.94	9733.509999999995	9333.540000000008	8715.139999999992	8771.400000000005	7930.509999999987	8666.769999999999	10391.420000000018	9359.199999999999	9684.220000000003	9805.100000000008	9903.890000000009	10830.450000000013	10414.230000000012	9052.449999999997	9671.729999999996	8501.409999999996	8935.479999999998	9241.169999999996	9286.009999999995	10247.309999999996	8515.939999999995	7828.259999999992	9154.839999999997	8409.609999999995	9543.57	9971.10000000001
K00526	E1.17.4.1B, nrdB, nrdF; ribonucleoside-diphosphate reductase beta chain [EC:1.17.4.1]	6902.339999999998	6828.579999999999	6732.330000000002	8325.200000000003	6859.469999999999	6846.809999999999	6410.3499999999985	5819.539999999996	6706.47	8384.800000000001	6853.2699999999995	7166.279999999996	7385.36	5765.389999999999	6896.05	6427.959999999999	7367.21	7115.559999999999	7637.29	6414.019999999999	6125.29	7399.9	6369.149999999996	7746.24	6998.9800000000005	6629.890000000001	7486.370000000002	6764.749999999998	7611.579999999999	7242.359999999999	6723.659999999999	7398.16	7620.33	7210.969999999999	7762.25	6992.700000000002	7195.2300000000005	6930.25	6930.29	7862.84	6836.969999999998	8013.439999999999	6790.639999999999	7323.890000000003	5501.079999999999	5999.179999999997	7325.039999999999	6742.94
K00527	rtpR; ribonucleoside-triphosphate reductase (thioredoxin) [EC:1.17.4.2]	16247.580000000014	16250.38000000002	18786.040000000026	16336.730000000018	18011.450000000008	17747.810000000023	16185.760000000015	16155.380000000014	17451.430000000026	17680.000000000025	16459.380000000023	18946.960000000046	17515.62000000002	17382.790000000015	18423.670000000027	17383.050000000017	16527.81000000003	17593.96000000004	16934.900000000023	16913.29000000002	14884.760000000011	17626.980000000007	15964.90000000001	16238.23000000002	17661.12000000001	17006.180000000015	17874.550000000032	15606.350000000011	17381.90000000003	17883.210000000025	17053.22000000003	16651.92000000002	17175.29000000004	18162.970000000056	17232.240000000023	16900.070000000036	17493.850000000024	16887.47000000004	16159.060000000021	16487.510000000028	17473.030000000042	18032.21000000001	18153.21000000003	16417.01000000002	18216.860000000015	16950.160000000018	17156.430000000015	17713.120000000028
K00528	fpr; ferredoxin/flavodoxin---NADP+ reductase [EC:1.18.1.2 1.19.1.1]	6026.45	5076.41	7218.120000000001	4566.36	5742.26	6289.92	5607.410000000001	6419.760000000001	7497.75	4221.45	5881.330000000002	8693.92	5034.5599999999995	6624.719999999999	8241.480000000001	7481.0599999999995	5061.43	7338.130000000001	6316.61	6629.370000000001	4279.7699999999995	7273.260000000002	5940.469999999999	4440.700000000001	5960.170000000001	6993.950000000001	5348.98	6047.970000000001	6949.289999999999	6219.700000000001	6626.529999999999	5837.800000000001	6339.35	7795.89	5867.670000000001	5714.020000000001	6151.120000000001	5086.44	5428.509999999999	4792.139999999999	5713.460000000001	5213.69	4832.98	4483.5599999999995	7020.760000000001	7214.420000000001	5100.0599999999995	7315.17
K00529	hcaD; 3-phenylpropionate/trans-cinnamate dioxygenase ferredoxin reductase component [EC:1.18.1.3]	4.0	3.0	0.0	2.0	0.93	1.0	0.29	4.28	0.0	0.0	0.0	8.57	0.0	1.0	3.14	3.14	3.0	1.5699999999999998	5.57	0.14	0.28	5.140000000000001	0.0	6.57	0.0	0.14	4.0	1.8599999999999999	0.0	6.0	0.0	2.14	4.140000000000001	4.29	5.43	2.0	2.5	0.0	0.14	0.14	0.0	4.0	6.0	2.0	0.0	0.5	0.0	4.0
K00532	E1.12.7.2; ferredoxin hydrogenase [EC:1.12.7.2]	1036.25	893.15	1026.9800000000002	756.35	880.39	612.14	686.0699999999999	576.21	2184.2999999999997	287.5	1959.8100000000002	3775.3799999999997	345.21	587.7099999999999	2308.1400000000003	1528.9999999999998	388.5	1803.48	1836.57	1816.3	653.64	3186.4399999999996	1463.6399999999999	892.14	1166.9399999999998	1971.0000000000005	544.5	1557.94	2871.48	1537.41	1939.46	1336.7199999999998	1599.9500000000003	2758.86	1518.68	1486.7500000000005	1525.1000000000001	719.21	584.64	407.75	751.18	1672.84	291.66999999999996	391.80999999999995	1287.56	308.07	184.14	2400.1800000000003
K00533	E1.12.7.2L; ferredoxin hydrogenase large subunit [EC:1.12.7.2]	530.33	764.67	615.6600000000001	368.0	336.17	572.0	723.0	853.0	404.67	554.0	506.67	440.0	631.0	613.33	417.67	545.4999999999999	405.34000000000003	355.51	456.34	377.16999999999996	752.33	174.32999999999998	416.33	388.17	446.0	563.6600000000001	519.0	526.0	371.01000000000005	427.67	572.99	580.0	574.4900000000001	517.01	408.66	485.34000000000003	375.66	499.17	361.33	352.33	359.0	344.0	454.83000000000004	590.0	783.67	895.0	713.0	589.67
K00534	E1.12.7.2S; ferredoxin hydrogenase small subunit [EC:1.12.7.2]	14.0	5.0	7.0	6.0	8.0	12.0	13.0	39.0	30.0	28.0	22.0	17.0	20.0	11.0	5.0	22.0	32.0	4.0	12.0	18.0	11.0	9.0	12.0	8.0	17.0	8.0	85.0	11.0	43.0	15.0	29.0	13.0	11.0	19.0	20.0	4.0	16.0	9.0	31.0	26.0	19.0	8.0	8.0	2.0	38.0	25.0	23.0	21.0
K00537	ARSC1, arsC; arsenate reductase [EC:1.20.4.1]	8505.0	7524.82	10167.48	6139.14	7424.320000000001	7359.18	7037.900000000001	7049.139999999999	8030.510000000001	8866.35	7184.780000000001	9089.770000000002	7875.089999999999	7507.889999999999	9028.28	8468.949999999999	8515.470000000001	7344.34	7374.070000000001	7210.840000000001	6090.31	8772.39	6291.240000000001	6840.900000000001	8360.369999999999	8868.280000000002	8332.98	6580.37	7906.310000000001	8177.44	7670.850000000001	7391.379999999999	8310.33	8759.710000000003	7119.450000000001	8184.240000000002	8702.090000000002	8093.309999999999	7215.890000000001	6914.880000000001	7735.71	7356.63	7845.589999999999	8016.200000000001	7916.66	7720.800000000001	6247.330000000001	8052.270000000002
K00547	mmuM, BHMT2; homocysteine S-methyltransferase [EC:2.1.1.10]	4329.909999999998	4475.82	2863.8200000000015	8006.07	6667.869999999999	7606.309999999999	5781.689999999999	8042.369999999996	5387.419999999999	3515.290000000001	4772.269999999999	3439.2099999999978	3949.64	4395.94	3986.859999999998	4114.219999999999	3029.950000000001	6586.029999999997	7019.579999999999	3828.169999999999	3984.15	3620.68	5961.4699999999975	4744.61	3675.3200000000015	2452.71	4303.43	6489.999999999999	4237.239999999998	4857.269999999999	4924.999999999997	5910.16	4340.599999999999	3160.34	6423.449999999999	2866.360000000001	3250.7599999999998	3461.4200000000005	6420.26	7361.09	6079.859999999998	6524.079999999997	5992.27	2305.320000000001	4509.77	6435.089999999997	8147.519999999998	3882.7499999999995
K00548	metH, MTR; 5-methyltetrahydrofolate--homocysteine methyltransferase [EC:2.1.1.13]	9143.300000000003	7839.769999999983	10430.490000000007	6904.979999999991	8256.48999999999	9850.909999999998	8249.70999999999	9100.260000000004	10008.790000000008	6643.649999999988	8365.779999999992	11279.600000000011	7663.559999999982	10569.720000000005	10734.830000000005	10619.260000000002	7973.2499999999845	10207.950000000012	8258.74999999999	10101.91000000002	7461.379999999988	9235.369999999994	9289.909999999998	6692.829999999989	9313.109999999997	10168.340000000013	7660.4599999999855	8895.770000000006	9763.400000000012	8623.309999999989	9404.900000000003	8338.469999999994	8960.589999999995	10635.530000000012	8223.799999999996	8470.999999999993	8653.069999999985	7933.599999999986	7711.419999999987	7144.029999999983	8334.389999999992	7057.69999999999	7244.679999999991	7436.90999999999	10081.75	9269.200000000004	7376.8599999999915	10030.950000000012
K00549	metE; 5-methyltetrahydropteroyltriglutamate--homocysteine methyltransferase [EC:2.1.1.14]	2188.999999999999	1661.4099999999999	1061.5600000000004	3689.1299999999997	2141.3099999999995	3501.6699999999973	2604.029999999999	3709.3699999999953	2712.979999999998	592.0900000000003	1962.1199999999974	1788.4099999999992	1247.0900000000001	1956.5599999999977	2099.7699999999995	2186.71	1039.8500000000004	3598.559999999998	3529.9699999999993	1791.529999999999	1372.7899999999995	1556.6599999999999	3103.619999999997	1783.5799999999997	1311.0300000000002	1224.3300000000004	1147.85	3431.3199999999983	2136.079999999998	1795.1499999999996	2309.4899999999975	2775.0100000000007	1975.3399999999979	1410.2799999999993	2690.9799999999977	860.2900000000008	945.410000000001	910.0700000000003	2842.409999999997	3292.3299999999977	2258.5599999999986	2112.0599999999986	1633.0399999999993	483.5799999999999	1070.1500000000005	3050.0199999999963	3280.1699999999983	1653.2599999999982
K00554	trmD; tRNA (guanine37-N1)-methyltransferase [EC:2.1.1.228]	12350.04000000001	11641.070000000005	13136.670000000011	12298.510000000015	12281.380000000005	12532.420000000007	12037.900000000009	12485.390000000012	12312.61000000002	12670.820000000012	11623.500000000022	12235.05000000001	12422.00000000001	12213.51000000001	12941.880000000014	12953.760000000004	12521.160000000018	12540.630000000021	12576.750000000011	11991.070000000022	10912.420000000006	11916.750000000004	11767.75000000001	11800.09000000002	12380.720000000005	12439.26000000002	12356.46000000002	11507.97000000001	12066.29000000002	12497.470000000014	12163.03000000001	12418.590000000015	12695.330000000022	12607.930000000022	12375.84000000002	12024.190000000019	12549.310000000014	12257.360000000022	12219.950000000017	12263.030000000019	12378.97000000001	12154.980000000007	12164.74000000001	12157.730000000016	11947.910000000003	13084.670000000013	12508.280000000006	12096.500000000005
K00556	trmH; tRNA (guanosine-2'-O-)-methyltransferase [EC:2.1.1.34]	122.0	60.33	91.0	72.34	156.43	23.0	71.28999999999999	102.61	193.32999999999998	75.33	143.0	140.57	69.0	107.83	240.81	174.14	144.67000000000002	70.9	160.23000000000002	113.97	69.28	190.14	131.32999999999998	51.24	169.0	209.96999999999997	172.32999999999998	85.2	159.0	119.67	132.0	126.81	139.14	155.96	99.1	151.82999999999998	201.32999999999998	114.16	91.48	60.14	70.67	63.67	53.0	78.0	87.0	51.0	56.67	96.0
K00557	trmA; tRNA (uracil-5-)-methyltransferase [EC:2.1.1.35]	108.0	74.9	42.43	263.90999999999997	116.43	78.57	133.29000000000002	196.61	80.33	128.9	53.0	18.57	239.43	106.62	52.1	46.14	74.67	71.9	130.51999999999998	48.47	43.28	47.14	99.33	122.67	38.0	32.47	156.47	81.2	44.0	77.67	137.0	101.81	86.14	65.96000000000001	76.1	84.33	79.62	55.66	212.62	245.27999999999997	62.67	85.67	82.14	34.14	91.0	146.0	144.67000000000002	97.0
K00558	DNMT1, dcm; DNA (cytosine-5)-methyltransferase 1 [EC:2.1.1.37]	14559.250000000022	11939.56000000003	14261.29000000001	13950.540000000012	14144.020000000013	15996.610000000011	14548.790000000017	16101.300000000003	16046.92000000002	9979.770000000013	13440.900000000014	16370.600000000019	11326.320000000023	16682.940000000006	16289.90000000002	17513.079999999998	12896.480000000029	18149.919999999995	15697.660000000014	16078.789999999997	12285.700000000019	13553.960000000021	16437.410000000014	11903.790000000014	13621.86000000002	15241.01000000001	12017.26000000002	15514.59000000001	15041.830000000024	13595.410000000025	14999.700000000017	14584.04000000002	14111.00000000002	14989.03000000003	14133.64000000001	12274.250000000018	12641.500000000022	12140.390000000021	13807.540000000017	13485.540000000028	13982.550000000016	11659.96000000001	11681.400000000014	10989.460000000012	13995.220000000021	15536.039999999997	13884.860000000011	14393.830000000007
K00560	thyA, TYMS; thymidylate synthase [EC:2.1.1.45]	9903.489999999996	9365.97	10430.32	10179.51	9903.859999999999	10106.12	8888.800000000001	9100.839999999997	9274.110000000002	10816.120000000003	8686.249999999996	9366.869999999997	10089.1	9185.309999999998	9968.31	9630.559999999998	10125.460000000001	10010.140000000001	10008.380000000001	8963.150000000001	8486.32	9348.07	8822.419999999995	9713.49	9799.320000000002	9636.910000000002	9784.76	8962.04	9198.199999999997	10207.019999999999	9442.049999999997	10122.86	10351.849999999997	9492.73	9968.39	9385.269999999999	9810.800000000003	9827.16	9426.220000000001	10028.68	9828.959999999997	10128.5	10149.22	9993.880000000001	8933.16	8858.269999999997	9894.579999999998	8809.670000000002
K00561	ermC, ermA; 23S rRNA (adenine-N6)-dimethyltransferase [EC:2.1.1.184]	787.2000000000006	876.2400000000002	761.3000000000005	1166.2499999999995	904.4800000000007	1188.860000000001	1060.2400000000016	1053.430000000002	1109.2500000000002	587.6199999999999	771.7200000000012	793.8400000000005	818.5300000000009	1037.7500000000018	1038.5800000000006	797.87	676.1800000000004	1286.8599999999992	1313.5600000000009	715.8600000000006	490.5399999999997	691.8200000000004	1084.0900000000017	677.8799999999997	977.2300000000007	652.26	556.5399999999998	1035.2200000000007	728.7800000000001	844.8800000000002	814.3900000000015	878.9000000000002	720.5	537.12	962.1800000000015	721.5600000000007	664.4999999999998	554.2099999999996	830.8500000000013	956.1100000000014	802.4900000000008	846.190000000001	830.5600000000004	571.3	580.2499999999998	821.7600000000015	1036.9000000000003	470.75999999999965
K00563	rlmA1; 23S rRNA (guanine745-N1)-methyltransferase [EC:2.1.1.187]	1907.2700000000002	2871.6100000000024	3191.5200000000013	3097.7600000000016	3214.470000000001	2498.3900000000012	2792.000000000001	2247.8900000000017	2545.2000000000003	3153.7300000000023	2496.2400000000034	2205.95	4217.620000000003	3012.3500000000017	2522.2300000000005	2748.33	2799.110000000002	2165.180000000001	2520.8	2392.0000000000014	2446.540000000002	2318.8600000000024	2226.0200000000013	3268.6400000000026	2825.1500000000024	2017.590000000001	3398.380000000003	1731.7200000000003	2188.200000000002	2730.3600000000015	2466.510000000001	2855.160000000002	2882.5400000000027	2896.160000000002	3035.540000000002	2923.240000000002	3122.340000000003	2976.180000000003	3122.370000000003	3298.1300000000033	3147.1700000000014	3231.6600000000017	3573.7600000000016	2945.0300000000016	3437.610000000001	3725.440000000001	3587.330000000001	3038.3800000000033
K00564	rsmC; 16S rRNA (guanine1207-N2)-methyltransferase [EC:2.1.1.172]	4456.199999999999	4055.39	4001.9799999999996	5267.91	3830.909999999998	4678.9299999999985	4120.529999999999	4217.789999999995	3180.829999999999	5514.019999999999	3296.719999999997	2096.6599999999985	4250.959999999999	2977.119999999997	3061.4299999999994	3274.7599999999993	4565.5999999999985	3766.509999999998	4377.579999999998	2341.329999999999	3519.5699999999993	2908.7099999999987	3466.419999999997	4134.049999999998	3780.4799999999996	3040.4799999999996	4544.7599999999975	4108.419999999997	3063.279999999997	3791.3	3246.139999999997	4212.709999999999	3859.6399999999985	2291.0799999999977	3858.529999999997	3305.389999999999	3273.119999999998	3926.1199999999985	4416.2199999999975	5226.389999999998	4170.909999999997	4074.1099999999974	4548.699999999999	4338.69	2223.2499999999995	3800.2599999999966	4633.569999999998	2628.2599999999984
K00566	mnmA, trmU; tRNA-uridine 2-sulfurtransferase [EC:2.8.1.13]	12523.79000000001	11709.570000000005	13319.420000000011	12376.510000000015	12408.380000000005	12593.250000000005	12040.150000000009	12572.560000000012	12455.610000000022	12827.320000000012	11727.000000000022	12339.30000000001	12524.25000000001	12316.760000000007	13170.630000000014	13115.510000000004	12684.160000000018	12646.880000000021	12691.250000000013	12090.820000000022	10969.000000000004	12113.750000000005	11892.550000000008	11904.59000000002	12545.970000000007	12702.260000000022	12495.71000000002	11569.47000000001	12217.790000000023	12645.220000000016	12303.78000000001	12553.840000000015	12861.580000000024	12737.18000000002	12470.34000000002	12191.690000000019	12758.560000000014	12402.860000000024	12254.200000000017	12309.530000000019	12534.47000000001	12244.480000000007	12233.99000000001	12236.230000000016	12055.660000000005	12958.010000000013	12543.280000000006	12194.250000000005
K00567	ogt, MGMT; methylated-DNA-[protein]-cysteine S-methyltransferase [EC:2.1.1.63]	12860.539999999997	11461.470000000001	13482.22	12244.16	11368.529999999999	11352.15	10782.6	9919.059999999996	10702.910000000003	14907.120000000003	10548.299999999996	10626.299999999997	12873.150000000001	10477.309999999998	11590.349999999999	11948.409999999998	13844.26	11170.0	11521.84	10501.240000000002	10547.35	11536.65	10189.749999999996	12382.16	12488.670000000002	11892.91	13301.41	10257.92	11126.779999999995	12020.890000000001	10989.329999999996	11808.520000000002	12696.409999999998	11608.44	11684.44	12103.809999999998	12582.06	12570.409999999998	11532.25	12328.33	12106.57	11948.529999999999	12084.66	13919.13	9954.91	10911.159999999996	11505.179999999998	10585.799999999997
K00568	ubiG; 2-polyprenyl-6-hydroxyphenyl methylase / 3-demethylubiquinone-9 3-methyltransferase [EC:2.1.1.222 2.1.1.64]	9.0	5.33	1.0	15.34	24.43	6.0	12.29	36.61	7.33	3.33	3.0	29.57	16.0	15.33	18.81	24.14	5.67	29.9	46.23	10.47	14.280000000000001	12.14	13.33	22.240000000000002	15.0	1.4700000000000002	23.33	15.2	19.0	8.67	12.0	14.81	18.14	27.96	12.1	15.33	38.33	27.66	29.48	11.14	5.67	4.67	10.0	4.0	18.0	10.0	4.67	47.0
K00570	pmtA; phosphatidylethanolamine/phosphatidyl-N-methylethanolamine N-methyltransferase [EC:2.1.1.17 2.1.1.71]	4.0	3.0	0.0	2.0	0.0	0.0	0.0	4.0	0.0	0.0	0.0	5.0	0.0	0.0	2.0	2.0	3.0	0.0	2.0	0.0	0.0	2.0	0.0	4.0	0.0	0.0	3.0	0.0	0.0	6.0	0.0	2.0	4.0	4.0	5.0	0.0	1.0	0.0	0.0	0.0	0.0	4.0	6.0	2.0	0.0	0.0	0.0	4.0
K00571	E2.1.1.72; site-specific DNA-methyltransferase (adenine-specific) [EC:2.1.1.72]	9431.480000000005	9918.54	10837.420000000013	11526.120000000017	11334.730000000005	10533.480000000003	9902.880000000008	8998.840000000002	8277.509999999993	12609.090000000013	8706.939999999999	6715.239999999987	12104.220000000012	10054.720000000003	8522.409999999993	9488.619999999999	11188.080000000016	8993.05	9235.689999999997	8638.580000000005	9360.260000000002	7516.32999999999	8724.769999999993	11206.120000000024	10675.220000000007	8358.779999999993	11349.490000000022	8067.009999999991	7890.149999999984	9869.620000000003	8605.449999999995	9968.000000000013	9966.960000000012	8445.889999999989	10135.390000000014	9771.200000000015	9936.970000000003	10554.970000000018	10260.290000000014	11413.36000000002	10914.540000000006	10807.83	12226.54000000001	11197.570000000014	9712.27	9555.840000000006	11449.310000000005	8315.919999999993
K00573	E2.1.1.77, pcm; protein-L-isoaspartate(D-aspartate) O-methyltransferase [EC:2.1.1.77]	238.0	90.33	184.0	140.34	206.93	29.0	81.28999999999999	152.61	312.33	158.32999999999998	173.0	220.57	112.0	187.32999999999998	374.81	300.14	290.67	144.9	329.23	249.47	83.28	285.14	206.32999999999998	143.24	195.0	366.46999999999997	308.33	100.2	306.0	324.67	282.0	228.81	304.14	357.96000000000004	277.1	339.33	736.8299999999999	444.65999999999997	150.48000000000002	78.14	123.67	168.67000000000002	85.0	117.0	119.0	62.5	65.67	187.0
K00574	cfa; cyclopropane-fatty-acyl-phospholipid synthase [EC:2.1.1.79]	4753.850000000001	5541.3200000000015	6404.7800000000025	4690.680000000001	5236.080000000001	4591.01	4151.81	2585.3500000000013	3862.0499999999993	7856.380000000002	4601.9500000000035	4763.999999999998	6992.820000000002	3932.9800000000023	4158.700000000001	3645.44	5913.190000000002	3388.7299999999996	3620.2100000000005	3371.820000000001	4919.410000000001	5176.700000000002	2934.5200000000013	5891.870000000003	5916.330000000004	4737.920000000001	6640.190000000002	3491.1400000000003	4655.800000000003	5465.8600000000015	4461.960000000002	4455.550000000002	5090.230000000003	4974.260000000003	4825.970000000002	5714.240000000004	5743.720000000003	6009.830000000002	4601.260000000003	5085.240000000003	5025.270000000001	6182.6500000000015	6691.020000000002	6962.580000000003	5305.080000000001	3805.1300000000006	4906.1	4824.870000000003
K00575	cheR; chemotaxis protein methyltransferase CheR [EC:2.1.1.80]	2918.1299999999997	2748.76	3712.2499999999995	2182.5400000000004	2761.8099999999995	2338.3100000000004	2777.4099999999994	3120.6800000000007	4671.93	1980.12	3736.499999999999	6081.02	2094.71	3057.27	5489.96	4732.210000000001	2364.27	3999.6600000000003	4324.089999999999	3983.33	2151.81	5143.599999999998	3244.2599999999998	2491.9800000000005	3121.16	4251.82	2241.83	3115.9799999999996	4675.820000000001	3748.809999999999	4127.19	3460.0699999999993	4049.999999999999	5334.86	3378.1400000000003	3702.5399999999986	4486.369999999998	3078.9599999999996	2618.13	1830.96	2740.32	3195.83	1915.3400000000004	2159.3100000000004	3413.92	3168.9	2034.3400000000001	4616.17
K00595	cobL; precorrin-6Y C5,15-methyltransferase (decarboxylating) [EC:2.1.1.132]	5116.33	4020.92	5740.16	3431.0	4376.42	4945.5	4557.5	4977.5	4547.17	3611.5	3311.42	4410.0	4431.0	5823.83	5234.67	5484.0	4329.59	5593.01	4195.34	4639.42	3280.58	3549.08	4321.48	3302.67	4373.25	4606.91	3884.5	3901.5	3202.76	4313.17	4252.74	4185.25	4306.49	4504.76	3963.16	3999.84	3857.41	3846.42	4133.83	3850.08	4320.75	3309.0	4390.08	3943.75	4962.92	6544.75	4519.75	3890.67
K00598	tam; trans-aconitate 2-methyltransferase [EC:2.1.1.144]	14.0	12.33	27.0	37.34	44.93	14.0	34.29	31.61	35.33	11.83	42.5	60.07	20.0	31.33	48.81	56.14	15.67	26.9	48.23	45.47	28.28	45.64	20.33	26.240000000000002	42.0	18.47	17.33	21.7	40.5	24.17	27.0	23.810000000000002	31.14	35.46	30.1	31.83	26.33	24.16	38.480000000000004	32.14	61.17	36.67	22.0	4.0	40.0	13.0	9.67	35.0
K00600	glyA, SHMT; glycine hydroxymethyltransferase [EC:2.1.2.1]	12397.54000000001	11595.070000000007	12867.04000000001	12205.010000000015	12214.250000000004	12252.050000000007	11827.900000000009	12185.14000000001	12309.86000000002	12574.32000000001	11589.000000000022	12230.55000000001	12146.880000000008	12192.76000000001	12915.500000000013	12947.630000000003	12488.790000000017	12504.630000000021	12568.00000000001	11945.330000000022	10875.790000000005	11869.120000000003	11807.250000000007	11724.84000000002	12425.100000000004	12410.01000000002	12297.830000000018	11519.22000000001	12064.17000000002	12485.710000000017	12161.26000000001	12384.830000000014	12665.70000000002	12592.310000000021	12230.090000000018	12031.93000000002	12576.680000000015	12223.850000000022	11972.940000000015	12084.540000000019	12280.840000000011	12162.480000000007	11820.47000000001	12165.730000000016	11722.660000000002	12834.420000000013	12407.530000000004	12067.130000000006
K00602	purH; phosphoribosylaminoimidazolecarboxamide formyltransferase / IMP cyclohydrolase [EC:2.1.2.3 3.5.4.10]	11122.959999999974	10772.689999999973	11310.479999999987	12003.149999999987	12594.45999999998	12245.98999999999	12004.949999999975	13515.349999999982	12837.189999999988	9806.139999999989	12025.749999999969	12860.959999999981	10793.799999999976	12978.35999999998	13230.63999999998	13453.47999999998	10879.599999999982	13474.309999999983	12736.329999999985	13841.24999999999	11025.09999999998	11836.859999999977	13032.279999999977	11273.789999999983	11694.599999999977	12322.789999999986	10640.93999999998	11874.61999999998	12708.359999999971	12052.899999999976	12701.699999999975	12458.029999999986	12340.689999999975	13306.009999999964	12549.899999999985	11446.47999999997	11894.729999999972	11362.119999999975	11959.62999999998	11504.139999999976	12101.399999999978	11763.299999999981	10979.189999999982	10209.07999999999	12542.839999999976	12851.199999999992	12499.479999999989	12749.53999999998
K00603	fctD; glutamate formiminotransferase [EC:2.1.2.5]	400.75	232.25	287.25	215.5	338.0	179.0	237.5	367.25	424.0	112.0	426.5	690.5	123.5	220.0	486.5	393.0	122.75	409.75	457.5	444.0	152.75	685.0	394.65	212.0	244.75	346.5	168.0	290.0	553.5	315.5	400.0	314.75	409.75	584.5	415.75	411.75	396.5	255.75	283.75	218.5	340.0	388.75	177.0	113.5	468.5	390.25	156.25	592.5
K00604	MTFMT, fmt; methionyl-tRNA formyltransferase [EC:2.1.2.9]	12354.04000000001	11643.070000000005	13125.67000000001	12295.510000000015	12276.380000000005	12535.420000000007	11979.900000000009	12465.390000000012	12306.61000000002	12670.820000000012	11622.500000000022	12231.13000000001	12425.00000000001	12207.51000000001	12940.880000000014	12949.760000000004	12522.160000000018	12549.630000000021	12581.750000000011	11986.070000000022	10912.420000000006	11915.750000000004	11771.75000000001	11802.09000000002	12381.720000000005	12440.26000000002	12367.46000000002	11501.97000000001	12053.29000000002	12495.550000000014	12166.03000000001	12418.590000000015	12693.330000000022	12606.930000000022	12373.84000000002	12027.190000000019	12542.310000000014	12254.360000000022	12176.030000000019	12244.030000000019	12379.97000000001	12156.980000000007	12166.74000000001	12155.730000000016	11927.910000000003	12911.670000000013	12497.280000000006	12071.500000000005
K00605	gcvT, AMT; aminomethyltransferase [EC:2.1.2.10]	1208.0500000000002	832.0799999999999	1086.15	914.74	1325.1799999999998	692.2	972.3399999999999	1198.9099999999999	1284.63	1189.33	1134.55	1150.92	823.0500000000001	1448.0800000000002	1838.26	2055.49	1660.7199999999998	1524.25	1538.4299999999998	2313.9699999999993	1253.98	1266.89	1568.48	1157.7399999999998	1447.1	1961.2199999999998	918.4800000000001	793.5	1389.15	1376.62	1330.7	1368.31	1644.79	1953.56	1343.4	1673.0300000000002	2223.4300000000003	1866.91	1101.9299999999998	700.29	1225.6200000000001	822.8699999999999	777.5999999999999	1469.25	1132.0	777.5500000000001	748.52	1157.55
K00606	panB; 3-methyl-2-oxobutanoate hydroxymethyltransferase [EC:2.1.2.11]	5173.049999999991	4141.6199999999935	3873.2099999999964	5511.629999999992	4631.929999999994	5200.269999999994	4960.139999999992	6131.049999999993	6630.989999999993	2944.1499999999996	5727.969999999986	7040.879999999991	3291.8499999999976	4932.009999999989	6912.01999999999	6463.959999999991	4103.249999999994	7159.129999999989	6862.509999999991	6488.939999999997	4620.739999999991	6037.099999999988	6401.439999999989	4380.019999999992	4423.569999999995	6191.339999999992	3535.4599999999923	6547.399999999992	6984.979999999986	5501.389999999989	6336.109999999989	6027.919999999992	5750.309999999988	6570.819999999984	5600.619999999994	4687.079999999988	4978.33999999999	4323.589999999989	4480.439999999993	4323.979999999989	4379.049999999994	4975.529999999997	2955.3399999999974	3429.599999999996	4144.689999999997	4601.329999999995	4603.219999999996	5793.439999999992
K00609	pyrB, PYR2; aspartate carbamoyltransferase catalytic subunit [EC:2.1.3.2]	12373.04000000001	11712.070000000005	13200.670000000011	12355.510000000015	12280.380000000005	12540.420000000007	11989.900000000009	12449.39000000001	12322.61000000002	12702.820000000012	11625.500000000022	12298.05000000001	12422.00000000001	12233.51000000001	12966.880000000014	12983.760000000004	12537.160000000018	12548.630000000021	12597.750000000013	12013.070000000022	10949.420000000006	11919.750000000004	11777.75000000001	11836.09000000002	12393.720000000005	12500.26000000002	12356.46000000002	11508.97000000001	12080.290000000023	12528.470000000014	12181.030000000008	12469.590000000015	12745.330000000022	12634.930000000022	12397.840000000018	12046.190000000019	12569.310000000014	12285.360000000022	12185.950000000019	12265.030000000019	12385.97000000001	12158.980000000007	12171.74000000001	12175.730000000016	11929.910000000003	12904.670000000013	12515.280000000006	12105.500000000005
K00610	pyrI; aspartate carbamoyltransferase regulatory subunit	5544.879999999991	4682.269999999989	5505.329999999994	3857.829999999996	4755.699999999993	4974.1299999999965	4831.909999999992	5168.609999999992	5820.129999999995	3826.5299999999966	5341.729999999987	7189.619999999989	4056.759999999996	6010.219999999993	6731.009999999991	6143.989999999992	4787.4499999999925	6222.06999999999	4956.599999999992	6640.609999999998	4807.47999999999	5804.279999999989	5533.079999999994	4174.749999999995	5540.569999999991	6840.909999999996	4144.439999999992	5413.789999999992	6145.189999999986	5386.569999999991	5905.139999999992	5129.229999999992	5457.069999999988	6547.779999999983	4711.999999999994	5199.7199999999875	4917.6399999999885	4670.55999999999	4072.2799999999947	3592.9499999999953	4378.159999999994	4298.579999999997	3743.089999999996	4595.909999999996	5380.159999999991	4975.259999999995	4012.7599999999966	5986.009999999992
K00611	OTC, argF, argI; ornithine carbamoyltransferase [EC:2.1.3.3]	8123.639999999997	8090.119999999999	8951.76	9346.230000000001	10264.109999999999	10726.159999999998	8776.11	10276.619999999995	10458.850000000002	6917.270000000001	8834.789999999997	10754.519999999999	8316.68	8926.999999999998	10249.46	9288.139999999998	6886.97	10475.26	10206.380000000001	8640.019999999999	6893.070000000001	9580.949999999997	9056.709999999995	7902.58	8361.7	8147.690000000001	8313.730000000001	9349.980000000001	9387.409999999998	9331.66	9559.899999999996	9355.81	9015.609999999999	9809.21	9884.769999999997	7850.820000000001	8706.63	7881.919999999998	9305.18	9236.8	9774.189999999997	9963.76	9211.089999999998	6477.250000000002	9982.02	10494.009999999995	10118.82	9708.260000000002
K00612	E2.1.3.-; carbamoyltransferase [EC:2.1.3.-]	0.0	0.0	0.0	0.0	0.0	0.0	0.0	0.0	0.0	0.0	0.0	0.0	7.0	0.0	0.0	0.0	0.0	7.0	0.0	0.0	0.0	0.0	2.0	2.0	0.0	0.0	11.0	0.0	0.0	0.0	0.0	0.0	0.0	0.0	0.0	0.0	0.0	0.0	0.0	0.0	0.0	0.0	0.0	0.0	0.0	0.0	0.0	1.0
K00613	GATM; glycine amidinotransferase [EC:2.1.4.1]	1.5	2.0	10.5	10.0	5.5	9.5	5.0	5.5	13.0	5.0	6.0	11.0	4.5	5.0	7.5	11.0	7.0	4.0	3.0	10.5	2.0	13.0	5.5	1.5	2.5	5.0	2.5	5.0	8.5	3.0	6.5	5.5	3.0	11.0	7.5	0.5	4.5	4.5	8.5	5.0	13.5	11.5	6.5	3.0	9.0	7.0	6.5	7.0
K00615	E2.2.1.1, tktA, tktB; transketolase [EC:2.2.1.1]	26524.59000000004	21989.780000000053	26677.65000000002	22954.91000000002	23514.900000000027	26987.880000000012	25047.900000000034	29293.12000000001	30309.31000000003	18558.030000000024	25340.620000000028	34086.860000000044	20590.02000000003	26649.970000000034	31509.72000000004	29461.810000000027	21844.830000000034	30970.05000000003	28943.73000000003	26948.869999999995	19335.200000000033	29656.630000000034	26797.300000000032	20292.990000000023	24723.97000000005	28594.280000000013	21031.09000000004	27363.140000000025	29374.260000000046	25670.770000000044	27713.69000000004	25614.190000000035	26497.660000000047	29957.440000000057	26410.35000000002	23114.560000000034	24167.38000000004	21334.140000000043	23785.150000000034	22379.240000000038	24253.360000000033	23166.04000000003	19202.47000000002	19698.00000000002	25294.570000000036	28314.610000000004	23417.00000000002	28328.040000000026
K00616	E2.2.1.2, talA, talB; transaldolase [EC:2.2.1.2]	10096.289999999994	7590.729999999999	7349.88	12860.879999999997	10039.159999999996	14112.429999999998	10800.669999999996	14672.959999999988	12689.279999999999	4436.4299999999985	9970.979999999989	12035.669999999998	5706.339999999997	9595.299999999996	11331.23	10565.179999999997	6284.949999999998	14781.279999999999	13998.269999999997	9758.049999999997	6677.219999999998	10324.799999999996	12725.829999999993	7523.8399999999965	7796.449999999999	8508.710000000001	7018.249999999995	13810.199999999995	11284.599999999991	9424.9	10817.549999999988	10815.159999999998	9455.439999999993	9461.339999999995	11862.169999999993	6463.17	6708.769999999995	5755.489999999998	10871.06999999999	11580.139999999996	10117.529999999995	9798.319999999996	7052.169999999996	4173.6799999999985	8048.379999999998	11800.05999999999	11668.739999999996	9582.819999999992
K00619	argA; amino-acid N-acetyltransferase [EC:2.3.1.1]	113.3	55.5	98.2	53.900000000000006	57.5	89.70000000000002	74.8	187.8	135.3	98.5	67.8	81.1	49.8	68.0	94.2	99.9	87.30000000000001	105.6	65.19999999999999	113.0	50.699999999999996	59.50000000000001	124.0	74.5	81.2	48.0	145.89999999999998	62.400000000000006	146.5	78.2	126.7	67.5	83.9	110.6	103.3	79.19999999999999	150.4	103.8	208.20000000000002	141.7	139.2	52.7	38.099999999999994	39.0	114.0	183.60000000000002	127.10000000000001	105.3
K00620	argJ; glutamate N-acetyltransferase / amino-acid N-acetyltransferase [EC:2.3.1.35 2.3.1.1]	7334.369999999997	6058.829999999997	7074.75	7307.539999999999	7041.439999999998	8751.459999999997	7263.61	8867.979999999994	9133.900000000003	4060.8599999999988	6921.799999999996	9392.739999999998	5357.359999999996	7618.939999999996	9123.65	8582.139999999996	5294.479999999999	9972.750000000002	8970.449999999999	7402.759999999998	4910.409999999999	7752.049999999997	8069.519999999993	5414.869999999998	6431.319999999998	7224.100000000001	5335.869999999998	8439.49	7974.979999999997	7178.729999999999	7899.989999999998	7605.659999999997	7278.449999999998	8047.259999999997	7627.729999999998	5702.589999999999	6178.739999999996	5176.949999999997	7189.629999999995	7014.749999999995	7135.059999999997	6722.929999999997	5468.739999999998	4290.359999999999	6777.159999999998	8649.019999999995	7283.989999999998	7604.079999999998
K00625	E2.3.1.8, pta; phosphate acetyltransferase [EC:2.3.1.8]	11097.17000000001	10826.940000000006	11948.690000000011	11244.620000000012	11040.880000000005	11364.740000000003	10881.320000000007	10715.240000000009	10735.180000000015	11841.34000000001	10433.140000000014	10662.890000000003	11411.710000000005	10904.510000000004	11594.880000000012	11262.530000000004	11577.360000000015	11385.900000000018	11260.83000000001	10572.33000000002	10034.289999999999	10414.050000000001	10431.470000000001	10856.690000000019	11371.780000000004	11225.21000000002	11030.760000000013	10293.15000000001	10460.350000000019	11328.770000000008	10732.100000000006	11231.110000000015	11388.710000000015	11005.800000000016	11007.860000000015	10727.260000000017	10794.810000000009	10962.050000000016	10758.360000000013	11041.590000000015	11047.530000000006	11153.550000000003	11226.550000000007	11400.490000000013	10118.5	11170.370000000012	11205.550000000003	10264.060000000014
K00626	E2.3.1.9, atoB; acetyl-CoA C-acetyltransferase [EC:2.3.1.9]	7338.649999999999	7837.240000000002	9721.470000000003	6423.170000000001	7783.510000000001	5845.2300000000005	6891.730000000001	6107.150000000002	7331.429999999999	9927.100000000002	7167.530000000003	8075.789999999998	9302.2	6326.400000000001	8229.650000000001	7844.910000000001	8385.960000000001	6502.810000000001	7319.349999999999	6782.510000000002	6703.6500000000015	8489.190000000002	5493.16	8399.910000000003	7907.180000000002	7712.57	8803.890000000001	5280.640000000001	7416.830000000003	8287.54	7391.290000000002	7639.01	8684.510000000002	8960.350000000004	7899.2400000000025	8835.880000000001	9914.080000000004	9183.190000000002	7398.770000000002	6833.760000000003	8014.05	8790.880000000001	8913.390000000003	9041.250000000002	8125.470000000002	7894.95	7366.7699999999995	7913.270000000004
K00627	DLAT, aceF, pdhC; pyruvate dehydrogenase E2 component (dihydrolipoamide acetyltransferase) [EC:2.3.1.12]	2592.669999999999	2813.080000000002	1871.2400000000007	5185.97	4083.169999999999	4058.029999999999	3418.7399999999993	3987.929999999996	3250.9599999999996	2223.8500000000017	2813.410000000001	2241.079999999998	3222.9500000000007	2968.699999999999	2522.369999999999	2677.2	2205.000000000001	3895.629999999998	4320.07	2643.4	2439.420000000001	2355.8100000000013	3517.149999999998	3606.09	2562.960000000002	1625.9900000000007	2645.860000000001	3395.7599999999984	2771.289999999998	3087.840000000001	3034.729999999999	3706.760000000002	3108.550000000001	2415.5600000000004	4238.309999999999	2236.460000000001	2686.880000000002	2479.3200000000033	3961.3500000000004	4620.040000000001	3685.0899999999992	4125.3099999999995	3261.3500000000004	1957.3300000000015	2456.090000000001	3725.5199999999986	4891.129999999998	2516.4200000000014
K00631	plsB; glycerol-3-phosphate O-acyltransferase [EC:2.3.1.15]	41.0	18.33	31.5	25.34	31.43	18.0	46.29	157.11	53.33	11.83	35.5	43.07	21.0	52.33	185.81	80.14	29.67	28.9	63.23	30.47	28.78	23.64	21.33	30.740000000000002	6.0	72.97	160.32999999999998	43.2	18.5	51.17	80.5	52.81	58.14	43.96	37.6	91.33	219.82999999999998	124.16	62.480000000000004	29.14	20.67	17.67	12.5	22.5	39.5	29.5	18.67	92.0
K00632	fadA, fadI; acetyl-CoA acyltransferase [EC:2.3.1.16]	138.0	39.66	140.0	94.68	121.86	31.0	50.58	85.22	170.66	68.66	69.0	153.14	41.0	148.66	200.62	186.28	149.34	88.8	335.46	227.94	60.56	164.28	88.66	97.48	75.0	184.94	110.66	63.4	201.0	207.34	157.0	137.62	214.28	257.92	227.2	202.66	600.66	409.32	113.96000000000001	45.28	134.34	156.34	85.0	53.0	47.0	35.0	24.34	87.0
K00633	lacA; galactoside O-acetyltransferase [EC:2.3.1.18]	1124.13	1150.77	1502.04	1056.88	1632.2099999999998	1269.3899999999999	1268.29	847.8299999999999	1114.49	1324.33	891.22	1079.3599999999997	1475.2	1604.06	1425.75	1024.94	1395.3	1379.9799999999998	1203.69	1197.9299999999998	842.9399999999999	714.51	967.09	962.8399999999999	1306.52	1082.4899999999998	1299.3899999999999	866.65	721.4599999999999	1361.15	1023.7300000000001	933.28	900.29	1068.34	975.6700000000001	1176.34	1396.5900000000001	1338.7	1058.2600000000002	1132.3	1373.08	1373.38	1648.6299999999999	1138.0	1343.44	1403.14	1179.27	873.5599999999998
K00634	ptb; phosphate butyryltransferase [EC:2.3.1.19]	1942.42	1684.9199999999998	1753.3900000000003	1410.64	1620.1200000000001	1084.11	1427.82	1255.67	3271.4299999999994	823.12	3181.609999999999	5114.379999999999	1023.9100000000001	1623.11	3526.95	2822.67	1326.29	2739.3600000000006	2731.1499999999996	3069.23	1634.67	4558.45	2571.6699999999996	1686.7399999999998	2358.3700000000003	3290.4299999999994	1394.43	2331.89	4217.299999999999	2475.43	3026.9299999999994	2198.7599999999998	2616.0599999999995	4028.189999999999	2329.8399999999997	2689.9899999999993	2562.5700000000006	1628.8200000000002	1146.96	807.2099999999999	1535.71	2426.4599999999996	844.37	1400.0600000000002	2066.24	844.2999999999998	715.74	3683.52
K00638	catB; chloramphenicol O-acetyltransferase type B [EC:2.3.1.28]	5.0	4.0	6.0	2.0	7.0	3.0	0.0	3.0	1.0	5.0	5.0	2.0	13.0	10.0	5.0	2.0	7.0	17.0	1.0	2.0	4.0	1.0	9.0	16.0	2.0	0.0	5.0	10.0	2.0	1.0	1.0	0.0	3.0	1.0	4.0	4.0	2.0	3.0	3.0	10.0	4.0	2.0	10.0	3.0	1.0	0.0	1.0	3.0
K00639	kbl, GCAT; glycine C-acetyltransferase [EC:2.3.1.29]	1698.75	1047.58	1533.25	1205.84	1555.6799999999998	948.5	1048.04	912.3599999999999	1475.83	1395.83	1305.75	1236.8200000000002	932.5	1856.33	2051.06	2052.14	2173.42	1766.15	1787.73	2517.9700000000003	1319.53	1315.6399999999999	1812.98	1243.4899999999998	1655.5	2339.22	1175.58	1037.45	1504.75	1758.17	1599.85	1614.06	1884.1399999999999	2029.71	1426.85	1967.33	2676.08	2179.91	1033.73	856.81	1247.67	1036.17	1078.25	1646.0	1200.75	736.0	892.9200000000001	1169.5
K00640	cysE; serine O-acetyltransferase [EC:2.3.1.30]	9939.07999999998	8234.529999999988	9040.909999999989	9291.829999999993	9086.489999999989	10339.36999999999	9964.499999999984	11684.75999999998	11682.54999999999	6045.969999999996	10119.619999999966	12051.639999999983	6755.1899999999905	10632.499999999978	11889.859999999979	11762.829999999982	7990.4199999999855	12423.33999999998	11195.809999999985	11523.229999999994	8143.399999999991	10449.349999999988	11503.879999999977	7935.559999999988	9170.749999999987	10661.92999999998	7341.049999999982	11180.239999999983	11356.309999999965	9425.599999999984	10785.729999999974	10177.189999999986	10016.249999999976	11186.71999999997	9905.789999999986	8637.439999999979	8936.079999999982	7993.529999999978	9256.549999999983	8743.769999999977	9248.779999999986	8426.49999999999	6930.01999999999	6789.309999999993	9236.829999999989	10585.159999999989	9017.10999999999	10656.899999999981
K00641	metX; homoserine O-acetyltransferase/O-succinyltransferase [EC:2.3.1.31 2.3.1.46]	122.0	25.0	132.2	70.0	88.0	13.0	20.0	48.0	170.0	84.0	46.0	88.0	32.0	94.5	208.0	148.2	162.0	126.0	182.0	180.5	16.0	137.5	79.0	93.0	27.4	175.5	112.0	25.4	169.4	212.0	162.0	105.0	192.0	230.0	177.0	209.5	593.7	355.7	61.0	28.2	83.0	112.0	29.0	34.5	25.5	6.2	12.0	55.0
K00643	E2.3.1.37, ALAS; 5-aminolevulinate synthase [EC:2.3.1.37]	4.0	3.0	0.0	2.0	0.0	0.0	0.0	4.0	0.0	1.0	0.0	8.0	3.0	0.0	7.0	3.0	3.0	5.0	5.0	0.0	0.0	7.0	0.0	6.0	2.0	0.0	5.0	1.0	0.0	6.0	0.0	2.0	5.0	7.0	5.0	2.0	3.0	2.0	0.0	0.0	0.0	4.0	7.0	4.0	0.0	0.0	0.0	4.0
K00645	fabD; [acyl-carrier-protein] S-malonyltransferase [EC:2.3.1.39]	9882.040000000003	9289.81999999999	10221.220000000005	10554.760000000007	10945.980000000003	11364.750000000004	10424.190000000006	12049.590000000007	11812.360000000019	7999.819999999989	10421.000000000013	11997.370000000012	9236.999999999995	11146.26000000001	12053.770000000011	11700.950000000004	8981.90999999999	12245.12000000002	11735.150000000009	11459.71000000002	8770.779999999997	10793.470000000001	11308.080000000005	9355.160000000005	9968.569999999998	10515.650000000016	9143.210000000003	10704.260000000011	11151.890000000021	10623.220000000001	11172.610000000008	10908.73000000001	10753.97000000001	11669.060000000018	11217.020000000015	9610.69	10324.44	9394.910000000009	10520.840000000013	10258.970000000007	10688.380000000001	10419.059999999998	9623.24	8177.479999999991	10997.410000000003	11803.310000000014	11032.780000000002	11244.830000000009
K00646	pksF; malonyl-ACP decarboxylase	0.0	0.0	0.0	0.0	0.0	0.0	0.0	0.0	0.0	0.0	0.0	0.0	0.0	4.0	0.0	0.0	0.0	10.0	0.0	2.0	2.0	0.0	0.0	0.0	1.0	0.0	0.0	0.0	0.0	0.0	0.0	0.0	0.0	0.0	0.0	0.0	0.0	0.0	0.0	0.0	0.0	1.0	0.0	0.0	0.0	0.0	0.0	0.0
K00647	fabB; 3-oxoacyl-[acyl-carrier-protein] synthase I [EC:2.3.1.41]	1161.0000000000002	1075.5299999999986	553.7999999999997	744.539999999999	847.6299999999989	449.1999999999996	1297.8900000000008	1687.6100000000024	997.7299999999989	566.7299999999992	1486.4000000000026	759.5699999999988	616.1999999999985	1390.230000000001	1072.2099999999994	1354.7400000000007	1231.470000000001	815.4999999999987	783.229999999999	1497.9700000000025	1719.0800000000013	900.3399999999982	1387.330000000001	1044.4399999999994	1098.399999999999	1527.1700000000026	692.9299999999985	1198.6000000000017	1305.0000000000023	884.6699999999985	1238.4000000000005	1073.61	1000.1399999999984	1170.9600000000003	677.8999999999992	1149.4300000000005	922.7299999999981	1077.9600000000007	682.8799999999985	570.9399999999987	645.4699999999991	601.0699999999995	529.9999999999994	1058.1999999999994	787.9999999999987	319.59999999999957	474.86999999999966	1133.4000000000017
K00648	fabH; 3-oxoacyl-[acyl-carrier-protein] synthase III [EC:2.3.1.180]	9820.420000000002	9031.29999999999	9973.590000000006	10606.60000000001	11014.630000000005	10476.880000000001	10307.970000000007	11897.790000000008	12035.020000000019	7900.0099999999875	10437.650000000014	11908.58000000001	8893.889999999996	10947.010000000004	12300.850000000015	11870.100000000004	9203.159999999996	12235.980000000014	12587.900000000012	11714.25000000002	8483.509999999995	11161.200000000004	11366.410000000005	9384.000000000007	9690.099999999997	10898.690000000017	8980.310000000003	10445.180000000008	11260.670000000022	10925.100000000002	11408.64000000001	11095.720000000012	11038.480000000012	11942.440000000019	11438.190000000015	9895.200000000006	11524.87	9884.950000000008	10637.100000000011	10243.110000000006	10556.440000000004	10536.659999999996	9303.869999999999	8037.429999999989	10759.060000000003	11729.210000000014	10969.840000000004	10981.070000000009
K00651	metA; homoserine O-succinyltransferase/O-acetyltransferase [EC:2.3.1.46 2.3.1.31]	9554.790000000003	9437.589999999993	10268.370000000006	10684.53000000001	11375.230000000005	11709.600000000004	10436.110000000004	11874.680000000013	11302.01000000002	8472.35999999999	10133.39000000001	11397.38000000001	9733.76	10958.130000000003	11294.23000000001	11266.920000000006	8750.649999999992	11942.47000000002	11130.05000000001	11040.300000000021	8930.490000000002	10244.89	10809.230000000007	9443.86000000001	9875.899999999998	9992.430000000013	9336.730000000005	10508.18000000001	10592.590000000015	10477.240000000002	10885.080000000007	10719.420000000011	10345.10000000001	11105.850000000017	10905.460000000012	9319.34	9684.76	9321.710000000008	10557.020000000013	10455.570000000005	10768.610000000002	10644.800000000001	10541.320000000007	8142.379999999991	11327.250000000002	11608.78000000001	11303.470000000005	10796.39000000001
K00652	bioF; 8-amino-7-oxononanoate synthase [EC:2.3.1.47]	712.75	477.83	699.25	439.84000000000003	558.61	286.0	353.58	647.64	805.8299999999999	483.83	698.75	927.64	512.0	589.8299999999999	981.4499999999999	780.78	743.6700000000001	606.22	1027.8	746.3599999999999	461.05999999999995	1150.03	782.13	505.81	586.0	1120.3600000000001	675.3299999999999	457.56	928.75	863.6700000000001	858.75	703.95	903.03	975.5	696.78	966.58	1403.08	908.66	471.37	327.53	593.9200000000001	587.4200000000001	315.75	438.25	702.25	262.0	227.17000000000002	917.5
K00655	plsC; 1-acyl-sn-glycerol-3-phosphate acyltransferase [EC:2.3.1.51]	17258.540000000037	15951.160000000018	18689.06000000002	15971.650000000018	16701.920000000006	17502.030000000028	16089.720000000016	16329.990000000014	19049.57000000002	15676.440000000017	17466.03000000003	22154.980000000076	15889.410000000016	17116.450000000023	20010.000000000015	18616.43000000003	15854.29000000003	19173.11000000006	18104.240000000023	18011.260000000017	14471.420000000011	19698.050000000017	17012.85000000002	15539.00000000002	17397.180000000008	18821.280000000024	16473.89000000003	17274.86000000003	19970.940000000013	17964.160000000033	18490.700000000037	17291.850000000006	18178.130000000034	20332.060000000045	17515.590000000022	17008.36000000004	17677.290000000015	15945.850000000035	15385.990000000018	15481.320000000025	16373.930000000017	17314.280000000013	15571.820000000014	15309.040000000019	17592.160000000018	16767.970000000016	15719.02000000001	19274.37000000002
K00656	E2.3.1.54, pflD; formate C-acetyltransferase [EC:2.3.1.54]	14377.020000000015	12191.780000000006	14215.19000000001	12923.040000000015	14198.350000000008	16199.56000000001	13589.640000000012	16447.190000000006	17062.220000000012	9677.949999999995	14325.46000000002	19320.770000000044	10886.579999999998	15346.410000000007	17318.300000000017	16354.07000000001	11420.060000000012	17641.470000000038	15467.540000000015	15861.340000000015	10804.920000000004	16282.600000000002	15371.170000000006	11133.220000000021	13262.320000000007	15171.550000000028	12354.68000000002	15761.130000000017	16500.81000000003	14010.260000000018	15410.700000000008	14149.820000000022	14230.96000000003	16652.14000000003	14463.690000000019	12483.380000000025	12692.950000000012	11369.100000000022	13655.970000000018	13288.070000000016	13950.420000000011	13003.100000000008	11620.270000000006	9394.409999999994	15507.600000000004	15407.380000000012	12920.960000000006	16467.90000000001
K00657	speG, SAT; diamine N-acetyltransferase [EC:2.3.1.57]	2795.1999999999966	2453.8500000000004	2580.179999999998	2108.9400000000005	2373.5700000000006	1551.600000000001	2388.84	2009.3600000000013	3550.9499999999966	2280.400000000001	3637.619999999994	4813.569999999992	1787.6000000000042	2762.1099999999988	4385.879999999994	3811.8099999999986	2906.659999999995	3575.289999999996	3387.849999999998	4639.229999999994	2983.3799999999974	4360.059999999996	3376.8099999999977	2691.8399999999947	3271.4499999999975	4438.229999999991	2055.0000000000027	2923.399999999997	4598.789999999991	3291.2899999999954	3600.669999999997	3129.8699999999967	3495.4199999999933	4634.83999999999	2806.1599999999967	3413.0399999999936	3474.559999999996	2931.969999999994	1744.120000000003	1420.2500000000032	2349.69	2888.1199999999985	1629.5200000000023	2794.0999999999967	2357.170000000001	1165.0500000000009	1361.2700000000016	3779.7499999999986
K00658	DLST, sucB; 2-oxoglutarate dehydrogenase E2 component (dihydrolipoamide succinyltransferase) [EC:2.3.1.61]	333.5	94.58	288.7	207.34	368.67999999999995	26.0	104.28999999999999	189.11	423.83	136.82999999999998	219.25	361.07	82.0	280.33	540.31	462.34	394.92	281.4	510.73	488.71999999999997	110.53	416.89	280.48	210.24	269.15	572.72	213.82999999999998	125.10000000000001	478.65	511.67	444.25	381.56	507.64	563.21	444.6	519.8299999999999	1203.78	758.11	198.98000000000002	86.09	181.92000000000002	274.67	100.25	136.75	162.25	51.45	85.92	231.5
K00661	maa; maltose O-acetyltransferase [EC:2.3.1.79]	15130.680000000013	15348.19000000002	16252.670000000016	17554.660000000018	18335.160000000018	17832.70000000001	15360.820000000014	16059.330000000022	16630.840000000026	16341.520000000015	15595.920000000031	16910.930000000022	16333.940000000019	15760.160000000005	16525.460000000014	15911.060000000009	14849.490000000025	17659.46000000004	17418.26000000002	15345.410000000022	14133.670000000013	16330.35000000001	15905.69000000001	15761.000000000022	16423.630000000016	14995.440000000026	16126.970000000034	15892.590000000018	16271.950000000033	17015.690000000035	16183.92000000001	16670.810000000027	16264.830000000033	16516.67000000003	17131.560000000027	15291.840000000022	15883.170000000022	15559.950000000039	15604.790000000023	16800.650000000038	17026.130000000026	18283.760000000028	17731.80000000003	14693.660000000014	16857.520000000022	15629.400000000012	17627.530000000024	16066.24000000001
K00662	aacC; aminoglycoside 3-N-acetyltransferase [EC:2.3.1.81]	292.55	548.52	571.79	329.53999999999996	826.36	325.47	258.5	362.46000000000004	318.12999999999994	1052.25	381.04999999999995	363.91	461.95	259.15	385.35999999999996	238.79999999999998	440.03999999999996	251.79999999999995	292.8	366.34000000000003	533.4100000000001	478.52	268.63	445.02000000000004	355.18	239.17999999999998	953.81	222.7	403.54	616.2299999999999	404.99	446.37999999999994	420.31999999999994	395.21	452.40999999999997	566.92	794.35	863.87	369.37	393.33000000000004	628.91	786.87	1008.26	451.25	849.93	350.97999999999996	496.35	646.7099999999998
K00666	K00666; fatty-acyl-CoA synthase [EC:6.2.1.-]	486.29999999999995	253.91	242.60000000000002	424.08	343.18	375.2	306.09	470.24	443.46	186.16	282.55	324.66999999999996	550.3	375.15999999999997	532.6800000000001	753.94	371.89	627.8299999999999	512.5899999999999	645.05	434.72999999999996	376.89	510.81	483.73999999999995	253.75	406.04999999999995	310.56000000000006	413.74000000000007	348.55	443.0400000000001	562.45	525.73	465.54	903.4800000000001	499.57000000000005	535.8599999999999	788.04	590.27	631.5199999999999	493.98999999999995	395.79	448.03999999999996	459.34999999999997	542.25	567.75	1199.75	767.69	505.3
K00673	astA; arginine N-succinyltransferase [EC:2.3.1.109]	4.0	2.33	0.0	6.34	14.43	9.0	8.29	8.610000000000001	2.33	2.33	4.0	5.57	5.0	9.33	2.81	3.14	1.67	5.9	40.23	7.47	11.280000000000001	1.1400000000000001	2.33	10.24	1.0	1.47	2.33	13.2	1.0	1.67	4.0	3.81	3.14	0.96	5.1	6.33	0.33	2.66	19.48	9.14	2.67	1.67	3.0	0.0	0.0	1.0	1.67	2.0
K00674	dapD; 2,3,4,5-tetrahydropyridine-2,6-dicarboxylate N-succinyltransferase [EC:2.3.1.117]	3575.8399999999983	3731.930000000001	2964.6500000000005	5703.540000000001	4871.539999999998	4759.989999999999	4201.809999999999	5041.929999999997	5642.639999999999	2507.1500000000015	5079.769999999999	6206.459999999997	3277.9299999999994	3489.2699999999995	5069.779999999999	4179.569999999999	2618.7900000000013	5692.489999999998	6145.679999999999	4467.379999999998	3110.010000000001	5924.009999999999	5005.419999999996	4427.650000000001	3784.7300000000005	3713.9199999999996	3420.6500000000005	5167.299999999999	5942.489999999999	4768.0199999999995	5149.059999999998	5118.0199999999995	4842.36	5317.999999999999	5940.649999999999	3845.199999999999	4289.359999999999	3228.0900000000015	4642.169999999999	5016.89	4481.049999999997	5880.269999999999	3511.58	2407.500000000002	3953.079999999999	4288.179999999996	5125.619999999999	5282.439999999999
K00675	nhoA; N-hydroxyarylamine O-acetyltransferase [EC:2.3.1.118]	10.0	8.33	12.0	10.34	28.43	12.0	8.29	14.610000000000001	4.33	12.33	13.0	8.57	31.0	27.33	12.81	4.14	14.67	39.9	35.23	11.47	19.28	2.14	20.33	42.24	5.0	0.47000000000000003	12.33	33.2	5.0	3.67	3.0	2.81	8.14	2.96	11.1	10.33	4.33	6.66	25.48	29.14	9.67	4.67	23.0	6.0	2.0	1.0	3.67	7.0
K00677	lpxA; UDP-N-acetylglucosamine acyltransferase [EC:2.3.1.129]	2714.320000000004	2298.830000000005	1832.6300000000012	1969.1900000000014	2103.780000000001	1225.5099999999995	2615.3800000000056	2907.270000000003	2266.0300000000007	2421.380000000003	3002.210000000007	1978.060000000001	1689.6900000000012	3285.9000000000055	2864.700000000005	3786.730000000004	3538.800000000007	2521.310000000005	2303.3900000000017	4816.489999999993	3784.5600000000063	2228.3200000000015	3602.1500000000046	2660.6000000000045	3014.2400000000066	4162.000000000002	1782.9000000000033	2311.5900000000033	3093.7900000000077	2522.5000000000045	2996.5500000000043	2859.780000000003	2974.4700000000057	3211.440000000008	2104.2300000000027	3277.0800000000063	3153.720000000006	3417.6100000000065	2087.040000000003	1464.090000000002	2078.130000000002	1464.0500000000002	1406.3400000000013	3319.190000000004	2067.160000000001	1401.9400000000019	1566.8300000000004	2673.710000000003
K00680	ytmI; uncharacterized N-acetyltransferase [EC:2.3.1.-]	1409.0000000000002	1660.25	1886.38	1710.7	2640.7499999999995	1728.99	1296.15	1362.0199999999998	2827.2999999999997	1818.85	2564.8099999999995	3919.7799999999997	1549.3600000000001	1279.66	2846.54	2209.7799999999997	1188.75	2288.04	2630.5	2267.25	1447.45	3471.7200000000003	1854.79	1691.9299999999998	1869.19	2369.28	2141.7	1938.1600000000003	3352.82	2503.8399999999997	2667.06	2091.58	2123.8100000000004	3401.95	2217.29	2058.67	2853.8799999999997	2231.46	1666.13	1514.9	2115.6800000000003	2896.5899999999997	2290.54	924.01	2835.56	983.3199999999999	1406.39	3064.68
K00681	ggt; gamma-glutamyltranspeptidase / glutathione hydrolase [EC:2.3.2.2 3.4.19.13]	254.0	179.32999999999998	205.5	183.84	230.18	108.5	164.04000000000002	230.11	418.83	101.83	335.25	618.8199999999999	77.0	202.32999999999998	403.06	355.14	167.67000000000002	261.4	433.73	427.46999999999997	133.78	574.64	304.83	202.99	172.25	344.22	174.07999999999998	227.45	558.75	346.17	403.25	263.81	400.89	599.21	420.1	425.08	685.0799999999999	410.15999999999997	168.98000000000002	121.64	179.67000000000002	335.92	80.75	89.0	298.25	118.75	108.67	457.5
K00684	aat; leucyl/phenylalanyl-tRNA---protein transferase [EC:2.3.2.6]	648.8000000000004	583.6999999999997	374.77999999999963	396.4799999999995	367.1399999999993	230.3199999999998	568.5899999999999	383.49999999999955	732.0200000000006	356.02999999999946	777.7500000000016	661.2800000000004	385.29999999999905	759.4300000000005	713.4500000000005	848.2400000000005	732.8600000000009	643.4400000000009	598.1899999999998	907.9300000000011	954.8400000000009	682.2800000000002	811.4600000000005	712.9400000000013	644.7200000000003	909.4300000000012	579.1900000000003	688.3500000000008	917.7900000000016	699.5699999999999	792.4400000000004	610.5099999999999	606.1299999999999	680.8400000000001	543.41	862.9700000000014	1045.630000000001	902.430000000001	418.5499999999992	333.3699999999992	330.4799999999995	427.57999999999953	275.96999999999963	697.600000000001	333.76999999999936	161.27999999999986	235.86999999999983	634.5900000000008
K00685	ATE1; arginyl-tRNA---protein transferase [EC:2.3.2.8]	60.0	12.0	23.0	17.0	2.0	0.0	2.0	5.0	22.0	46.0	0.0	11.0	21.0	2.0	20.0	22.0	36.0	17.0	17.0	12.0	1.0	13.0	35.0	27.0	3.0	15.0	57.0	1.0	16.0	32.0	21.0	9.0	24.0	19.0	18.0	30.0	42.0	16.0	4.0	2.0	7.0	14.0	10.0	15.0	1.0	2.0	2.0	12.0
K00686	tgl; protein-glutamine gamma-glutamyltransferase [EC:2.3.2.13]	3.0	0.0	4.0	0.0	0.0	0.0	1.0	3.0	2.0	0.0	5.0	0.0	1.0	3.0	0.0	6.0	0.0	6.0	2.0	3.0	0.0	0.0	5.0	0.0	2.0	0.0	0.0	1.0	1.0	4.0	0.0	0.0	1.0	1.0	2.0	1.0	4.0	1.0	0.0	0.0	0.0	0.0	0.0	0.0	2.0	0.0	1.0	1.0
K00687	pbp2B, penA; penicillin-binding protein 2B	1874.1999999999985	1417.2400000000002	605.3000000000003	3303.25	1958.4799999999989	3108.359999999997	2315.239999999999	3295.929999999996	2453.2499999999986	335.61999999999995	1819.2199999999978	1596.839999999999	687.0299999999997	1707.7499999999984	1833.079999999999	1915.8699999999994	810.1800000000006	3281.359999999998	3300.5599999999995	1564.859999999999	1091.5400000000004	1471.8199999999997	2855.0899999999974	1424.8799999999992	1156.2300000000007	1008.2600000000002	842.540000000001	3126.2199999999984	1910.779999999998	1550.8799999999997	1932.389999999997	2428.8999999999996	1666.4999999999982	1079.1200000000008	2441.1799999999976	607.5600000000001	589.5000000000001	559.2099999999998	2410.8499999999976	2893.609999999998	2060.489999999998	1915.6899999999982	1130.5600000000002	201.3000000000001	704.2500000000006	2346.759999999997	2732.8999999999987	1315.7599999999995
K00688	PYG, glgP; glycogen phosphorylase [EC:2.4.1.1]	15763.800000000014	13482.50000000001	14857.920000000013	15762.680000000017	15961.610000000008	18645.32000000002	15918.860000000017	19415.850000000042	19067.770000000022	10143.789999999999	15789.830000000025	20142.99000000004	11634.729999999998	16728.030000000017	18861.830000000027	18084.540000000023	12190.530000000017	20398.600000000082	18648.35000000002	17212.39000000003	12288.070000000007	17073.190000000013	17887.26000000002	12259.12000000002	14387.310000000005	16365.410000000029	12768.300000000021	18439.210000000032	17772.140000000043	15745.660000000022	17320.39000000003	16465.94000000002	15768.430000000031	17557.500000000047	16490.130000000026	13227.670000000026	13852.930000000011	12418.460000000021	15584.130000000016	15309.94000000002	15544.370000000015	14733.800000000007	12731.430000000006	10167.160000000003	16308.66000000001	18215.22000000003	15812.27000000001	17259.03000000003
K00689	E2.4.1.5; dextransucrase [EC:2.4.1.5]	3254.5700000000015	2332.71	1161.1699999999998	5932.640000000003	3618.6600000000017	5491.680000000004	4116.55	5884.580000000002	4325.58	742.8399999999997	3191.3400000000065	2812.4999999999995	1337.35	2922.090000000003	3208.54	3374.499999999999	1557.78	5813.050000000001	5814.080000000002	2824.5800000000013	2062.249999999999	2654.800000000003	5046.620000000003	2619.770000000004	2129.2200000000003	1789.04	1658.9599999999996	5519.530000000001	3392.6800000000035	2837.7000000000035	3381.140000000003	4220.800000000005	2943.2800000000043	1971.7299999999998	4465.600000000002	1189.3499999999997	1136.3399999999997	1105.2899999999997	4231.2900000000045	5103.280000000004	3647.590000000002	3560.2700000000045	2160.1699999999996	495.3299999999998	1369.7199999999998	4187.150000000002	5022.030000000002	2311.26
K00690	E2.4.1.7; sucrose phosphorylase [EC:2.4.1.7]	3822.969999999999	4716.030000000001	3721.940000000001	6143.4400000000005	6087.029999999999	6417.0999999999985	5099.489999999999	6055.649999999995	4347.45	4316.530000000001	4249.959999999998	3328.7899999999977	4864.969999999999	4858.059999999999	3487.6899999999982	3526.9999999999995	3517.540000000001	4923.039999999998	4957.579999999999	3505.5299999999993	4292.500000000001	3163.350000000001	4589.279999999997	4665.43	4156.48	2671.3500000000004	5071.780000000002	5131.709999999998	3682.4199999999983	4533.659999999999	4343.7199999999975	4978.639999999999	4139.37	3173.45	5413.469999999998	3407.4700000000007	3471.44	3947.690000000001	5410.83	6232.98	5576.249999999998	5699.769999999999	5887.1	3534.6900000000005	5398.109999999999	5919.909999999997	7236.479999999999	3958.309999999999
K00691	mapA; maltose phosphorylase [EC:2.4.1.8]	2904.4700000000003	4184.760000000002	4532.190000000002	3654.630000000001	3872.260000000001	2578.670000000001	2841.2100000000005	1150.1399999999994	1087.13	7257.900000000002	2377.6900000000032	596.92	6307.420000000003	2369.8700000000017	1342.7300000000002	1581.9399999999996	5101.400000000002	677.6199999999999	1616.7800000000007	1292.0699999999993	3894.3500000000017	1896.6000000000024	936.1299999999997	4983.470000000003	3980.9800000000023	2268.510000000001	5657.740000000003	1057.8399999999997	1426.0100000000011	3611.540000000002	2043.6900000000014	2779.550000000002	3296.9100000000026	2031.4800000000027	3053.280000000002	4098.070000000002	4115.550000000003	5019.700000000003	3491.770000000003	4082.960000000003	3721.1800000000017	4487.700000000002	5848.290000000002	6155.280000000002	3365.840000000001	2731.2600000000016	4261.060000000001	1976.6600000000026
K00692	sacB; levansucrase [EC:2.4.1.10]	2755.16	3432.120000000001	3797.370000000001	2876.4300000000003	2226.5400000000004	1753.9199999999998	2353.610000000001	607.0299999999999	786.0199999999998	6136.93	1913.9100000000008	459.42	5129.420000000002	1903.3000000000006	1150.0100000000002	1437.9399999999996	4608.77	476.5200000000001	1246.7600000000002	969.7099999999997	3188.1000000000004	1538.3800000000006	737.1899999999997	4097.700000000001	3431.120000000001	2171.58	4427.280000000001	890.08	1210.4600000000005	2812.01	1522.4600000000005	2257.4500000000003	2824.650000000001	1604.5700000000008	2364.8300000000013	3473.1200000000003	3167.730000000001	3927.5200000000013	2622.8300000000013	3242.520000000002	2636.1500000000015	3270.8600000000006	3921.3800000000006	5669.030000000001	1821.1000000000006	2186.210000000001	3191.8	1495.2400000000002
K00694	bcsA; cellulose synthase (UDP-forming) [EC:2.4.1.12]	1572.0	966.9	509.43	2895.91	1749.9299999999998	2702.57	1980.29	2926.61	2109.33	286.9	1531.0	1385.5700000000002	529.4300000000001	1357.62	1583.77	1661.64	701.6700000000001	2898.0699999999997	2878.8600000000006	1399.6399999999999	962.28	1296.1399999999999	2497.33	1202.8400000000001	969.0	856.47	743.47	2736.2	1667.3400000000001	1361.3400000000001	1639.0	1984.14	1368.9699999999998	943.9699999999999	2166.1000000000004	535.0	504.62	471.15999999999997	1996.6200000000001	2392.2799999999997	1717.67	1692.6699999999998	984.31	167.14	602.0	1998.0	2425.67	1054.0
K00697	otsA; trehalose 6-phosphate synthase [EC:2.4.1.15 2.4.1.347]	8.0	5.33	0.2	8.34	14.93	10.0	8.29	12.610000000000001	2.33	2.33	4.0	10.57	12.0	9.33	4.8100000000000005	7.34	4.67	12.9	42.23	7.47	11.280000000000001	3.64	4.33	16.240000000000002	3.4	1.47	16.33	13.6	1.4	7.67	4.0	5.8100000000000005	7.140000000000001	5.96	10.1	6.33	2.5300000000000002	3.8600000000000003	19.48	9.34	2.67	5.67	10.0	2.5	0.5	1.7	1.67	7.0
K00700	GBE1, glgB; 1,4-alpha-glucan branching enzyme [EC:2.4.1.18]	11752.880000000014	10209.13	11915.89000000001	11084.340000000015	12057.630000000008	13804.280000000006	11650.340000000011	13845.540000000017	13454.240000000018	8705.469999999992	11340.140000000025	14004.850000000013	9983.179999999997	13301.280000000012	13673.390000000012	13402.860000000006	10119.580000000007	14348.010000000024	12468.820000000012	12848.200000000019	9697.449999999999	11709.030000000004	12849.730000000016	9234.720000000005	11303.550000000003	12382.18000000002	10601.01000000001	12760.280000000017	12689.530000000032	11683.25000000001	12474.470000000014	11842.050000000012	11535.970000000021	12893.03000000002	11665.140000000018	10189.89000000001	10688.649999999998	10213.580000000013	11712.990000000018	11183.580000000018	11726.92000000001	10561.779999999999	10245.220000000005	8587.239999999994	12734.290000000005	14197.120000000017	11856.970000000005	12897.350000000013
K00702	E2.4.1.20; cellobiose phosphorylase [EC:2.4.1.20]	1501.000000000003	1730.600000000004	1381.4000000000012	1086.6000000000008	866.6000000000005	2133.1000000000013	1588.8000000000031	1563.0000000000016	1116.7000000000012	1092.2000000000014	1249.200000000003	1069.000000000002	1630.1000000000035	1496.2000000000019	984.870000000001	1072.8000000000015	1168.900000000002	903.4700000000014	878.8400000000006	1026.1700000000012	1985.9000000000033	594.0999999999995	1511.5000000000025	1073.100000000002	1315.700000000002	1327.1000000000024	1288.8000000000031	1781.200000000002	965.8400000000021	1014.6700000000014	1328.200000000002	1206.7300000000016	1029.330000000002	1113.5100000000025	884.4000000000015	1188.470000000003	856.530000000001	1252.900000000003	1102.200000000002	1147.900000000003	1004.4000000000011	767.2	1354.170000000002	1536.100000000002	1566.000000000002	1878.3000000000009	1408.1000000000013	1164.2000000000014
K00703	glgA; starch synthase [EC:2.4.1.21]	10132.880000000006	9284.509999999995	10413.240000000007	9764.55	10452.660000000005	11694.980000000007	10284.460000000001	11791.330000000013	12154.100000000022	7690.719999999987	10216.450000000013	12464.300000000014	8640.489999999994	11298.34000000001	12469.370000000014	11982.26000000001	8757.089999999991	12394.180000000024	11673.54000000001	11454.12000000002	8713.71	10672.68	11641.240000000013	8177.339999999991	10095.269999999997	10965.320000000018	8799.850000000002	11256.520000000013	11228.980000000025	10456.720000000001	11219.89000000001	10696.140000000007	10439.250000000011	11664.85000000002	10285.710000000012	9576.58	10178.35	9316.770000000008	9703.140000000007	9340.249999999996	10065.640000000003	9427.609999999991	9059.849999999999	7813.799999999991	11028.330000000002	11377.950000000013	9734.860000000002	11072.44000000001
K00705	malQ; 4-alpha-glucanotransferase [EC:2.4.1.25]	10873.300000000005	9211.77999999999	10786.780000000006	10262.770000000006	10279.080000000002	12922.830000000007	11033.950000000006	12942.560000000007	12320.170000000018	7082.769999999986	10259.050000000007	12973.100000000011	8283.289999999983	12211.870000000004	12792.350000000011	12670.630000000006	8969.219999999992	13417.690000000024	11670.27000000001	12020.690000000017	8821.42	10627.459999999995	12368.630000000014	8266.30999999999	10387.669999999995	11333.780000000019	8966.560000000001	12053.340000000007	11627.780000000024	10073.5	11196.430000000004	10817.17000000001	10554.080000000007	11551.350000000015	10752.390000000009	9100.309999999998	9042.869999999984	8495.879999999992	10397.140000000007	10122.0	10448.289999999999	8905.009999999991	8433.579999999989	7671.209999999989	10927.18	12191.46000000001	10311.36	11416.420000000007
K00712	tagE; poly(glycerol-phosphate) alpha-glucosyltransferase [EC:2.4.1.52]	884.45	3851.7600000000034	2834.079999999999	4315.930000000002	5152.320000000003	2709.1700000000023	2793.99	1384.2000000000003	1227.1600000000003	5380.37000000001	2540.480000000002	591.1800000000001	6655.70000000001	2790.5800000000004	676.8699999999999	616.2600000000001	3318.600000000002	651.1299999999999	1563.6499999999999	1491.42	3705.6500000000033	1539.0600000000002	1017.3799999999997	5491.000000000006	3439.440000000002	650.3599999999999	5137.22000000001	560.85	1038.4999999999993	3631.000000000002	2161.48	2711.1000000000017	2801.8800000000006	2268.5099999999993	4181.419999999998	3627.8300000000054	3913.0500000000034	4319.870000000001	3850.490000000001	4543.240000000001	4121.189999999999	5914.2100000000055	6300.090000000005	4845.090000000004	4964.6200000000035	3670.4900000000007	6041.730000000005	2465.2200000000007
K00721	DPM1; dolichol-phosphate mannosyltransferase [EC:2.4.1.83]	3407.0699999999956	2854.0699999999974	3364.2499999999964	2430.8999999999996	3038.2899999999977	3752.859999999996	3106.839999999997	3663.6399999999953	3084.829999999995	2571.9699999999993	2856.479999999993	2917.6399999999967	2763.889999999998	3931.199999999998	3397.5999999999963	3738.7599999999984	3404.3699999999953	3340.4999999999973	2942.1599999999976	3925.6599999999953	3233.7799999999966	2535.67	3833.749999999997	2554.0999999999967	3570.729999999998	3949.7699999999936	2613.539999999995	3015.9899999999966	3063.9999999999936	3044.329999999998	3277.0199999999963	2900.139999999996	3080.4199999999937	3524.6599999999944	2837.189999999997	3262.489999999994	3865.0699999999956	3673.9599999999914	3122.249999999995	2640.6599999999967	3086.1299999999965	2099.720000000002	2625.6799999999976	3139.0899999999965	3238.1699999999996	3544.189999999996	2700.1599999999976	3112.7899999999972
K00737	MGAT3; beta-1,4-mannosyl-glycoprotein beta-1,4-N-acetylglucosaminyltransferase [EC:2.4.1.144]	21.0	1.0	16.0	3.0	40.0	21.0	10.0	3.0	18.0	2.0	8.0	15.0	2.0	6.0	12.0	45.0	5.0	14.0	41.0	4.0	4.0	19.0	1.0	8.0	1.0	7.0	2.0	0.0	16.0	34.0	17.0	4.0	15.0	50.0	10.0	10.0	58.0	17.0	2.0	5.0	35.0	30.0	10.0	4.0	12.0	1.0	3.0	23.0
K00748	lpxB; lipid-A-disaccharide synthase [EC:2.4.1.182]	1538.0700000000031	1241.480000000003	1033.980000000001	1085.5900000000006	1180.4300000000014	697.4100000000004	1438.3300000000027	1744.2700000000013	1353.3300000000006	1315.1800000000019	1643.2600000000036	1135.3100000000018	906.8400000000009	1776.450000000003	1679.250000000002	2060.180000000002	1951.1500000000035	1382.7600000000025	1456.3900000000017	2567.489999999997	1972.660000000003	1293.470000000001	2023.0000000000027	1425.5000000000025	1643.0400000000034	2313.1499999999996	1077.3500000000024	1279.3900000000021	1730.0400000000036	1466.7500000000027	1725.3500000000022	1609.380000000002	1691.7200000000028	1818.9400000000041	1245.8300000000013	1860.2800000000034	2031.0200000000038	1990.460000000003	1268.0900000000017	865.4400000000012	1192.9800000000014	846.3500000000004	782.8400000000005	1755.840000000002	1165.6600000000012	898.3900000000007	915.9800000000008	1506.2600000000023
K00752	hasA; hyaluronan synthase [EC:2.4.1.212]	21.3	37.269999999999996	256.78999999999996	62.04	18.61	213.72	120.0	133.71	22.13	75.5	29.55	25.66	173.2	24.4	16.94	9.3	5.79	20.38	22.46	19.419999999999998	39.16	26.77	33.629999999999995	78.1	27.93	17.68	32.56	48.45	38.2	22.31	44.74	30.799999999999997	17.990000000000002	24.7	28.91	20.25	22.599999999999998	46.87	170.37	135.82999999999998	73.41	36.620000000000005	286.34	11.0	48.68	135.48000000000002	125.1	69.71
K00754	bshA; L-malate glycosyltransferase [EC:2.4.1.-]	4389.810000000001	4016.3900000000017	5612.730000000001	4011.150000000001	3010.730000000001	3570.3700000000013	3380.67	1803.8900000000006	3476.05	6008.820000000002	3625.840000000002	4353.739999999999	5549.740000000002	2776.730000000001	4003.18	3532.62	4772.010000000002	3067.22	3357.2900000000004	2857.6300000000006	3295.510000000001	4609.760000000002	2634.6800000000007	4206.310000000001	4485.840000000001	4544.5	4805.7800000000025	3158.95	4165.070000000001	4094.5000000000014	3640.8200000000006	3545.0600000000013	4180.830000000002	4281.720000000002	3269.88	4361.100000000002	4184.990000000002	4091.130000000001	3391.430000000001	3871.480000000001	3039.5800000000004	3868.090000000001	4660.630000000001	4991.260000000001	2957.710000000001	2541.370000000001	2561.6500000000005	3627.0500000000015
K00756	pdp; pyrimidine-nucleoside phosphorylase [EC:2.4.2.2]	3832.19	4600.860000000001	4518.510000000002	4380.350000000001	4701.880000000001	3920.9100000000003	4001.830000000001	3825.680000000002	5449.750000000001	3877.950000000002	5298.600000000004	6963.599999999999	5075.200000000003	4417.940000000001	5646.51	4486.260000000001	3639.2400000000016	4548.14	4925.179999999999	4892.430000000002	3892.470000000001	6126.5300000000025	4135.500000000001	4749.7800000000025	4488.710000000001	4797.51	4617.680000000002	4360.13	5768.060000000004	5127.000000000001	5211.5700000000015	4722.640000000001	5136.700000000003	6454.100000000004	5202.170000000003	4903.840000000002	5178.060000000001	4248.5700000000015	4244.540000000004	4273.730000000002	4619.340000000001	5808.520000000001	4259.160000000002	3919.4500000000016	5673.490000000001	4866.660000000001	4634.900000000001	6291.800000000005
K00757	udp, UPP; uridine phosphorylase [EC:2.4.2.3]	5099.819999999991	4370.91999999999	5814.519999999994	4008.8799999999956	5428.379999999992	5070.999999999995	5146.829999999989	5292.659999999992	4926.489999999994	4422.049999999995	4339.47999999999	4687.599999999991	4549.659999999991	6420.179999999991	5906.359999999991	6494.479999999991	5519.14999999999	6036.679999999989	4605.139999999992	6336.619999999997	4687.899999999989	4138.289999999996	5397.789999999992	4392.269999999992	5306.679999999992	5750.669999999991	4646.40999999999	4356.169999999993	4448.57999999999	4876.779999999991	4941.909999999991	4800.679999999993	5087.699999999989	5476.669999999986	4588.399999999993	5166.959999999986	5510.609999999988	5242.499999999987	4720.9899999999925	4343.969999999991	4964.549999999992	3877.3899999999976	4676.769999999994	4985.339999999995	5462.099999999991	5588.369999999997	4567.0799999999945	4808.149999999993
K00758	deoA, TYMP; thymidine phosphorylase [EC:2.4.2.4]	13.8	10.33	6.7	12.239999999999998	25.93	18.2	15.09	28.410000000000004	8.13	5.83	5.800000000000001	11.67	7.8	15.829999999999998	6.01	5.54	5.470000000000001	10.5	43.93	13.470000000000002	13.48	7.640000000000001	13.83	20.240000000000002	7.199999999999999	8.969999999999999	9.73	18.599999999999998	4.5	10.870000000000001	7.7	10.309999999999999	10.540000000000001	6.5600000000000005	12.9	6.530000000000001	4.73	4.46	31.679999999999996	18.34	17.369999999999997	7.87	12.6	5.5	10.5	8.100000000000001	11.27	8.3
K00759	APRT, apt; adenine phosphoribosyltransferase [EC:2.4.2.7]	11637.47000000001	11277.250000000004	12333.280000000008	11841.880000000012	11536.410000000003	12099.480000000003	11489.300000000008	11971.28000000001	11599.500000000018	12211.160000000009	11158.970000000018	11632.050000000012	12146.670000000007	11370.730000000007	12112.450000000012	12100.260000000006	11855.520000000011	11704.030000000015	11965.260000000007	11284.960000000017	10638.420000000004	11240.519999999999	11203.960000000005	11339.25000000002	11685.350000000002	11760.080000000022	11768.640000000012	11073.210000000006	11640.97000000002	11884.70000000001	11614.650000000007	11867.740000000013	12057.57000000002	11958.770000000017	11818.89000000002	11437.240000000016	11895.03000000001	11741.43000000002	11747.890000000012	11740.390000000016	11883.190000000006	11746.640000000003	11535.980000000007	11681.870000000012	11178.920000000004	12429.870000000012	12050.270000000004	11635.580000000005
K00760	hprT, hpt, HPRT1; hypoxanthine phosphoribosyltransferase [EC:2.4.2.8]	16147.060000000018	16243.93000000002	18188.820000000032	16030.46000000002	16530.76000000001	15344.760000000011	15121.930000000015	14082.20000000001	15543.42000000002	19593.90000000005	15825.050000000028	16614.850000000017	17952.03000000004	14737.700000000006	16390.02000000002	15963.370000000008	17609.730000000043	14937.110000000024	15823.020000000015	14969.620000000019	15047.190000000011	16946.430000000022	13957.750000000013	17027.620000000028	17259.95000000002	16563.200000000033	17859.990000000053	14076.450000000013	16404.860000000033	17339.060000000034	15975.700000000015	16279.650000000025	17294.050000000054	17204.850000000046	16523.710000000025	17236.50000000005	17715.390000000036	17506.63000000004	15716.670000000024	16086.850000000026	16455.86000000002	17859.89000000002	17433.880000000023	18274.680000000033	16143.99000000001	15581.980000000018	16289.080000000009	16360.680000000013
K00761	upp, UPRT; uracil phosphoribosyltransferase [EC:2.4.2.9]	12349.04000000001	11637.070000000005	13123.67000000001	12292.510000000015	12276.380000000005	12532.420000000007	11977.900000000009	12463.390000000012	12304.61000000002	12669.820000000012	11621.500000000022	12227.05000000001	12397.00000000001	12187.01000000001	12936.880000000012	12941.760000000004	12516.160000000018	12531.630000000021	12570.750000000011	11985.570000000022	10912.420000000006	11906.750000000004	11765.75000000001	11787.09000000002	12380.720000000005	12431.76000000002	12339.460000000017	11501.97000000001	12049.29000000002	12490.470000000014	12159.03000000001	12412.590000000015	12691.330000000022	12595.930000000022	12363.840000000018	12010.690000000019	12487.310000000014	12221.860000000024	12161.950000000019	12243.030000000019	12376.97000000001	12155.980000000007	12160.74000000001	12152.730000000016	11927.910000000003	12911.670000000013	12497.280000000006	12060.500000000005
K00762	pyrE; orotate phosphoribosyltransferase [EC:2.4.2.10]	15269.370000000014	14473.240000000018	16735.330000000016	14382.010000000013	14908.550000000007	16244.920000000011	14961.400000000012	15465.89000000002	14902.780000000019	15042.820000000018	13619.670000000027	14854.050000000016	15770.500000000018	16114.34000000001	15752.380000000016	15401.260000000004	15121.500000000022	15432.970000000027	14782.750000000013	14246.57000000002	13096.75000000001	13597.580000000009	14318.08000000001	13572.090000000024	15447.22000000001	15198.420000000026	14948.46000000003	14054.470000000012	13917.960000000028	15114.47000000002	14529.52000000001	14606.260000000024	14913.99000000003	14835.430000000026	14533.000000000022	14265.860000000022	14505.470000000016	14540.03000000003	14562.78000000002	14560.86000000002	14986.970000000014	14195.980000000007	14874.400000000012	14753.730000000012	15062.58000000001	16753.670000000013	15485.28000000001	14489.670000000006
K00763	pncB, NAPRT1; nicotinate phosphoribosyltransferase [EC:6.3.4.21]	12148.759999999995	12756.660000000002	14030.03	13439.220000000001	14567.789999999999	13598.920000000002	12447.06	12838.779999999995	12128.290000000003	14962.950000000004	12015.24	11897.969999999998	14506.140000000003	12512.389999999998	12477.619999999999	12367.899999999996	13177.160000000002	12187.95	12352.739999999998	11713.140000000003	11686.620000000003	11959.250000000002	11220.229999999998	13278.53	13141.750000000002	11713.67	14372.260000000004	11110.609999999999	11734.549999999994	13512.010000000002	12450.169999999998	13012.240000000005	13213.490000000002	12869.910000000005	13497.470000000001	12766.46	13409.870000000003	13654.660000000003	13344.880000000003	13635.530000000002	14043.750000000002	14524.230000000001	15152.890000000005	13491.770000000002	14082.75	14122.879999999997	14664.490000000002	12634.71
K00764	purF, PPAT; amidophosphoribosyltransferase [EC:2.4.2.14]	12914.61999999997	11675.339999999971	13374.729999999985	12884.859999999986	13891.399999999978	14612.519999999988	13190.949999999973	14737.139999999985	14380.229999999987	10013.019999999988	12465.619999999974	14445.049999999981	11955.349999999971	14947.539999999979	15057.07999999998	14765.059999999978	11455.39999999998	15677.76999999998	14017.749999999984	14478.569999999994	11203.899999999981	12835.179999999977	14134.72999999998	11516.01999999998	12830.669999999976	13192.519999999988	11580.759999999977	13308.66999999998	13317.709999999966	13115.469999999978	13674.46999999997	13219.659999999987	13033.239999999976	14227.929999999962	13549.149999999983	12037.65999999997	12748.499999999975	11887.429999999973	13082.979999999976	12780.50999999997	13542.369999999975	12570.929999999982	12317.399999999983	10583.329999999989	14145.579999999976	15294.71999999999	13862.129999999986	13919.619999999977
K00765	hisG; ATP phosphoribosyltransferase [EC:2.4.2.17]	8055.619999999984	6675.509999999981	7345.899999999993	7998.4799999999905	7425.219999999988	9378.059999999992	8017.449999999988	9642.090000000007	9694.930000000006	4586.389999999993	7875.24999999998	9997.56	5621.2099999999855	8530.219999999994	9718.409999999998	9472.329999999998	6154.799999999986	10638.200000000013	9370.679999999997	8535.230000000005	6236.589999999987	8298.039999999983	9256.499999999993	6270.209999999987	7160.019999999986	8301.419999999995	6249.249999999986	9551.390000000007	8980.23	7778.149999999984	8778.689999999995	8356.369999999992	8009.339999999986	8704.219999999988	8218.229999999992	6510.719999999986	6934.269999999982	6088.759999999984	7857.559999999984	7718.53999999998	7672.879999999987	7011.299999999988	5864.73999999999	4919.709999999995	7429.659999999987	9292.57	8062.009999999988	8458.029999999993
K00766	trpD; anthranilate phosphoribosyltransferase [EC:2.4.2.18]	6581.799999999986	5588.7899999999845	5836.459999999994	6501.789999999991	5964.169999999991	7639.939999999992	6610.099999999989	7822.019999999992	8100.159999999991	3544.319999999996	6638.4699999999875	8453.05999999999	4526.349999999993	6904.679999999991	7964.12999999999	7497.8199999999915	4599.079999999992	8872.819999999998	8112.44999999999	6986.3899999999985	5251.62999999999	7006.039999999988	7738.939999999987	5040.199999999992	6022.819999999988	6881.369999999995	4731.379999999988	8038.779999999991	7563.319999999987	6496.8899999999885	7358.43999999999	6954.43999999999	6541.499999999986	7319.709999999983	6754.269999999992	5343.419999999987	5686.839999999987	4884.429999999989	6283.709999999986	6143.089999999985	6095.789999999989	5954.689999999991	4588.509999999992	4009.8499999999945	5840.68999999999	7653.239999999996	6600.049999999992	7109.269999999993
K00767	nadC, QPRT; nicotinate-nucleotide pyrophosphorylase (carboxylating) [EC:2.4.2.19]	7242.6199999999835	5739.009999999981	6114.899999999993	7210.9799999999905	6958.969999999988	8292.889999999994	6790.699999999988	8790.259999999995	7587.929999999992	4728.889999999993	6318.999999999982	6655.389999999989	5115.7099999999855	7749.7199999999875	7576.98999999999	8015.829999999989	5979.299999999987	8987.530000000002	8040.33999999999	7749.059999999994	5940.419999999989	5929.539999999989	8199.499999999982	5588.289999999988	6140.769999999986	6672.669999999994	5307.499999999986	7830.139999999991	6779.639999999982	6697.059999999985	7177.939999999983	7197.53999999999	6839.259999999986	6748.959999999981	6988.229999999989	5591.299999999986	6071.519999999984	5921.759999999983	6688.639999999984	6760.03999999998	6987.3799999999865	5912.04999999999	5867.819999999989	4984.709999999994	6668.909999999986	6965.1599999999935	7050.50999999999	6174.52999999999
K00768	E2.4.2.21, cobU, cobT; nicotinate-nucleotide--dimethylbenzimidazole phosphoribosyltransferase [EC:2.4.2.21]	6976.789999999988	6577.809999999986	7915.019999999996	5913.839999999994	6941.879999999991	6953.759999999996	6867.399999999992	7118.039999999994	7918.909999999992	6128.909999999991	7165.58999999999	9139.699999999995	6629.659999999985	7910.889999999993	8654.499999999996	8189.379999999991	6646.689999999988	7961.409999999989	7092.609999999991	8423.480000000009	6212.189999999991	7865.459999999989	7276.349999999991	6342.689999999993	7234.209999999993	8084.329999999996	6383.74999999999	6663.409999999995	7729.059999999988	7295.539999999987	7700.70999999999	7093.359999999994	7493.159999999991	8781.699999999997	7076.489999999993	7314.029999999992	7366.679999999986	6713.799999999987	6567.74999999999	5998.3099999999895	6828.729999999991	6837.689999999992	6467.249999999993	6583.279999999994	8217.81999999999	8117.589999999999	6628.839999999994	8175.469999999997
K00769	gpt; xanthine phosphoribosyltransferase [EC:2.4.2.22]	72.0	14.33	29.0	33.34	17.43	18.0	11.29	55.61	30.33	73.33	15.0	22.57	47.0	16.33	26.81	24.14	68.67	25.9	64.22999999999999	19.47	19.28	22.14	43.33	41.24	12.0	23.47	148.32999999999998	25.2	22.0	40.67	37.0	17.81	34.14	24.96	25.1	37.33	53.33	21.66	43.480000000000004	28.14	21.67	15.67	21.0	17.0	21.0	17.0	15.67	58.0
K00772	mtaP, MTAP; 5'-methylthioadenosine phosphorylase [EC:2.4.2.28]	123.62000000000002	100.79999999999998	80.03	73.05	63.65	153.01000000000008	175.79000000000002	340.46	131.6	42.64999999999999	131.10999999999999	91.58999999999999	15.79	87.17000000000002	69.19	81.88999999999999	56.63000000000001	44.90999999999999	77.36	86.02	83.67999999999999	104.97999999999999	123.52000000000001	81.15999999999998	94.54	64.83	61.87	135.39	95.29	52.53	128.85	100.66999999999999	78.23	108.57999999999998	141.63	74.85	93.38999999999999	103.45	315.85999999999996	194.35	203.35999999999999	73.68	96.44	94.49	176.16	355.44	212.06000000000003	172.10999999999999
K00773	tgt, QTRT1; queuine tRNA-ribosyltransferase [EC:2.4.2.29]	9919.040000000003	9413.819999999992	10067.420000000006	10942.26000000001	10993.380000000003	11229.420000000006	10613.900000000009	11985.640000000009	11855.86000000002	7994.81999999999	10502.000000000015	12005.80000000001	9573.499999999996	11317.760000000007	12029.630000000012	11728.010000000004	9077.909999999993	12311.380000000023	11847.25000000001	11491.57000000002	8877.67	10853.000000000002	11383.750000000007	9737.590000000013	10089.469999999998	10547.510000000017	9275.710000000005	10760.470000000008	11245.790000000023	10646.220000000001	11243.280000000008	11009.090000000015	10948.330000000013	11811.930000000018	11472.590000000017	9746.190000000004	10292.810000000001	9338.61000000001	10723.200000000012	10538.03000000001	10714.720000000003	10564.229999999998	9273.24	8413.479999999996	10974.910000000003	12060.170000000013	11294.780000000002	11335.50000000001
K00782	lldG; L-lactate dehydrogenase complex protein LldG	1482.650000000003	2184.360000000005	1666.2400000000018	2444.6300000000024	2576.540000000002	1407.850000000001	2165.3500000000017	1695.2200000000028	1492.130000000002	2747.9800000000027	2248.9400000000014	1137.3400000000022	2847.7000000000016	2430.5700000000015	1567.2700000000027	1966.230000000002	2671.2299999999996	1398.5900000000026	1791.6800000000023	2844.4599999999973	2810.730000000001	1476.2200000000034	2116.880000000002	3042.889999999998	2511.6600000000026	2056.0000000000023	2342.6900000000023	1273.950000000002	1831.6700000000055	2299.3600000000047	2094.7400000000034	2202.840000000002	2325.450000000002	2324.6200000000035	2410.41	2728.0699999999997	2915.850000000003	2967.3500000000004	2269.6900000000032	2243.110000000006	2183.7800000000034	2633.6000000000026	2513.2600000000016	3086.3799999999983	2460.590000000002	1881.6100000000024	2746.760000000001	1942.1600000000046
K00783	rlmH; 23S rRNA (pseudouridine1915-N3)-methyltransferase [EC:2.1.1.177]	12308.540000000012	11647.070000000005	13026.97000000001	12281.510000000015	12199.380000000005	12382.420000000007	11879.400000000009	12096.39000000001	12255.11000000002	12645.820000000012	11553.00000000002	12146.55000000001	12431.50000000001	12186.51000000001	12715.880000000012	12824.060000000003	12507.160000000018	12462.630000000021	12517.750000000011	11877.570000000023	10888.920000000006	11826.750000000004	11733.750000000007	11803.09000000002	12390.320000000007	12370.76000000002	12218.460000000017	11498.07000000001	11999.890000000023	12434.470000000016	12124.53000000001	12372.590000000013	12621.830000000022	12487.93000000002	12194.840000000018	11967.69000000002	12351.610000000013	12162.660000000024	11945.450000000017	12122.830000000018	12188.97000000001	12115.480000000007	12121.240000000009	12146.730000000016	11731.910000000002	12740.970000000012	12429.280000000004	11978.000000000005
K00784	rnz; ribonuclease Z [EC:3.1.26.11]	13513.72000000001	12962.04000000001	14309.320000000009	13214.500000000011	13526.170000000006	14316.460000000005	12688.11000000001	11972.99000000001	13539.500000000018	13334.670000000011	13043.440000000022	15190.170000000015	13250.910000000009	13435.740000000007	14165.300000000012	13226.470000000007	13083.320000000018	14383.960000000025	13328.36000000001	12984.680000000017	11885.230000000007	13868.980000000009	12766.53000000001	12849.20000000002	14045.800000000008	14136.29000000002	13462.650000000023	13074.300000000014	13949.73000000003	13873.510000000015	13583.09000000001	13134.050000000017	13571.420000000022	14263.40000000002	13435.62000000002	13006.350000000017	13053.49000000001	12729.580000000022	12367.960000000021	12927.810000000018	12852.360000000006	13724.680000000002	13194.940000000008	13017.240000000016	13057.520000000006	12738.850000000011	13076.820000000003	13410.450000000004
K00786	E2.4.-.-; glycosyltransferase [EC:2.4.-.-]	568.33	358.66999999999996	511.65999999999997	378.0	307.66999999999996	304.0	273.0	194.0	329.67	291.0	236.67000000000002	254.99999999999997	230.0	528.3299999999999	357.0	494.0	458.34000000000003	523.34	389.0	446.00000000000006	215.32999999999998	257.33000000000004	343.33	298.0	294.0	397.66	287.0	220.0	223.67	393.0	341.98999999999995	346.67	389.65999999999997	352.0	316.66	396.6700000000001	358.65999999999997	248.67000000000002	242.32999999999998	303.33000000000004	299.0	224.0	391.65999999999997	272.0	382.66999999999996	248.0	265.0	333.67
K00788	thiE; thiamine-phosphate pyrophosphorylase [EC:2.5.1.3]	11699.670000000022	10871.29000000003	11331.670000000013	11649.780000000017	11336.500000000018	13023.240000000013	11837.820000000022	12474.230000000005	13271.360000000013	8633.650000000009	11731.680000000028	13553.930000000017	10510.430000000026	13054.56000000002	13050.570000000018	13079.360000000017	10340.590000000017	13896.93000000002	12713.990000000018	13067.79	11084.430000000018	11958.490000000023	13317.000000000018	10643.430000000017	11601.140000000027	12408.800000000014	9716.480000000025	13020.160000000014	12459.790000000035	11757.53000000002	12684.27000000002	11975.080000000018	11778.680000000026	12760.990000000034	12039.640000000009	11159.96000000003	10916.31000000002	10448.110000000022	11226.390000000023	11001.380000000026	11283.860000000019	10933.59000000001	10041.770000000011	9996.10000000001	11895.82000000002	12717.610000000006	11799.970000000014	12293.710000000015
K00789	metK; S-adenosylmethionine synthetase [EC:2.5.1.6]	13278.53000000001	12389.07000000001	14117.160000000009	13035.010000000013	13090.370000000004	13808.92000000001	12607.900000000009	13259.140000000012	13271.610000000019	13181.060000000012	12404.250000000024	13503.55000000001	13210.000000000011	13084.510000000011	13847.290000000014	13889.000000000004	13238.66000000002	13368.050000000025	13326.330000000013	12884.01000000002	11551.160000000007	12991.480000000005	12820.250000000015	12388.26000000002	13309.220000000012	13289.010000000022	13056.20000000002	12431.97000000001	12990.620000000024	13245.880000000016	13036.740000000009	13123.90000000002	13551.650000000027	13630.950000000024	13144.090000000018	12860.090000000018	13314.300000000016	12925.340000000024	12738.42000000002	12891.54000000002	13329.96000000001	12891.730000000007	12945.880000000008	12725.480000000016	12896.160000000003	13402.170000000015	12948.280000000004	13062.760000000006
K00790	murA; UDP-N-acetylglucosamine 1-carboxyvinyltransferase [EC:2.5.1.7]	18340.98000000003	17667.740000000034	19369.45000000002	20593.58000000002	20136.66000000003	20680.96000000003	18763.77000000003	20014.230000000018	20521.270000000037	17626.46000000003	18693.37000000004	20969.640000000036	19022.460000000036	19070.490000000027	20579.960000000032	20443.290000000015	17532.88000000003	21400.010000000046	20871.810000000034	18748.150000000012	16158.130000000014	19804.950000000026	19169.170000000016	18623.68000000003	18685.950000000026	18401.960000000036	18688.22000000005	18883.050000000032	20015.47000000004	19597.640000000036	19685.670000000035	19894.130000000026	19954.68000000004	20601.520000000055	20682.240000000023	17877.13000000004	18849.64000000004	17732.94000000004	19616.430000000044	20140.790000000045	19850.910000000018	20178.060000000016	18684.080000000024	16869.870000000024	19162.990000000027	20912.690000000006	20602.18000000003	19895.370000000024
K00791	miaA, TRIT1; tRNA dimethylallyltransferase [EC:2.5.1.75]	13626.28999999997	12754.41999999997	14024.819999999985	13242.109999999984	13330.72999999998	13067.519999999991	13207.949999999975	13681.889999999981	13424.30999999999	13845.519999999979	13123.949999999973	13238.29999999998	13246.849999999973	13839.959999999983	14595.32999999998	14876.30999999998	14272.80999999997	13854.179999999978	13774.749999999984	14365.069999999994	12774.81999999998	13018.099999999977	13581.89999999998	13083.68999999998	13913.919999999976	14564.60999999999	13287.009999999977	12587.169999999984	13539.539999999966	13730.719999999978	13561.729999999972	13801.989999999985	14142.079999999974	14188.429999999964	13339.739999999983	13635.989999999972	14098.509999999973	13896.009999999975	13047.899999999976	12876.679999999975	13320.119999999977	12839.679999999982	12835.739999999985	13804.579999999984	12882.909999999978	13440.719999999992	13179.129999999988	13336.949999999979
K00793	ribE, RIB5; riboflavin synthase [EC:2.5.1.9]	7509.9199999999855	6582.249999999984	6539.489999999995	7595.939999999991	7278.709999999989	8381.059999999994	7689.149999999989	9258.560000000005	9063.61	4942.629999999996	7859.499999999984	9362.299999999994	5531.949999999985	7657.219999999988	9033.589999999997	8329.00999999999	5850.539999999988	9460.960000000005	9148.259999999997	8543.570000000009	6488.499999999987	8131.049999999986	8890.919999999991	6161.90999999999	7083.8499999999885	8093.759999999996	5725.56999999999	8840.890000000003	8687.299999999992	7638.589999999985	8570.099999999993	7929.589999999992	7591.829999999989	8579.58999999999	7983.339999999992	6775.689999999989	7052.939999999985	6429.359999999986	7291.189999999987	6843.349999999984	7131.559999999988	7210.649999999989	5715.219999999993	5432.339999999996	7149.909999999989	8385.509999999997	7521.529999999991	8044.169999999991
K00794	ribH, RIB4; 6,7-dimethyl-8-ribityllumazine synthase [EC:2.5.1.78]	7711.4199999999855	7028.249999999983	7198.489999999995	7851.4399999999905	8151.709999999987	8825.059999999994	7965.149999999988	9541.560000000007	9297.11	5908.629999999992	8173.499999999984	9493.299999999996	6101.449999999983	7883.219999999988	9318.589999999997	8535.509999999991	6271.039999999986	9555.460000000006	9344.259999999998	8745.070000000009	6965.499999999988	8448.549999999985	9032.419999999991	6532.40999999999	7522.849999999991	8357.759999999997	6554.06999999999	8966.390000000005	8848.3	8157.589999999985	8853.099999999995	8323.589999999995	7869.829999999988	8815.089999999991	8292.339999999995	7254.6899999999905	7723.439999999982	7253.359999999988	7633.189999999988	7192.349999999983	7703.559999999989	7911.649999999989	6990.219999999991	5884.839999999994	7888.409999999988	8579.509999999998	8005.52999999999	8297.169999999991
K00795	ispA; farnesyl diphosphate synthase [EC:2.5.1.1 2.5.1.10]	92.0	24.33	27.0	39.34	37.43	15.0	49.29	179.61	56.33	54.33	11.0	21.57	43.0	18.33	35.81	36.14	42.67	32.9	60.23	31.47	24.28	25.14	66.33	47.24	9.0	26.47	91.33	42.2	26.0	49.67	89.0	53.81	63.14	31.96	33.1	73.33	64.33	40.66	52.480000000000004	32.14	19.67	20.67	20.0	26.0	50.0	44.0	41.67	84.0
K00796	folP; dihydropteroate synthase [EC:2.5.1.15]	7390.039999999985	6832.749999999984	6684.189999999995	8495.689999999995	8112.209999999987	8514.849999999993	7442.89999999999	8059.1399999999885	9073.86	5467.749999999993	8076.999999999985	9236.799999999994	6465.569999999984	8077.969999999988	9040.169999999996	8282.709999999992	6515.409999999985	9659.540000000006	9154.289999999997	8750.900000000007	6647.169999999988	8458.169999999986	8861.919999999995	7305.489999999991	7555.369999999991	7884.009999999997	6456.569999999989	8580.039999999995	8592.84999999999	8116.549999999985	8554.349999999991	8206.259999999993	8054.999999999986	8805.579999999989	8572.59	7114.51999999999	7679.389999999984	6685.809999999988	7541.059999999986	7833.419999999982	7813.559999999989	8316.89999999999	6598.929999999991	6154.839999999993	7468.909999999989	7349.869999999994	7995.779999999991	8030.169999999992
K00797	speE, SRM; spermidine synthase [EC:2.5.1.16]	4516.79	4113.049999999999	5504.670000000001	3745.5299999999993	4353.789999999999	5214.119999999998	4493.400000000001	4558.49	5919.86	3286.5999999999995	4773.47	7351.04	3986.6999999999994	5057.110000000001	6244.619999999999	5669.2	3600.0899999999997	5779.93	4889.239999999999	5206.14	3489.1299999999997	5942.48	4916.78	3470.6400000000003	4751.91	5261.48	3985.6299999999987	5039.64	5784.680000000001	4720.799999999999	5292.19	4582.57	4850.009999999999	6314.17	4659.82	4610.09	4659.029999999998	3854.9299999999985	4344.05	3804.95	4420.3099999999995	4134.719999999999	3786.729999999999	3599.2999999999997	5483.650000000001	5645.240000000001	3957.969999999999	6021.290000000002
K00798	MMAB, pduO; cob(I)alamin adenosyltransferase [EC:2.5.1.17]	1560.1800000000003	1840.0000000000018	1686.8400000000004	1968.8800000000012	2279.4000000000015	1239.4599999999991	1752.200000000001	1783.8900000000012	1652.9300000000003	2311.8600000000015	2225.3400000000033	1576.2499999999998	2234.6100000000033	2072.000000000002	1893.8500000000001	2179.1	2413.3600000000024	1399.44	1810.9500000000007	2765.6700000000014	2187.5800000000017	2014.2100000000023	2024.570000000001	2354.7900000000022	2277.9500000000025	2281.340000000001	1944.4100000000021	1104.25	2031.1500000000017	2219.2400000000007	2104.1600000000017	2100.390000000002	2355.070000000002	2548.550000000002	2279.5300000000016	2630.1500000000024	2851.2500000000027	2631.4400000000032	1950.1700000000014	1752.9400000000012	2081.260000000001	2370.930000000002	2076.690000000002	2658.880000000002	2365.250000000002	1757.1800000000012	2186.69	2226.050000000003
K00799	GST, gst; glutathione S-transferase [EC:2.5.1.18]	31.0	21.32	0.0	41.36	57.29	27.0	33.87	77.16	13.32	16.32	13.0	69.71000000000001	37.0	30.32	40.1	23.42	21.68	52.03	163.34999999999997	29.740000000000002	44.84	48.42	15.32	80.39	10.0	2.74	56.32	58.94	5.0	42.68	13.0	25.1	44.42	33.55	43.97	28.32	16.32	14.64	80.78	37.42	9.68	27.68	51.0	26.0	13.0	13.0	8.68	68.0
K00800	aroA; 3-phosphoshikimate 1-carboxyvinyltransferase [EC:2.5.1.19]	9556.810000000001	7872.30999999998	8892.349999999999	9055.379999999997	8941.489999999994	10173.869999999997	9403.439999999995	11460.250000000011	11369.480000000016	5868.409999999992	9484.810000000001	11750.630000000012	6725.69999999998	10130.639999999998	11749.52000000001	11484.190000000004	7739.129999999984	12008.260000000018	11161.710000000008	10897.26000000002	7397.189999999985	10226.759999999998	10957.020000000004	7369.619999999987	8704.359999999991	10268.250000000013	7193.589999999985	10525.130000000008	10790.390000000016	9210.679999999995	10358.419999999998	9905.780000000002	9748.29	10852.830000000009	9738.560000000007	8275.859999999984	8799.879999999983	7643.399999999984	9088.659999999994	8597.489999999987	9071.659999999994	8197.529999999986	6852.689999999989	6411.949999999992	9027.319999999992	10495.660000000005	8798.719999999992	10333.97000000001
K00801	FDFT1; farnesyl-diphosphate farnesyltransferase [EC:2.5.1.21]	28.0	12.0	1.0	11.0	11.0	9.0	31.0	125.0	31.0	1.0	7.0	3.0	7.0	5.5	8.0	5.0	4.0	2.0	3.0	1.5	7.0	12.0	13.0	8.0	1.0	10.5	18.0	27.0	5.0	18.0	56.0	40.0	33.0	7.0	6.0	38.5	21.0	20.5	22.0	15.0	8.0	6.0	3.0	8.0	23.0	22.0	15.0	13.0
K00803	AGPS, agpS; alkyldihydroxyacetonephosphate synthase [EC:2.5.1.26]	5.0	4.0	6.0	2.0	7.0	3.0	0.0	3.0	1.0	5.0	5.0	2.0	13.0	6.0	5.0	4.0	7.0	7.0	1.0	0.0	2.0	1.5	9.0	16.0	1.0	0.0	5.0	10.0	2.0	1.0	1.0	0.0	3.0	1.0	4.0	4.0	2.5	3.0	3.0	10.0	4.0	1.0	10.0	3.5	1.5	0.0	1.0	3.0
K00805	hepST; heptaprenyl diphosphate synthase [EC:2.5.1.30]	9745.729999999998	9465.080000000004	11958.23	8404.630000000003	9178.820000000002	8773.390000000001	8609.830000000004	7499.900000000001	10261.650000000003	10653.780000000002	9529.970000000005	12643.820000000002	10621.310000000003	9189.660000000002	11473.490000000002	10309.039999999999	9935.170000000002	9340.960000000003	9399.520000000002	9286.040000000005	8120.020000000002	11602.250000000004	8091.700000000002	9482.360000000002	10497.400000000003	10876.420000000002	10272.640000000003	8363.830000000004	10607.910000000002	10499.610000000002	9990.690000000002	9378.270000000002	10586.750000000002	12014.450000000004	9678.670000000002	10599.360000000002	10941.990000000002	9849.830000000002	8661.490000000003	8526.740000000003	9303.060000000003	10263.990000000002	9483.010000000002	10425.590000000002	10211.570000000003	9790.130000000003	8643.050000000001	11026.310000000003
K00806	uppS; undecaprenyl diphosphate synthase [EC:2.5.1.31]	13422.01000000001	12556.990000000007	14218.010000000017	13069.050000000012	13217.750000000005	13164.230000000003	12697.020000000013	13081.110000000013	14615.840000000017	12976.440000000013	13722.660000000027	16154.030000000015	12727.210000000006	12797.620000000008	15337.700000000017	14558.330000000005	12923.750000000016	14459.51000000002	14449.44000000001	13876.22000000002	11586.790000000008	15276.95000000001	13219.52000000001	12755.000000000024	13588.790000000012	14457.940000000028	12987.79000000002	13123.760000000017	15159.680000000031	14107.27000000002	14212.910000000013	13805.180000000018	14389.370000000032	15482.980000000025	13941.73000000002	13565.800000000027	14158.030000000013	13015.480000000023	12769.860000000019	12639.190000000017	13165.130000000012	13933.390000000005	12465.630000000006	12564.54000000002	13267.400000000005	13237.070000000012	12695.620000000004	14649.320000000009
K00808	hss; homospermidine synthase [EC:2.5.1.44]	4.0	3.0	0.0	2.0	0.0	0.0	0.0	4.0	0.0	0.0	0.0	5.0	0.0	0.0	2.0	2.0	3.0	0.0	2.0	0.0	0.0	2.0	0.0	4.0	0.0	0.0	3.0	0.0	0.0	6.0	0.0	2.0	4.0	4.0	5.0	0.0	1.0	0.0	0.0	0.0	0.0	4.0	6.0	2.0	0.0	0.0	0.0	4.0
K00809	DHPS, dys; deoxyhypusine synthase [EC:2.5.1.46]	57.0	16.0	75.0	43.0	59.0	5.0	12.0	29.0	111.0	35.0	34.0	61.0	4.0	76.0	125.0	107.0	117.0	41.0	160.0	126.0	13.0	102.0	42.0	49.0	20.0	152.0	47.0	24.0	140.0	165.0	131.0	90.0	145.0	173.0	150.0	164.0	493.0	306.0	43.0	17.0	46.0	95.0	14.0	18.0	21.0	0.0	6.0	37.0
K00812	aspB; aspartate aminotransferase [EC:2.6.1.1]	5226.8399999999965	4316.620000000004	4868.459999999998	3783.4900000000034	4615.940000000002	2448.760000000002	4383.720000000002	4420.4699999999975	6862.129999999993	3628.640000000006	6749.559999999986	8420.729999999992	2969.910000000007	5286.009999999998	8081.169999999991	7970.239999999994	5288.889999999993	6455.809999999992	6688.969999999994	8799.989999999993	5122.039999999999	8199.139999999996	6821.069999999994	4721.689999999995	5601.619999999997	8070.379999999987	3236.550000000006	4847.3399999999965	8219.319999999983	5901.499999999995	6725.259999999993	5885.299999999992	6772.579999999987	8776.919999999984	5368.939999999994	6856.779999999988	7630.439999999991	5931.3599999999915	3536.920000000006	2496.2900000000063	4367.580000000001	4837.060000000002	2684.3300000000045	4654.76	4819.7400000000025	2635.700000000001	2205.0400000000022	7016.849999999996
K00813	aspC; aspartate aminotransferase [EC:2.6.1.1]	50.0	35.33	20.0	33.34	35.43	25.0	84.28999999999999	215.61	45.33	23.33	11.0	11.57	18.0	20.33	30.810000000000002	10.14	8.67	19.9	45.23	19.47	36.28	10.14	20.33	28.240000000000002	8.0	8.47	44.33	63.2	7.0	20.67	74.0	55.81	55.14	14.959999999999999	27.1	57.33	36.33	52.66	46.480000000000004	37.14	23.67	22.67	8.0	18.0	70.0	68.0	61.67	72.0
K00817	hisC; histidinol-phosphate aminotransferase [EC:2.6.1.9]	10906.550000000008	8770.359999999988	9207.599999999999	11849.880000000014	10446.43	12815.98000000001	11214.69000000001	14272.690000000015	13140.650000000018	6051.539999999988	10687.750000000015	12773.510000000013	7097.0999999999785	11292.190000000006	12795.800000000014	12882.290000000005	8246.709999999983	14719.64000000003	13465.930000000013	11976.96000000002	8297.389999999989	11045.030000000002	13087.950000000013	8444.959999999994	9388.459999999992	10814.540000000015	7718.929999999986	13070.100000000015	12081.000000000025	10338.19	11830.340000000006	11676.310000000016	10851.23000000001	11407.970000000018	11595.050000000017	8543.789999999994	8874.409999999983	7886.689999999985	10968.460000000012	10928.060000000014	10570.03	9646.359999999993	7677.969999999989	6432.199999999991	9406.519999999995	12131.650000000009	11170.340000000006	11060.77000000001
K00818	E2.6.1.11, argD; acetylornithine aminotransferase [EC:2.6.1.11]	2646.569999999996	2221.090000000003	1274.1500000000008	3931.5999999999954	2613.329999999997	3634.7499999999945	3246.039999999995	4360.009999999988	3371.199999999995	928.4400000000012	2823.1699999999923	2370.589999999999	1271.5000000000027	2741.4499999999953	2858.279999999996	3046.6199999999985	1852.700000000002	4237.15999999999	4129.429999999994	2954.8599999999938	2311.609999999998	2348.2899999999986	4058.2399999999934	2324.729999999997	2176.4500000000007	2266.8599999999997	1461.5900000000015	3999.0699999999924	2972.91999999999	2455.2599999999998	2923.2399999999957	3263.2999999999943	2577.7499999999955	2126.1200000000017	3325.3299999999913	1711.8600000000029	1872.6500000000024	1739.8100000000038	3365.1699999999923	3580.6599999999926	2906.139999999996	2451.6399999999994	1655.9400000000014	1026.1500000000017	1536.750000000002	2999.6699999999933	3394.4999999999964	2110.71
K00819	rocD, OAT; ornithine--oxo-acid transaminase [EC:2.6.1.13]	155.5	65.25	161.5	101.0	186.75	12.0	58.0	90.5	269.5	77.5	152.25	167.5	50.0	159.0	337.5	245.0	231.25	147.5	268.5	226.25	62.25	241.25	139.75	89.0	176.75	345.25	134.5	72.5	229.25	298.0	240.25	210.75	275.5	311.25	233.5	283.5	578.25	377.25	90.5	54.75	96.25	138.0	53.25	96.25	101.75	36.75	53.25	101.5
K00820	glmS, GFPT; glucosamine---fructose-6-phosphate aminotransferase (isomerizing) [EC:2.6.1.16]	13272.53999999997	12587.41999999997	13870.569999999987	13005.109999999988	12794.22999999998	13768.01999999999	12795.699999999975	13162.889999999983	13125.30999999999	13201.519999999982	12492.449999999972	13105.54999999998	13327.599999999971	13115.70999999998	13599.579999999978	13610.559999999976	13202.309999999972	13307.92999999998	13024.249999999982	12766.819999999996	12149.569999999982	12525.099999999977	12872.999999999978	12652.01999999998	13273.169999999976	13145.609999999988	13167.759999999977	12698.66999999998	13067.039999999966	13140.469999999978	13029.979999999972	13092.239999999987	13312.829999999974	13374.679999999966	12958.739999999983	12777.48999999997	13080.589999999971	13000.509999999975	12828.649999999978	12966.679999999971	12938.119999999977	12719.179999999982	12914.489999999983	13000.079999999987	12706.159999999976	13793.71999999999	13115.629999999988	12912.199999999979
K00821	argD; acetylornithine/N-succinyldiaminopimelate aminotransferase [EC:2.6.1.11 2.6.1.17]	5737.349999999999	4952.19	6740.040000000001	4195.92	5089.999999999999	6085.53	5058.410000000001	5561.79	6755.86	3828.95	5144.630000000001	8014.63	4833.41	6178.670000000001	7335.070000000001	6599.509999999998	4647.889999999999	6723.919999999999	5700.209999999999	5846.29	3962.139999999999	6231.019999999999	5451.39	4071.580000000001	5588.500000000001	6315.740000000001	4578.719999999999	5615.27	6116.509999999999	5711.7	6087.189999999999	5312.869999999999	5667.58	6927.3	5133.81	5188.11	5421.719999999999	4653.82	4614.759999999999	4141.209999999999	5039.650000000001	4911.78	4544.139999999999	4248.0599999999995	6094.090000000001	6286.880000000001	4549.11	6504.030000000002
K00822	E2.6.1.18; beta-alanine--pyruvate transaminase [EC:2.6.1.18]	4.0	3.0	0.0	2.0	0.0	0.0	0.0	4.0	0.0	1.0	0.0	8.0	1.0	0.0	4.0	3.0	3.0	3.0	3.0	0.0	0.0	7.0	0.0	6.0	2.0	0.0	5.0	1.0	0.0	6.0	0.0	2.0	5.0	5.0	5.0	2.0	2.0	2.0	0.0	0.0	0.0	4.0	7.0	4.0	0.0	0.0	0.0	4.0
K00823	puuE; 4-aminobutyrate aminotransferase [EC:2.6.1.19]	525.77	1525.5400000000013	1177.2999999999993	1826.1900000000016	1886.0500000000013	1185.3199999999997	1261.2500000000002	1032.2099999999994	736.3399999999997	1902.6600000000017	1239.4900000000002	751.1500000000001	2603.6900000000023	1174.56	504.1899999999999	454.62999999999994	1236.61	456.15000000000015	890.6799999999997	849.9599999999995	1402.5400000000004	1081.259999999999	697.6899999999999	2116.630000000003	1369.910000000001	430.66000000000014	1855.4900000000023	447.74	822.4599999999989	1438.2699999999998	1052.8299999999992	1149.1600000000003	1279.79	1257.8899999999999	1868.040000000002	1556.400000000002	1557.440000000002	1571.9800000000027	1876.230000000002	1996.620000000003	1689.0100000000014	2332.490000000001	2186.740000000002	1787.3900000000012	2075.2700000000013	1705.4900000000007	2365.330000000001	1346.37
K00824	dat; D-alanine transaminase [EC:2.6.1.21]	238.13	189.65	177.14	139.43	175.25	224.2700000000001	283.98999999999995	311.8900000000001	298.79	189.22000000000006	257.2	315.04	186.62	188.36	236.56000000000003	161.96	143.62	247.22999999999996	113.42	162.98	115.63999999999999	255.01999999999998	162.32	192.20000000000002	190.85999999999996	149.69	295.51000000000005	225.10999999999999	369.76	164.4	232.06	159.46999999999997	181.98000000000008	199.70999999999998	228.91000000000005	160.34000000000003	183.88000000000002	171.86000000000004	263.17	186.63000000000002	209.74	195.69	193.95	162.13000000000002	276.43000000000006	458.15000000000003	224.23000000000008	382.53
K00826	E2.6.1.42, ilvE; branched-chain amino acid aminotransferase [EC:2.6.1.42]	10512.670000000007	8976.499999999989	10441.470000000005	10089.440000000004	10919.090000000004	11218.120000000003	10181.520000000002	12138.760000000007	13651.610000000015	7151.959999999987	11534.610000000019	15242.440000000015	7526.9299999999785	10876.370000000003	14160.400000000016	13078.000000000002	8583.219999999988	13805.560000000021	13096.750000000013	12745.710000000012	8370.259999999993	13360.120000000004	12191.77000000001	8624.63	10172.269999999993	12333.850000000022	8773.319999999998	11996.530000000008	13714.29000000003	11411.950000000006	12551.720000000012	11526.630000000012	11530.150000000018	13713.16000000002	11415.570000000012	10107.96000000001	11445.129999999997	9459.830000000004	9937.540000000005	9252.939999999991	10289.34	10561.759999999998	8547.11999999999	7022.15999999999	11055.649999999998	10720.870000000006	9423.999999999998	12732.050000000005
K00830	AGXT; alanine-glyoxylate transaminase / serine-glyoxylate transaminase / serine-pyruvate transaminase [EC:2.6.1.44 2.6.1.45 2.6.1.51]	5.0	3.0	1.0	0.0	7.0	0.0	13.0	16.0	28.0	3.0	10.0	10.0	0.0	4.0	1.0	21.0	0.0	1.0	3.0	18.0	4.0	0.0	10.0	4.0	9.0	0.0	0.0	0.0	39.0	8.0	20.0	8.0	7.0	14.0	16.0	0.0	5.0	4.0	14.0	10.0	8.0	7.0	0.0	0.0	31.0	20.0	13.0	14.0
K00831	serC, PSAT1; phosphoserine aminotransferase [EC:2.6.1.52]	8430.52999999999	6919.239999999981	7884.949999999991	8437.369999999992	7952.849999999987	9666.519999999995	8759.319999999994	10723.01000000001	8893.489999999996	5641.98999999999	7304.039999999979	7657.199999999987	6790.61999999998	9502.469999999996	9013.149999999996	9728.72	7246.329999999983	9967.800000000007	9129.409999999996	8783.810000000005	6719.859999999988	6694.609999999986	9411.549999999992	6487.499999999986	7431.809999999986	8155.179999999994	6557.429999999986	8870.709999999997	7616.849999999981	7523.329999999984	8244.619999999983	8441.249999999993	7911.0299999999825	7728.629999999977	8046.99999999999	6631.699999999984	6995.179999999983	6792.4999999999845	8520.14999999999	8316.759999999984	8139.7099999999855	6413.329999999988	6851.549999999989	5957.279999999992	7613.349999999987	10078.320000000002	8638.89999999999	7519.239999999987
K00832	tyrB; aromatic-amino-acid transaminase [EC:2.6.1.57]	417.07	323.7	465.01	284.55999999999995	250.83000000000004	444.8799999999999	457.78	730.0200000000001	448.13	197.55	475.56000000000006	632.0600000000001	318.91999999999996	210.29	362.0899999999999	288.63	100.0	258.46	362.18	361.74	235.26000000000005	627.8700000000001	406.84999999999997	259.83	238.83999999999997	280.55	246.44000000000005	409.69	524.04	256.5	456.4	324.4800000000001	370.21999999999997	477.68999999999994	382.67999999999995	395.2299999999999	325.86	255.31000000000003	511.53	361.68	383.08	369.40000000000003	441.2300000000001	175.38000000000002	554.4099999999999	504.84000000000003	370.12999999999994	665.3099999999998
K00833	bioA; adenosylmethionine---8-amino-7-oxononanoate aminotransferase [EC:2.6.1.62]	1284.3700000000001	1208.4	1580.16	873.0300000000002	1048.9399999999998	1385.0299999999993	1099.2799999999997	1262.9099999999999	1518.6199999999994	974.4800000000002	1129.6100000000004	1465.7699999999998	1204.1899999999996	1244.8999999999999	1482.2399999999998	1129.13	1108.79	1016.6999999999999	1266.85	1115.7	780.9200000000001	1468.4100000000003	1336.88	784.3299999999999	1447.7600000000004	1401.41	1084.8600000000001	1097.54	1267.23	1284.4	1302.64	1012.78	1188.21	1318.07	1088.5900000000001	1469.0700000000002	1657.2000000000003	1249.88	1043.26	924.0700000000002	1157.49	997.1100000000001	1067.06	919.74	1450.1800000000003	868.52	665.2300000000001	1239.1999999999998
K00835	avtA; valine--pyruvate aminotransferase [EC:2.6.1.66]	0.0	0.33	0.0	6.34	14.43	6.0	8.29	8.610000000000001	2.33	2.33	3.0	4.57	5.0	7.33	2.81	0.14	0.67	5.9	33.23	7.47	11.280000000000001	0.14	2.33	10.24	1.0	0.47000000000000003	2.33	13.2	1.0	1.67	1.0	2.81	2.14	0.96	3.1	2.33	0.33	0.66	19.48	9.14	1.67	0.67	3.0	0.0	0.0	1.0	1.67	1.0
K00836	ectB, dat; diaminobutyrate-2-oxoglutarate transaminase [EC:2.6.1.76]	58.0	56.0	124.0	79.0	72.5	80.0	44.0	33.0	100.0	81.0	75.0	118.0	201.0	189.0	72.0	120.0	59.0	122.0	58.0	62.0	51.0	31.0	99.0	56.0	108.0	63.0	120.0	40.0	218.0	66.0	71.0	67.0	75.0	135.0	79.0	37.0	31.5	63.0	21.0	16.0	82.0	67.0	54.0	38.0	126.0	28.5	69.0	256.0
K00839	pucG; (S)-ureidoglycine---glyoxylate transaminase [EC:2.6.1.112]	0.0	0.0	2.0	0.0	4.0	2.0	0.0	0.0	16.0	0.0	0.0	0.0	0.0	0.0	6.0	0.0	4.0	0.0	0.0	0.0	2.0	4.0	0.0	0.0	0.0	0.0	2.0	0.0	2.0	2.0	2.0	0.0	2.0	0.0	0.0	2.0	0.0	0.0	5.0	0.0	0.0	0.0	0.0	0.0	4.0	6.0	2.0	0.0
K00840	astC; succinylornithine aminotransferase [EC:2.6.1.81]	0.0	0.33	0.0	6.34	14.43	6.0	8.29	8.610000000000001	2.33	2.33	3.0	4.57	5.0	7.33	2.81	0.14	0.67	5.9	33.23	7.47	11.280000000000001	0.14	2.33	10.24	1.0	0.47000000000000003	2.33	13.2	1.0	1.67	1.0	2.81	2.14	0.96	3.1	2.33	0.33	0.66	19.48	9.14	1.67	0.67	3.0	0.0	0.0	1.0	1.67	1.0
K00841	patA; aminotransferase [EC:2.6.1.-]	5793.7999999999965	9838.270000000006	8846.330000000005	11210.450000000003	12434.730000000001	9364.11	8138.47	6668.71	4895.0	14215.780000000012	7003.570000000005	2837.599999999999	13976.060000000009	6846.600000000002	3914.1599999999985	4220.1900000000005	9482.390000000007	4633.069999999998	6541.47	4583.9299999999985	9126.340000000004	5127.47	4842.819999999997	12078.700000000004	8918.410000000005	3992.2199999999984	12593.440000000008	4798.749999999999	4439.869999999999	9503.650000000001	6433.040000000002	8287.650000000007	7874.240000000005	5476.469999999999	9956.220000000003	8793.970000000008	9532.640000000007	11053.490000000007	10312.450000000008	11880.100000000006	10969.310000000001	13319.130000000001	15483.180000000006	11438.860000000006	10608.510000000004	8927.84	13669.340000000002	6073.6600000000035
K00842	E2.6.1.-E, patB; aminotransferase [EC:2.6.1.-]	0.0	0.0	0.09	0.0	0.0	0.0	0.0	0.18	0.36	0.0	0.0	0.55	0.0	0.0	0.0	0.0	0.0	0.36	0.0	0.54	0.0	0.27	0.0	0.0	0.09	0.18	0.0	0.0	0.09	0.09	0.0	0.0	0.0	0.18	0.0	0.09	0.0	0.0	0.0	0.0	0.0	0.09	0.63	0.0	0.09	0.0	0.0	0.18
K00844	HK; hexokinase [EC:2.7.1.1]	37.3	43.5	83.19999999999999	26.4	25.5	72.2	51.8	139.3	50.3	24.0	47.300000000000004	72.6	20.299999999999997	75.0	196.2	83.9	40.3	37.1	31.2	48.0	45.699999999999996	25.0	71.4	45.0	54.2	79.5	148.4	54.400000000000006	45.5	42.7	55.7	30.5	39.4	49.6	52.3	63.2	196.4	117.80000000000001	157.70000000000002	102.2	78.2	33.7	28.1	36.0	45.5	140.6	89.10000000000001	86.8
K00845	glk; glucokinase [EC:2.7.1.2]	15363.270000000015	14547.280000000019	16964.01000000002	14910.960000000017	15419.51000000001	15334.390000000009	14878.930000000015	14800.340000000017	17942.290000000015	14683.740000000018	16533.30000000003	20502.770000000062	14559.000000000013	15417.890000000007	19000.420000000013	18056.920000000016	15172.360000000024	17715.52000000004	17428.34000000002	17108.190000000024	13491.530000000012	18912.620000000014	15661.110000000006	14844.370000000023	16359.560000000012	18095.650000000023	14941.10000000003	15669.650000000018	18837.800000000025	17032.33000000003	17251.20000000003	16307.570000000027	17159.36000000003	19370.57000000004	16584.460000000025	16489.690000000028	17133.79000000002	15302.310000000036	14573.870000000019	14214.930000000018	15047.770000000013	16207.640000000007	14105.47000000001	14435.190000000013	15811.100000000011	15021.050000000012	14290.810000000007	17878.430000000026
K00847	E2.7.1.4, scrK; fructokinase [EC:2.7.1.4]	14606.359999999968	14130.26999999997	15509.729999999987	14513.489999999985	14549.989999999974	14975.859999999982	14390.939999999975	14321.479999999981	15425.729999999983	14111.639999999978	14828.059999999967	16356.749999999976	14324.829999999965	14668.949999999975	16193.449999999979	15762.229999999978	14669.189999999968	15933.219999999974	15343.82999999998	15367.749999999995	13594.459999999975	15316.089999999966	14567.37999999997	14419.56999999998	15152.789999999975	15624.269999999991	14268.839999999975	14592.889999999981	15778.949999999966	15338.089999999971	15340.01999999997	14975.449999999988	15367.739999999967	16045.279999999966	14865.55999999998	14623.699999999973	14781.329999999969	14286.389999999974	13792.029999999973	13911.619999999966	14338.089999999973	14917.619999999977	14178.499999999985	14251.389999999981	14433.089999999978	14189.589999999986	14195.309999999983	15248.279999999979
K00848	rhaB; rhamnulokinase [EC:2.7.1.5]	5451.199999999988	4084.9199999999955	4720.199999999994	5208.259999999995	5132.8199999999915	6322.419999999995	5122.589999999988	5571.789999999992	6414.059999999994	2613.72	5195.119999999986	7111.449999999988	3161.279999999997	5578.399999999991	6316.08999999999	5845.059999999991	3700.159999999993	7578.069999999991	6256.9799999999905	5869.939999999996	3803.3799999999956	5920.079999999987	6112.8099999999895	4081.9399999999946	4927.289999999993	5361.659999999992	3594.889999999992	6613.899999999991	6047.719999999986	5114.62999999999	5694.7699999999895	5157.949999999993	4890.249999999989	5677.029999999984	5361.159999999995	4243.799999999993	3902.5999999999945	3243.719999999991	4660.839999999992	4982.8099999999895	4826.689999999993	4799.2099999999955	3845.709999999995	3012.9899999999957	4605.509999999995	5142.299999999997	4817.019999999996	5383.929999999992
K00849	galK; galactokinase [EC:2.7.1.6]	11518.920000000011	11255.200000000006	12312.71000000001	11785.890000000012	11481.480000000005	12138.340000000006	11465.860000000008	11459.430000000011	11170.510000000017	12288.100000000011	10836.640000000018	11034.210000000006	12142.78000000001	11731.550000000007	11815.15000000001	11518.870000000006	11959.530000000017	11487.720000000018	11302.60000000001	10914.05000000002	10624.740000000005	10631.270000000002	10724.730000000001	11170.750000000022	11904.430000000004	11654.180000000022	12032.200000000019	10978.330000000009	10945.750000000018	11762.940000000008	11190.430000000006	11415.920000000016	11558.850000000015	11195.100000000013	11413.710000000015	11175.59000000002	11375.88000000001	11557.910000000016	11405.950000000015	11739.040000000019	11342.610000000006	11440.550000000003	11667.410000000007	11844.600000000015	11095.000000000002	12382.48000000001	12094.720000000003	11063.390000000009
K00850	pfkA, PFK; 6-phosphofructokinase 1 [EC:2.7.1.11]	24455.700000000055	21165.230000000065	27011.120000000043	20352.380000000023	22132.620000000046	25932.070000000087	22702.130000000063	24012.31000000009	25967.40000000004	19705.730000000043	21940.090000000087	28693.240000000074	21212.13000000006	25414.890000000076	27766.630000000045	26147.31000000005	21648.160000000054	26640.440000000093	23690.940000000028	24036.550000000032	18656.430000000044	24257.540000000066	23351.200000000084	18707.530000000028	23646.68000000005	25740.090000000022	21600.370000000068	23924.310000000063	24385.32000000008	23290.580000000056	24170.970000000056	22583.98000000003	23333.580000000078	25904.2000000001	22083.27000000005	21707.150000000056	22106.480000000058	20551.610000000062	21347.68000000006	20767.240000000067	22249.410000000065	20499.15000000004	20935.000000000033	20073.71000000003	24104.31000000005	26148.700000000063	21469.550000000065	24571.69000000007
K00851	E2.7.1.12, gntK, idnK; gluconokinase [EC:2.7.1.12]	3232.4400000000005	5608.960000000004	5395.970000000004	5037.210000000003	5750.880000000002	3441.370000000001	3853.000000000002	1825.7499999999986	1524.3399999999992	9138.990000000005	3304.380000000003	824.73	8584.480000000005	3314.2400000000025	1527.5799999999995	1756.1100000000001	6332.720000000004	880.4600000000003	2095.7799999999997	1773.249999999999	5354.180000000003	2410.7300000000005	1311.2899999999995	7147.390000000005	5286.110000000004	2496.88	7554.280000000006	1281.6399999999999	1808.4199999999978	4933.500000000003	2863.530000000001	3772.050000000003	4385.600000000006	2844.2100000000028	4645.840000000004	5515.970000000005	5503.050000000005	6589.010000000005	4946.1300000000065	5674.450000000006	5299.280000000003	6692.320000000003	7859.800000000006	8103.0300000000025	5205.680000000002	4224.380000000003	6584.290000000003	2947.8200000000024
K00852	rbsK, RBKS; ribokinase [EC:2.7.1.15]	8058.300000000001	9029.750000000005	11471.870000000003	8646.320000000003	10200.400000000005	8445.480000000003	8301.310000000001	7039.580000000001	7950.070000000001	11955.450000000004	8149.800000000007	8584.85	12189.680000000006	8487.560000000003	8412.07	7981.27	10066.710000000005	7490.14	7777.020000000001	7544.760000000003	7810.5800000000045	9231.030000000004	6153.830000000003	10287.980000000003	9650.940000000004	8258.640000000003	10978.570000000005	6161.270000000001	7711.770000000003	9915.400000000001	8247.360000000004	8175.470000000003	9322.730000000005	9514.410000000005	9356.260000000004	9892.870000000003	10411.150000000007	10113.230000000005	9431.760000000006	9594.320000000005	9790.150000000003	10664.260000000002	11789.040000000006	10853.970000000003	10505.830000000004	9265.270000000004	9785.490000000002	8874.150000000007
K00853	araB; L-ribulokinase [EC:2.7.1.16]	253.34999999999997	920.2699999999988	692.5099999999999	1239.8999999999996	1175.19	718.9799999999998	777.7499999999993	475.2500000000002	357.4600000000001	1265.5400000000004	682.6899999999994	178.74	1669.870000000003	794.9099999999992	227.75	197.83000000000004	834.4499999999992	220.0199999999999	475.8500000000001	466.04000000000013	879.879999999999	420.87000000000035	321.5599999999999	1338.5300000000007	877.6099999999991	156.47999999999996	1180.1800000000012	216.78999999999996	284.51999999999975	878.8299999999996	577.0900000000004	712.3599999999994	708.5499999999992	655.94	1066.8799999999992	919.8999999999986	930.8399999999988	957.8599999999983	1118.9899999999989	1282.9200000000005	985.0999999999992	1472.3700000000022	1444.7700000000004	1240.3899999999994	1165.8399999999995	1146.2599999999998	1570.9800000000014	691.6599999999996
K00854	xylB, XYLB; xylulokinase [EC:2.7.1.17]	8001.21999999999	7840.8799999999865	9599.250000000004	7081.549999999994	8649.999999999996	8998.649999999998	8184.61999999999	8479.179999999998	8933.540000000003	7030.14999999999	7944.41999999999	9551.089999999997	8487.999999999995	9748.470000000001	9410.819999999998	8992.499999999998	7832.429999999988	9282.810000000007	7588.719999999991	8639.57000000001	7329.36999999999	8236.71999999999	7923.8099999999895	7660.1199999999935	8816.039999999995	8695.520000000004	7961.579999999989	7939.519999999992	8137.3999999999905	8498.569999999987	8692.640000000001	7775.929999999994	8285.929999999993	9600.25	8280.859999999997	8256.95999999999	8561.29999999999	7903.28999999999	7896.429999999991	7685.849999999987	8173.949999999991	7975.029999999991	8314.899999999994	7650.299999999992	10091.09	9722.13000000001	8445.149999999992	8901.060000000007
K00855	PRK, prkB; phosphoribulokinase [EC:2.7.1.19]	0.0	0.33	0.0	6.34	14.43	6.0	8.29	8.610000000000001	2.33	2.33	3.0	4.57	5.0	7.33	2.81	0.14	0.67	5.9	33.23	7.47	11.280000000000001	0.14	2.33	10.24	3.0	0.47000000000000003	2.33	13.2	1.0	1.67	1.0	2.81	2.14	1.96	3.1	2.33	0.33	1.6600000000000001	19.48	9.14	1.67	0.67	4.0	0.0	0.0	1.0	1.67	1.0
K00856	E2.7.1.20, ADK; adenosine kinase [EC:2.7.1.20]	22.0	15.0	36.0	18.5	20.0	18.0	17.5	47.0	44.5	39.5	35.0	41.0	59.0	29.5	30.5	36.5	69.5	21.5	13.5	29.5	18.0	18.0	31.5	32.5	20.5	13.5	107.5	28.5	51.5	21.5	35.5	16.0	19.0	27.0	28.0	15.5	23.0	25.0	40.0	36.0	29.0	18.5	28.0	17.5	41.0	28.5	31.0	34.5
K00857	tdk, TK; thymidine kinase [EC:2.7.1.21]	8417.089999999993	8626.84999999999	8474.279999999997	9615.960000000001	8917.639999999994	8130.239999999992	8292.60999999999	8182.599999999991	8286.339999999993	9998.170000000004	8992.970000000001	8436.45999999999	9020.209999999995	7424.009999999989	8361.689999999993	8409.16999999999	9045.940000000002	7929.709999999986	9234.059999999998	8248.3	8502.49	9072.859999999991	8338.319999999983	9484.600000000011	8870.529999999995	8773.020000000004	9298.090000000006	8107.349999999991	9221.180000000006	8970.939999999993	8670.109999999995	9142.5	9323.44	8877.759999999993	9229.050000000007	8827.170000000002	8996.649999999989	9044.290000000006	8463.759999999993	9082.399999999994	8725.699999999992	9666.969999999994	8886.389999999998	9127.490000000003	7878.829999999989	7692.619999999995	9134.469999999998	8634.39
K00858	ppnK, NADK; NAD+ kinase [EC:2.7.1.23]	12448.54000000001	12151.07000000001	13568.670000000011	12678.010000000013	13381.880000000003	12960.420000000004	12279.900000000009	12761.390000000012	12472.11000000002	13572.32000000001	11937.000000000022	12307.55000000001	13081.500000000011	12462.51000000001	13034.880000000014	13024.260000000004	12926.660000000016	12645.130000000021	12746.750000000011	12168.570000000022	11461.420000000006	12145.750000000004	11869.250000000007	12463.59000000002	12801.720000000005	12512.26000000002	13274.96000000002	11588.970000000008	12188.790000000025	13069.970000000016	12481.030000000006	12784.590000000017	13031.330000000024	12867.93000000002	12859.84000000002	12527.690000000017	13208.810000000016	13088.860000000022	12691.950000000017	12744.030000000019	13129.470000000012	13070.980000000005	13347.740000000009	12678.230000000016	12942.410000000003	13279.670000000013	13263.280000000004	12393.500000000005
K00859	coaE; dephospho-CoA kinase [EC:2.7.1.24]	13200.70999999997	12477.999999999969	13517.409999999985	12958.109999999988	12823.309999999981	12933.019999999991	12972.699999999975	13277.389999999983	12857.139999999989	13522.019999999982	12694.029999999972	12692.049999999983	12868.599999999971	13352.379999999981	13719.07999999998	14137.559999999978	13663.219999999972	13386.08999999998	13107.749999999984	13842.069999999992	12408.48999999998	12347.019999999977	13014.419999999978	12762.68999999998	13361.919999999976	13698.19999999999	12693.259999999977	12360.169999999982	13017.619999999964	13174.469999999976	13048.239999999974	13294.319999999985	13564.669999999976	13588.929999999966	12944.579999999985	13090.319999999972	13299.849999999973	13350.089999999975	12770.819999999976	12659.099999999973	12887.369999999979	12547.179999999982	12599.079999999985	13435.329999999985	12520.23999999998	13266.469999999992	13006.879999999986	12817.029999999979
K00860	cysC; adenylylsulfate kinase [EC:2.7.1.25]	327.83	234.25	294.16	189.34	265.84999999999997	89.0	155.29000000000002	212.11	300.5	299.83	243.92000000000002	231.06999999999996	341.0	348.65999999999997	435.31	362.14	454.26	203.74	263.73	267.71999999999997	313.86	306.72	302.81	231.24	357.75	531.3799999999999	443.83	146.7	310.91999999999996	347.67	293.24	304.23	326.29999999999995	324.21	217.26	372.5	402.23999999999995	330.58	190.31	122.22	206.92000000000002	139.67000000000002	163.91	314.25	172.42000000000002	121.75	122.92	307.17
K00863	DAK, TKFC; triose/dihydroxyacetone kinase / FAD-AMP lyase (cyclizing) [EC:2.7.1.28 2.7.1.29 4.6.1.15]	539.25	456.57	288.18	903.0699999999999	576.25	739.5699999999999	552.5	771.75	732.5	217.07	695.25	881.08	452.93	464.29	635.29	557.0	231.5	878.25	865.29	569.75	333.5	826.75	821.5	459.43	387.0	404.25	357.64	777.5	785.25	488.58	677.75	615.0	575.25	636.25	764.25	427.25	391.53999999999996	257.5	675.47	772.89	528.75	683.75	375.89	143.39	530.75	591.5	660.0	663.0
K00864	glpK, GK; glycerol kinase [EC:2.7.1.30]	6851.72	7553.930000000002	9181.940000000002	6658.3600000000015	9266.480000000003	8311.030000000002	7256.0700000000015	8074.670000000001	8644.810000000003	7383.100000000002	7710.720000000005	9988.120000000003	8257.080000000004	8275.140000000001	9124.08	8206.2	6675.450000000003	8230.810000000005	7682.84	7915.360000000002	6275.380000000002	8899.020000000002	6889.910000000001	7136.620000000002	7858.750000000002	7592.570000000002	8311.250000000002	6777.330000000001	8068.310000000002	8446.980000000001	8201.860000000002	7591.950000000002	8074.430000000003	9559.400000000003	8310.380000000005	8002.900000000004	8845.140000000003	7916.050000000002	7761.040000000003	7290.840000000004	8608.310000000001	8854.33	8954.660000000002	6566.840000000003	10665.750000000002	8773.260000000002	7837.970000000001	9379.850000000006
K00865	glxK, garK; glycerate 2-kinase [EC:2.7.1.165]	10310.670000000007	10124.27	10563.090000000007	10739.460000000012	10064.74	11087.410000000002	10098.400000000003	10175.460000000006	9534.510000000006	10976.670000000006	9639.640000000007	9459.029999999995	10708.710000000005	9705.839999999998	9486.829999999996	9650.209999999997	10410.030000000013	9914.37000000001	9828.630000000001	9262.94000000001	9627.02	9351.829999999993	9483.999999999995	10207.000000000013	10318.58	9837.32000000001	10294.090000000007	9884.01000000001	9520.150000000012	10108.44	9884.200000000003	10201.560000000007	10191.490000000007	9860.050000000005	10183.39000000001	9646.09000000001	9320.039999999997	9945.110000000015	10278.98000000001	10692.44000000001	10143.2	10189.719999999998	10507.050000000007	10710.49000000001	9560.999999999993	10814.430000000008	11063.220000000003	9630.060000000005
K00867	coaA; type I pantothenate kinase [EC:2.7.1.33]	4709.669999999999	5294.330000000001	4865.6900000000005	6633.22	5385.669999999998	5525.029999999999	4957.74	4475.679999999996	3439.709999999999	7195.850000000001	4000.9099999999994	2095.329999999998	6506.45	3818.9499999999994	3059.619999999999	3410.1499999999996	5639.250000000001	3856.879999999998	4766.569999999999	2687.4000000000005	4688.17	3191.060000000002	3709.149999999998	5921.590000000001	4871.61	3199.2400000000007	6075.6100000000015	4163.659999999998	3192.1899999999982	4883.089999999999	3828.4799999999977	5011.26	4672.55	2861.56	5123.5599999999995	4425.960000000001	4398.58	5235.77	5625.099999999999	6664.240000000001	5430.339999999998	5939.0599999999995	6532.85	5984.080000000001	3676.5899999999997	4833.7199999999975	6544.629999999999	3122.42
K00868	pdxK, pdxY; pyridoxine kinase [EC:2.7.1.35]	13302.010000000011	11306.030000000004	12191.850000000008	14097.14000000001	12193.860000000002	14561.100000000006	12932.42000000001	14348.49000000001	13656.590000000018	10933.060000000003	11962.560000000016	12933.440000000011	10552.609999999999	12487.430000000004	13530.880000000016	13935.930000000004	11605.590000000017	15304.080000000027	14478.220000000012	12453.080000000018	10220.360000000002	12129.150000000001	13554.110000000008	11060.920000000016	11936.390000000001	12243.82000000002	11080.330000000009	13956.900000000016	12797.380000000026	12131.41000000001	12680.790000000003	13251.830000000018	12542.75000000002	11986.680000000017	12795.880000000016	10725.140000000012	10635.820000000002	10535.06000000001	13077.49000000001	13572.300000000014	12626.000000000007	11774.94	11194.020000000004	10203.140000000009	10546.4	13216.070000000009	12761.939999999999	11727.880000000001
K00869	E2.7.1.36, MVK, mvaK1; mevalonate kinase [EC:2.7.1.36]	4773.669999999998	5313.000000000001	4938.490000000001	6660.88	5464.739999999998	5503.029999999999	4960.449999999999	4363.069999999996	3556.379999999999	7220.520000000001	4095.909999999999	2191.7599999999984	6537.45	3885.619999999999	3247.8099999999986	3533.8099999999995	5737.580000000001	3882.9799999999977	4820.339999999999	2751.9300000000003	4704.89	3324.420000000002	3783.8199999999974	5928.35	5014.21	3374.7700000000004	6134.280000000002	4168.059999999998	3280.789999999998	4957.419999999999	3847.4799999999973	5069.450000000001	4740.41	2974.6000000000004	5184.459999999999	4507.630000000001	4498.049999999999	5293.910000000002	5584.62	6633.900000000001	5450.669999999998	5974.389999999999	6556.85	6047.580000000001	3678.0899999999997	4817.019999999997	6528.959999999999	3131.42
K00872	thrB1; homoserine kinase [EC:2.7.1.39]	4525.369999999997	4954.369999999997	4657.849999999999	6628.769999999998	6607.5899999999965	6497.509999999997	5560.1399999999985	6732.589999999995	6951.859999999999	4298.409999999998	6023.529999999995	6967.889999999998	4480.279999999996	4802.399999999998	6085.489999999999	5459.439999999998	3699.139999999999	6502.459999999997	7202.459999999998	5398.409999999998	4095.839999999998	6728.8399999999965	5886.709999999995	5057.119999999999	4924.409999999997	4645.489999999998	5079.899999999998	6205.599999999999	6461.849999999997	5804.059999999999	6110.069999999996	6013.309999999998	5470.509999999997	6034.279999999997	6631.669999999997	4813.159999999999	5408.939999999996	4539.429999999997	6041.579999999997	6332.359999999997	6119.059999999997	6956.829999999996	5805.4699999999975	3212.489999999999	5994.399999999999	5453.939999999997	6296.289999999998	6108.5499999999965
K00873	PK, pyk; pyruvate kinase [EC:2.7.1.40]	14149.150000000012	13196.61000000001	15094.040000000012	13646.480000000014	13940.580000000005	13577.830000000009	13181.09000000001	13433.680000000011	16498.67000000002	13192.500000000013	15320.830000000027	19433.140000000043	12963.33000000001	13248.220000000008	17386.610000000022	15858.510000000007	13249.420000000018	16093.280000000033	16017.88000000002	15398.46000000002	12109.150000000005	17934.66000000001	14370.93000000001	13575.40000000002	14585.870000000006	16194.170000000026	13458.190000000024	14428.710000000015	17764.280000000028	15444.930000000022	15913.020000000006	14927.940000000028	15752.930000000031	17863.28000000004	15166.45000000002	14749.29000000002	15485.460000000021	13628.200000000028	13093.300000000017	12879.01000000002	13587.660000000014	15325.840000000006	12593.830000000007	12810.360000000019	14119.650000000009	13319.680000000015	12778.970000000007	16661.140000000018
K00874	kdgK; 2-dehydro-3-deoxygluconokinase [EC:2.7.1.45]	7030.449999999991	5917.049999999993	7530.939999999993	5798.219999999994	6901.599999999993	6452.509999999996	7517.449999999991	7875.349999999984	7839.98999999999	4890.089999999999	7392.86999999998	9415.749999999984	5013.709999999998	8821.649999999983	9151.519999999988	8937.329999999985	6471.529999999988	8961.649999999985	7010.7799999999925	9714.359999999988	6220.609999999992	7863.50999999999	7857.959999999987	5858.749999999987	7581.639999999994	8559.039999999988	5253.709999999994	7255.73999999999	8428.62999999998	6937.099999999988	7892.919999999988	7028.569999999986	7332.41999999998	8610.009999999978	6735.399999999986	6869.999999999987	6635.799999999989	6195.699999999985	6486.839999999987	5614.869999999991	6823.989999999991	5802.509999999994	5080.939999999996	5961.809999999993	7224.099999999995	8032.3899999999885	6362.109999999996	8456.489999999987
K00876	udk, UCK; uridine kinase [EC:2.7.1.48]	15720.459999999974	14475.589999999966	16307.259999999986	14695.749999999985	15074.349999999979	14654.459999999988	14992.769999999977	15642.479999999981	16536.239999999987	14916.13999999998	15996.559999999972	17847.179999999997	14230.25999999997	15360.569999999982	17533.949999999986	17786.28	15357.849999999971	16621.95999999998	16329.739999999982	17298.470000000012	14283.06999999998	17111.549999999974	15924.419999999975	14777.59999999998	15856.13999999998	17504.04	14604.439999999977	15191.159999999982	17173.279999999988	15990.31999999997	16489.65999999998	16089.829999999985	16698.219999999987	17845.629999999997	15564.329999999984	15904.399999999981	15965.379999999968	15087.379999999977	14356.109999999977	14193.189999999968	14891.329999999974	15214.389999999978	14221.279999999982	14804.139999999985	15408.649999999976	15122.409999999993	14413.619999999986	16683.469999999987
K00878	thiM; hydroxyethylthiazole kinase [EC:2.7.1.50]	7482.459999999997	6974.23	7758.680000000002	8426.59	8458.859999999999	9318.249999999998	8015.850000000001	9082.639999999998	9418.490000000002	5513.05	7792.379999999998	9780.049999999997	6839.720000000001	8113.189999999997	9143.39	8461.459999999995	6120.920000000001	9948.990000000002	9360.460000000001	7869.570000000001	5880.94	8591.32	8325.769999999995	6940.5599999999995	7400.270000000001	7422.000000000003	6545.02	8634.27	8319.369999999997	8102.97	8472.489999999996	8176.5199999999995	7972.92	8596.43	8817.030000000002	6852.720000000002	7059.16	6146.289999999999	8022.779999999999	8051.74	8124.069999999999	8528.029999999999	7116.439999999999	5607.490000000002	8109.24	9422.619999999997	8769.929999999998	8222.88
K00879	fucK; L-fuculokinase [EC:2.7.1.51]	944.0	603.3299999999999	952.0	609.34	825.4300000000001	1008.0	644.29	469.60999999999996	695.33	525.3299999999999	474.0	698.65	562.0	1122.33	751.81	733.14	900.6700000000001	916.9000000000001	657.23	781.47	376.28	536.14	733.3299999999999	518.24	798.0	732.47	622.3299999999999	677.1999999999999	398.0	673.75	547.0	536.81	564.14	540.96	550.1	600.3299999999999	514.3299999999999	498.65999999999997	464.56	657.14	743.6700000000001	451.67	908.0	616.0	840.0	495.0	588.6700000000001	437.0
K00880	lyxK; L-xylulokinase [EC:2.7.1.53]	5.0	4.0	6.0	2.0	7.43	3.0	0.29	3.2800000000000002	1.0	5.0	5.0	2.57	13.0	7.0	5.140000000000001	2.14	7.0	8.57	3.57	0.14	2.2800000000000002	1.1400000000000001	9.0	16.57	1.0	0.14	5.0	10.86	2.0	1.0	1.0	0.14	3.14	1.29	4.43	4.0	2.0	3.0	3.14	10.14	4.0	1.0	10.0	3.0	1.0	0.0	1.0	3.0
K00881	alsK; allose kinase [EC:2.7.1.55]	5.0	4.0	6.0	2.0	7.43	3.0	0.29	3.2800000000000002	1.0	5.0	5.0	2.57	13.0	11.0	5.140000000000001	2.14	7.0	18.57	3.57	2.14	4.28	1.1400000000000001	9.0	16.57	2.0	0.14	5.0	10.86	2.0	1.0	1.0	0.14	3.14	1.29	4.43	4.0	2.0	3.0	3.14	10.14	4.0	2.0	10.0	3.0	1.0	0.0	1.0	3.0
K00882	fruK; 1-phosphofructokinase [EC:2.7.1.56]	15102.199999999995	13606.48	16724.980000000003	12720.549999999997	10535.119999999999	12960.539999999997	12803.849999999997	10823.209999999995	11214.430000000004	18002.140000000014	11237.749999999993	11233.039999999999	15361.369999999997	11605.559999999996	12530.72	12411.129999999997	16379.229999999998	10991.470000000001	11900.24	9445.65	11576.07	11816.069999999996	10100.349999999995	12789.959999999997	14292.749999999998	13691.819999999998	15007.689999999997	11485.539999999997	11275.579999999993	12901.57	11141.239999999996	12074.3	13256.769999999995	11247.379999999997	11467.779999999999	13358.639999999994	12605.459999999997	13487.809999999998	12451.759999999998	13308.049999999996	12105.029999999997	11709.649999999996	13043.32	16711.0	9779.409999999998	13297.259999999997	11895.309999999996	10936.279999999995
K00883	dgoK; 2-dehydro-3-deoxygalactonokinase [EC:2.7.1.58]	1.0	0.0	4.0	1.0	12.43	0.0	6.29	21.28	2.0	5.0	0.0	3.57	0.0	7.0	5.14	8.14	4.0	1.5699999999999998	2.57	11.14	6.279999999999999	2.14	10.0	0.5700000000000001	4.0	5.14	0.0	1.8599999999999999	5.0	0.0	6.0	1.1400000000000001	1.1400000000000001	3.29	6.43	1.0	1.0	3.0	5.14	5.14	1.0	0.0	4.0	3.0	15.0	13.0	22.0	19.0
K00884	NAGK, nagK; N-acetylglucosamine kinase [EC:2.7.1.59]	3.0	0.33	0.0	10.34	14.43	6.0	9.29	27.61	6.33	2.33	3.0	4.57	6.0	7.33	2.81	1.1400000000000001	0.67	5.9	38.23	7.47	11.280000000000001	0.14	6.33	10.24	1.0	0.47000000000000003	6.33	13.2	2.0	1.67	7.0	3.81	6.14	0.96	3.1	3.33	0.33	0.66	22.48	10.14	3.67	0.67	3.0	0.0	13.0	10.0	3.67	39.0
K00885	nanK; N-acylmannosamine kinase [EC:2.7.1.60]	0.0	0.33	0.0	6.34	14.43	6.0	8.29	8.610000000000001	2.33	2.33	3.0	4.57	5.0	7.33	2.81	0.14	0.67	5.9	33.23	7.47	11.280000000000001	0.14	2.33	10.24	1.0	0.47000000000000003	2.33	13.2	1.0	1.67	1.0	2.81	2.14	0.96	3.1	2.33	0.33	0.66	19.48	9.14	1.67	0.67	3.0	0.0	0.0	1.0	1.67	1.0
K00886	ppgK; polyphosphate glucokinase [EC:2.7.1.63]	28.0	12.0	0.2	11.0	9.5	12.67	31.0	125.33	23.0	1.0	7.0	3.0	8.0	3.0	5.0	7.2	2.0	1.0	3.0	1.0	6.67	10.5	13.0	8.0	1.4	6.0	17.0	27.4	3.4	16.0	55.0	40.0	32.0	7.0	6.0	37.0	21.2	20.2	24.0	15.2	8.0	6.0	3.0	8.5	22.5	20.36	15.0	13.0
K00887	dgkA; undecaprenol kinase [EC:2.7.1.66]	2208.669999999999	2799.7500000000023	1628.2400000000002	4987.13	3668.7399999999993	4038.0299999999997	3375.4499999999994	3816.319999999996	2905.129999999999	2164.5200000000013	2706.410000000001	1821.5099999999989	3180.4500000000007	2752.369999999999	2130.559999999999	2155.0599999999995	1986.3300000000008	3559.229999999998	3887.8399999999992	2112.43	2368.6400000000012	2017.1700000000005	3234.819999999998	3375.85	2339.460000000002	1249.0200000000002	2585.030000000001	3370.5599999999986	2290.789999999999	2768.1700000000023	2695.7299999999996	3379.4500000000016	2671.9100000000008	1893.1000000000004	3912.2099999999987	1866.1300000000015	1883.0500000000015	2000.660000000003	3833.3700000000003	4618.900000000001	3436.4199999999996	3933.139999999999	3205.3500000000004	1894.8300000000013	2353.090000000001	3735.019999999998	4923.459999999999	2191.420000000001
K00891	E2.7.1.71, aroK, aroL; shikimate kinase [EC:2.7.1.71]	12862.960000000008	10566.609999999999	12203.470000000008	11250.870000000012	11487.870000000003	14546.13000000001	12032.970000000007	14679.690000000015	13858.780000000019	7947.139999999985	11396.290000000017	14378.190000000011	9955.309999999996	13695.47000000001	14352.120000000014	14034.950000000003	10140.340000000004	15136.730000000025	13276.94000000001	13216.160000000016	9848.989999999996	11813.839999999998	13570.200000000013	9253.190000000002	11359.820000000002	12796.71000000002	9703.020000000002	13476.820000000014	12658.560000000021	11788.360000000008	12998.080000000009	12260.020000000011	12116.380000000017	13355.40000000002	12019.650000000016	10180.940000000006	10635.74	9897.140000000009	11792.390000000014	11162.100000000015	11905.62000000001	10295.929999999995	9694.879999999997	8929.439999999997	12374.400000000001	14947.590000000013	11967.350000000004	12972.820000000003
K00892	gsk; inosine kinase [EC:2.7.1.73]	0.0	0.33	0.0	6.34	14.43	6.0	8.29	8.610000000000001	2.33	2.33	3.0	4.57	5.0	7.33	2.81	0.14	0.67	5.9	33.23	7.47	11.280000000000001	0.14	2.33	10.24	1.0	0.47000000000000003	2.33	13.2	1.0	1.67	1.0	2.81	2.14	0.96	3.1	2.33	0.33	0.66	19.48	9.14	1.67	0.67	3.0	0.0	0.0	1.0	1.67	1.0
K00895	pfp, PFP; diphosphate-dependent phosphofructokinase [EC:2.7.1.90]	1198.2500000000018	1088.3500000000022	837.1500000000008	907.6000000000009	938.3500000000005	540.0999999999998	1225.050000000002	1228.5000000000014	966.7000000000012	1153.700000000001	1367.4500000000037	881.2500000000008	793.8500000000007	1533.950000000002	1311.4500000000019	1740.5500000000018	1645.6500000000035	1258.5500000000025	1107.0000000000011	2297.4999999999973	1833.4000000000028	943.3500000000006	1710.1500000000024	1259.6000000000022	1384.2000000000023	1919.8500000000017	872.5500000000015	1057.2000000000019	1384.2500000000032	1123.250000000002	1312.7000000000025	1284.4000000000017	1346.750000000003	1443.500000000004	901.9000000000013	1469.3000000000031	1286.200000000003	1516.1500000000035	830.9500000000011	615.6500000000002	905.1500000000008	648.7	628.0000000000003	1575.8500000000022	951.0000000000003	548.0499999999997	700.8500000000004	1194.4500000000019
K00897	aphA; kanamycin kinase [EC:2.7.1.95]	2446.0	2319.5	2947.5	1533.25	1268.75	1129.75	1459.25	396.25	477.25	4614.75	1180.5	272.25	3027.75	1004.0	934.25	1246.75	3569.5	285.25	773.5	535.0	2133.0	1113.75	437.0	2366.0	2397.25	1922.25	3123.25	749.5	882.5	1859.5	958.5	1463.75	1916.5	912.0	1098.0	2402.5	2198.75	2864.75	1551.5	1838.75	1659.5	1686.0	2516.75	3990.25	877.25	1037.25	1398.75	806.0
K00899	mtnK; 5-methylthioribose kinase [EC:2.7.1.100]	40.0	10.0	32.0	19.0	26.5	7.0	14.0	24.0	27.0	14.0	15.0	53.0	10.0	35.0	41.67	58.5	14.0	27.17	59.34	47.17	15.0	36.0	25.0	12.17	37.0	16.0	22.0	8.0	46.34	15.67	15.0	24.33	38.83	59.010000000000005	34.0	20.67	32.0	43.5	8.0	7.0	45.0	30.0	28.17	15.0	17.0	15.0	8.0	21.0
K00901	dgkA, DGK; diacylglycerol kinase (ATP) [EC:2.7.1.107]	2910.22	2019.5000000000002	3108.0899999999997	2136.88	2704.22	2605.8100000000004	2194.66	2890.330000000001	4300.06	1498.95	3555.4099999999994	5772.3	1458.9600000000003	2466.69	4223.209999999999	3830.9600000000005	2172.01	3649.029999999999	3814.4099999999994	3782.45	1617.65	5088.419999999998	3234.5799999999995	2160.4800000000005	2664.57	3818.8999999999987	2458.41	3221.8199999999997	4906.800000000002	3263.5499999999993	3760.7099999999987	2896.5699999999997	3388.5999999999995	4776.839999999999	3370.99	3130.769999999999	3652.3799999999997	2309.5300000000007	2272.6400000000003	2002.5500000000002	2646.24	2958.91	1746.2200000000003	1416.5600000000002	3656.4899999999993	2020.6500000000008	1643.76	4574.9
K00906	aceK; isocitrate dehydrogenase kinase/phosphatase [EC:2.7.11.5 3.1.3.-]	0.0	0.33	0.0	6.34	14.43	6.0	8.29	8.610000000000001	2.33	2.33	3.0	4.57	5.0	7.33	2.81	0.14	0.67	5.9	33.23	7.47	11.280000000000001	0.14	2.33	10.24	1.0	0.47000000000000003	2.33	13.2	1.0	1.67	1.0	2.81	2.14	0.96	3.1	2.33	0.33	0.66	19.48	9.14	1.67	0.67	3.0	0.0	0.0	1.0	1.67	1.0
K00912	lpxK; tetraacyldisaccharide 4'-kinase [EC:2.7.1.130]	1518.5700000000031	1210.9800000000027	1008.4800000000008	1068.0900000000008	1174.9300000000014	640.4100000000002	1402.3300000000027	1634.2700000000013	1336.3300000000006	1306.6800000000019	1625.2600000000036	1112.8100000000015	899.8400000000009	1753.450000000003	1673.250000000002	2051.680000000002	1949.6500000000035	1373.7600000000027	1449.3900000000017	2554.989999999997	1943.1600000000026	1286.470000000001	1969.0000000000027	1403.0000000000023	1599.5400000000034	2307.6499999999996	1071.8500000000024	1233.3900000000021	1699.5400000000036	1459.7500000000027	1692.350000000002	1593.380000000002	1678.220000000003	1805.4400000000041	1220.8300000000013	1846.2800000000034	2024.0200000000038	1970.960000000003	1140.0900000000017	778.440000000001	1137.9800000000016	827.3500000000004	768.8400000000006	1740.840000000002	1136.660000000001	768.3900000000008	838.4800000000006	1463.260000000002
K00917	lacC; tagatose 6-phosphate kinase [EC:2.7.1.144]	2126.749999999998	1615.0100000000002	818.3400000000005	3474.2900000000004	2187.8399999999992	3364.079999999997	2532.739999999999	3803.889999999995	2798.3799999999983	410.1199999999999	2221.0199999999973	2197.999999999998	848.7300000000007	1858.1499999999983	2159.1899999999996	2190.1699999999996	907.4700000000009	3542.1599999999976	3594.859999999999	1910.699999999999	1225.2000000000003	2095.839999999999	3175.7199999999966	1617.6499999999992	1312.6600000000003	1234.1900000000003	987.1000000000008	3398.1699999999983	2383.5699999999974	1779.36	2235.379999999997	2634.5299999999997	1975.069999999998	1569.0799999999986	2855.839999999997	927.2300000000004	867.850000000001	724.0800000000003	2771.469999999998	3137.5199999999977	2389.6499999999987	2239.5599999999986	1279.8200000000002	291.55000000000007	1211.6799999999998	2614.239999999997	2864.4999999999986	1836.4699999999984
K00918	pfkC; ADP-dependent phosphofructokinase/glucokinase [EC:2.7.1.146 2.7.1.147]	5.0	4.0	7.0	2.0	7.0	3.0	0.0	3.0	1.0	5.0	5.0	4.0	13.0	6.0	5.0	2.0	8.0	8.0	2.0	0.0	2.0	1.0	9.0	17.0	1.0	0.0	5.0	11.0	4.0	1.0	1.0	0.0	4.0	3.0	6.0	4.0	2.0	4.0	3.0	11.0	6.0	3.0	10.0	3.0	1.0	2.0	1.0	3.0
K00919	ispE; 4-diphosphocytidyl-2-C-methyl-D-erythritol kinase [EC:2.7.1.148]	9656.04	8794.819999999992	9720.420000000002	10541.26000000001	10425.380000000003	10983.920000000002	10241.900000000005	11854.140000000009	11537.86000000002	7551.819999999989	10127.500000000011	11789.80000000001	8897.999999999996	10879.260000000006	11721.130000000012	11437.010000000006	8716.90999999999	12165.88000000002	11520.25000000001	11308.07000000002	8495.669999999995	10570.0	11148.750000000005	9146.590000000006	9621.469999999996	10215.010000000013	8762.710000000001	10585.47000000001	11022.79000000002	10262.220000000001	10902.280000000008	10518.09000000001	10464.330000000007	11466.930000000018	11045.590000000013	9321.69	9862.809999999998	8887.109999999999	10224.200000000012	10011.530000000004	10223.720000000003	10073.729999999996	8774.239999999998	7959.479999999991	10525.910000000002	11720.170000000013	10831.78	10957.50000000001
K00924	E2.7.1.-; kinase [EC:2.7.1.-]	219.00000000000026	173.58	67.01999999999998	584.36	269.5900000000003	393.1499999999993	331.23999999999995	385.1399999999995	278.3800000000001	108.18999999999998	229.27000000000052	184.00000000000017	255.1600000000003	267.4400000000005	239.81000000000012	217.67000000000007	123.46999999999996	398.2399999999994	412.3099999999998	195.78000000000029	115.19999999999995	211.5900000000001	358.7199999999997	250.91000000000034	145.65999999999994	94.43999999999998	171.74000000000024	361.66999999999985	242.48000000000047	199.19	272.5300000000003	281.70000000000016	202.99000000000035	158.3200000000001	319.0900000000002	89.80999999999996	97.38999999999994	75.57999999999997	374.3599999999996	445.40999999999934	245.90000000000026	278.81	176.0400000000001	44.43999999999999	111.92999999999996	355.2399999999995	361.4999999999998	176.47000000000028
K00925	ackA; acetate kinase [EC:2.7.2.1]	15907.570000000016	16129.78000000002	18056.780000000028	16055.740000000018	17048.24000000001	15414.41000000001	14907.620000000014	14012.620000000014	15196.190000000026	20096.700000000044	15478.380000000028	15965.56000000002	17981.560000000038	14649.710000000008	16207.370000000019	15727.710000000008	17639.61000000004	14713.190000000028	15530.500000000015	14629.12000000002	15040.040000000012	16378.750000000013	13654.460000000015	16762.650000000023	17084.240000000016	16308.190000000028	18426.230000000065	13818.570000000014	15846.020000000031	17380.880000000034	15749.97000000001	16145.22000000003	16857.91000000004	16683.430000000037	16157.290000000023	17025.610000000044	17934.37000000003	17871.660000000044	15564.520000000022	16093.050000000025	16491.24000000002	17928.700000000023	18163.06000000003	18015.020000000026	16414.840000000015	15285.840000000013	16279.38000000001	15884.85000000001
K00926	arcC; carbamate kinase [EC:2.7.2.2]	5641.55	6248.690000000002	7342.170000000002	5256.1500000000015	7595.470000000001	7400.850000000001	5557.080000000001	5780.310000000001	6360.380000000001	5982.410000000003	5684.360000000004	7526.21	6782.240000000003	6624.240000000002	6577.870000000001	5526.610000000001	5440.410000000003	6070.34	5571.54	5806.410000000002	5130.520000000002	6339.850000000003	5254.390000000001	5694.010000000002	6564.480000000002	5997.67	6485.430000000004	5473.51	5679.3600000000015	6752.130000000002	6220.680000000002	5801.720000000003	6023.650000000003	6958.540000000003	6329.6500000000015	5913.910000000003	6311.500000000003	6099.7800000000025	5718.550000000004	5790.570000000003	6811.100000000002	7136.370000000002	7631.400000000002	5605.140000000002	8223.260000000002	6601.760000000002	6497.480000000001	6618.330000000004
K00927	PGK, pgk; phosphoglycerate kinase [EC:2.7.2.3]	12299.04000000001	11638.070000000005	13104.67000000001	12293.010000000015	12274.380000000005	12532.420000000007	11978.900000000009	12454.390000000012	12302.11000000002	12667.820000000012	11616.500000000022	12217.05000000001	12414.50000000001	12198.51000000001	12928.880000000012	12941.760000000004	12501.160000000018	12540.130000000021	12573.750000000011	11977.570000000022	10907.920000000006	11906.250000000004	11764.750000000007	11798.09000000002	12381.220000000005	12437.76000000002	12355.96000000002	11501.97000000001	12034.79000000002	12493.470000000014	12160.03000000001	12417.090000000015	12689.830000000022	12602.430000000022	12368.840000000018	12021.190000000019	12540.810000000014	12251.360000000022	12160.450000000019	12243.030000000019	12378.97000000001	12148.480000000007	12160.74000000001	12150.230000000016	11922.910000000003	12901.170000000013	12483.280000000006	12056.500000000005
K00928	lysC; aspartate kinase [EC:2.7.2.4]	13342.760000000011	12638.590000000013	14725.120000000014	13410.95000000001	16276.11000000001	15622.51000000001	13411.450000000013	15371.160000000018	16462.150000000027	11590.190000000008	14227.35000000002	17651.86000000003	12278.75000000001	14822.410000000005	16802.06000000001	15577.080000000009	11940.500000000016	16763.640000000036	15660.870000000015	15774.210000000021	11601.570000000007	16027.280000000008	14602.530000000008	12426.11000000002	13769.690000000008	14538.370000000023	13234.790000000023	14319.070000000014	15709.790000000034	15170.610000000019	15540.950000000012	14509.960000000023	14534.17000000003	16794.80000000004	15183.550000000021	13512.39000000002	15255.680000000015	13589.770000000026	13582.880000000017	13331.940000000017	14950.700000000013	15223.890000000005	14502.840000000011	10779.730000000009	16544.680000000015	14689.41000000001	14231.980000000005	15854.82000000001
K00929	buk; butyrate kinase [EC:2.7.2.7]	2433.4199999999996	1892.92	2165.57	1612.64	2050.12	1245.11	1644.8200000000002	1573.03	3579.1499999999996	1011.12	3391.609999999999	5288.48	1123.91	2002.1100000000001	3978.95	3352.6699999999996	1594.29	3373.0799999999995	3132.149999999999	3518.31	1779.6700000000003	4833.989999999999	2849.67	1948.74	2585.5500000000006	3646.789999999999	1568.43	2500.8900000000003	4388.48	2800.6099999999997	3359.9299999999994	2516.76	2945.0599999999995	4448.549999999998	2664.8399999999997	3056.169999999999	2977.57	1861.8200000000002	1414.9599999999998	1101.21	1821.71	2730.64	1186.63	1590.0600000000002	2467.42	1156.3	930.74	3965.8799999999997
K00930	argB; acetylglutamate kinase [EC:2.7.2.8]	8025.619999999986	6797.509999999982	7578.399999999993	7857.4799999999905	7546.719999999987	9090.559999999994	8103.949999999987	9622.090000000006	9942.430000000008	4526.389999999994	7843.74999999998	10033.060000000001	5789.209999999983	8606.219999999992	9983.909999999998	9535.829999999998	6187.799999999984	10766.200000000013	9748.680000000002	8638.230000000007	6059.589999999989	8493.539999999983	9165.99999999999	6236.209999999987	7397.519999999987	8416.419999999996	5799.749999999986	9309.390000000005	8890.73	7981.149999999983	8832.189999999995	8398.869999999992	8089.839999999985	8876.719999999992	8271.229999999994	6744.2199999999875	7277.769999999981	6222.759999999984	7809.559999999983	7489.539999999979	7742.8799999999865	7178.299999999987	5854.239999999989	5077.709999999995	7340.659999999987	9078.069999999998	7798.509999999988	8322.52999999999
K00931	proB; glutamate 5-kinase [EC:2.7.2.11]	8422.789999999992	8197.819999999982	8998.67	9717.759999999998	9334.129999999997	10408.42	9440.4	10654.89000000001	10496.360000000011	6651.319999999991	8808.749999999998	10410.800000000003	8502.99999999999	9808.259999999998	10360.630000000003	9950.01	7289.409999999986	11057.130000000017	10350.250000000005	9153.32000000001	7343.169999999987	9189.24999999999	9553.249999999993	8299.589999999991	8520.469999999994	8619.760000000002	8010.209999999985	9672.970000000008	9398.540000000006	9208.719999999996	9643.53	9518.09	9171.079999999996	9731.680000000002	9972.340000000011	7970.43999999999	8542.559999999987	7656.609999999987	9624.950000000008	9626.279999999999	9281.969999999996	9199.47999999999	8350.489999999993	6682.229999999992	9432.159999999994	11087.67000000001	10150.78	9531.500000000004
K00932	tdcD; propionate kinase [EC:2.7.2.15]	0.0	0.33	0.0	6.34	14.43	6.0	8.29	8.610000000000001	2.33	2.33	3.0	4.57	5.0	7.33	2.81	0.14	0.67	5.9	33.23	7.47	11.280000000000001	0.14	2.33	10.24	1.0	0.47000000000000003	2.33	13.2	1.0	1.67	1.0	2.81	2.14	0.96	3.1	2.33	0.33	0.66	19.48	9.14	1.67	0.67	3.0	0.0	0.0	1.0	1.67	1.0
K00936	pdtaS; two-component system, sensor histidine kinase PdtaS [EC:2.7.13.3]	10702.879999999997	9717.189999999999	11435.170000000002	11245.740000000002	11290.509999999998	12385.51	10220.640000000001	11024.279999999995	14870.849999999999	7204.930000000001	12797.349999999999	18634.97000000001	9228.770000000002	10954.129999999997	14789.15	12570.859999999999	8284.18	14739.2	14011.880000000003	12732.799999999996	8214.87	16006.230000000005	12404.989999999998	9959.15	10611.339999999998	12445.36	9410.51	12943.889999999998	15748.580000000002	12473.439999999999	13677.470000000003	12130.94	12552.030000000002	15459.550000000001	13025.849999999999	10556.530000000002	11319.599999999999	8973.439999999999	10160.789999999999	10380.929999999998	10989.9	12795.419999999998	9419.199999999999	7350.060000000001	12288.9	10869.669999999996	10696.789999999999	14666.890000000001
K00937	ppk; polyphosphate kinase [EC:2.7.4.1]	5755.37	6222.990000000002	7757.840000000002	5588.300000000001	7445.430000000001	7678.080000000001	6123.240000000002	6545.67	5767.540000000001	6734.810000000002	4959.920000000004	5184.029999999999	7705.230000000003	7116.410000000002	5865.41	5851.07	6173.7400000000025	5514.370000000001	5227.55	5294.270000000001	5421.860000000001	4472.1500000000015	5287.290000000002	5762.440000000002	6298.160000000003	5258.65	7288.900000000003	4927.360000000001	4352.6500000000015	6328.300000000002	5674.310000000001	5653.0300000000025	5712.620000000003	5794.950000000003	6032.120000000001	6035.480000000002	6815.400000000002	6766.680000000002	6566.100000000003	6443.020000000003	7015.170000000001	6361.520000000001	8327.950000000003	6064.630000000002	8435.260000000002	8324.010000000002	7596.4400000000005	5863.900000000002
K00938	E2.7.4.2, mvaK2; phosphomevalonate kinase [EC:2.7.4.2]	4673.669999999999	5264.000000000001	4863.490000000001	6603.88	5341.739999999998	5495.029999999999	4915.449999999999	4317.069999999996	3418.379999999999	7184.520000000001	3983.9099999999994	2087.7599999999984	6493.45	3805.6199999999994	3042.809999999999	3394.8099999999995	5637.580000000001	3834.9799999999977	4722.34	2673.9300000000003	4662.89	3179.420000000002	3684.819999999998	5897.35	4863.21	3190.7700000000004	6050.280000000002	4118.059999999998	3187.789999999998	4863.419999999999	3756.4799999999973	4963.450000000001	4631.41	2851.6000000000004	5109.459999999999	4384.630000000001	4374.049999999999	5213.910000000002	5553.62	6610.900000000001	5404.669999999998	5929.389999999999	6517.85	5973.580000000001	3632.0899999999997	4792.019999999998	6497.959999999999	3066.4200000000005
K00939	adk, AK; adenylate kinase [EC:2.7.4.3]	12350.04000000001	11641.070000000005	13127.67000000001	12295.510000000015	12276.380000000005	12532.420000000007	11979.900000000009	12470.39000000001	12313.61000000002	12671.820000000012	11622.500000000022	12229.05000000001	12418.00000000001	12204.51000000001	12940.880000000014	12950.760000000004	12521.160000000018	12542.630000000021	12579.750000000011	11988.070000000022	10912.420000000006	11928.750000000004	11767.75000000001	11800.09000000002	12381.720000000005	12439.26000000002	12356.46000000002	11502.97000000001	12056.29000000002	12495.470000000014	12164.03000000001	12418.590000000015	12695.330000000022	12608.930000000022	12369.84000000002	12027.190000000019	12544.310000000014	12253.360000000022	12176.950000000019	12246.030000000019	12379.97000000001	12155.980000000007	12166.74000000001	12155.730000000016	11927.910000000003	12911.670000000013	12497.280000000006	12070.500000000005
K00940	ndk, NME; nucleoside-diphosphate kinase [EC:2.7.4.6]	3860.2099999999973	4246.049999999999	3509.360000000001	6090.659999999999	5079.859999999998	4902.649999999998	4703.349999999999	5084.059999999997	5874.989999999999	3126.6200000000003	5014.879999999998	5789.549999999997	4252.15	4296.48	5548.009999999999	4416.459999999999	3382.670000000001	5855.069999999997	6655.409999999998	4486.899999999999	3456.5200000000004	5512.819999999998	5308.419999999997	4674.99	4351.02	4223.0	3913.1600000000003	5168.7699999999995	5520.529999999999	5152.299999999998	5250.089999999997	5333.94	4886.839999999999	5184.919999999998	5911.779999999999	4253.8	4901.619999999998	3793.0400000000004	4985.67	5349.549999999999	4729.069999999999	5900.779999999999	4028.41	3019.130000000001	3964.2400000000002	4523.209999999996	5459.1799999999985	4933.379999999998
K00941	thiD; hydroxymethylpyrimidine/phosphomethylpyrimidine kinase [EC:2.7.1.49 2.7.4.7]	11681.889999999972	12078.109999999973	12590.07999999999	12636.16999999999	12707.739999999982	12258.999999999993	12023.159999999976	11461.029999999982	11631.439999999991	13457.229999999983	11694.889999999974	11508.219999999981	13357.469999999976	11958.78999999998	11865.51999999998	11987.749999999984	12676.839999999976	11924.049999999977	11847.369999999986	11793.14	11861.919999999984	11409.579999999984	11303.979999999981	12981.479999999985	12782.529999999979	11829.369999999988	12489.609999999979	11089.759999999984	11614.309999999969	12773.129999999977	11963.819999999983	12246.539999999988	12469.239999999976	12157.909999999973	12652.519999999991	12419.559999999974	12583.519999999973	12869.459999999977	12136.65999999998	12324.709999999977	12588.799999999981	13324.379999999983	12836.009999999987	13279.219999999987	12102.249999999982	12639.229999999992	13434.18999999999	11642.359999999982
K00942	E2.7.4.8, gmk; guanylate kinase [EC:2.7.4.8]	15335.510000000011	15839.26000000002	17668.930000000026	15785.570000000018	15805.640000000009	15293.52000000001	14855.110000000011	13641.030000000012	13483.74000000002	19779.650000000052	14055.690000000028	13084.470000000012	18480.990000000045	14525.090000000007	14165.320000000014	14591.700000000003	17512.56000000004	13260.250000000024	14109.240000000013	13245.14000000002	14868.270000000013	13813.85000000001	12784.480000000014	16477.630000000023	16353.700000000012	14768.270000000028	17777.060000000056	12824.81000000001	13693.800000000028	15993.510000000024	14289.220000000012	15181.14000000003	15888.240000000034	14564.410000000029	15205.620000000023	16018.260000000024	16363.07000000002	17119.560000000052	15479.580000000022	16122.850000000024	15863.150000000016	16330.680000000006	17827.390000000036	18290.37000000003	15124.250000000013	15587.430000000015	16526.340000000015	14081.160000000007
K00943	tmk, DTYMK; dTMP kinase [EC:2.7.4.9]	8110.959999999997	7962.049999999999	8928.360000000002	9295.91	8663.189999999997	8340.819999999998	8001.85	8254.389999999998	8901.240000000002	9312.620000000003	8264.879999999997	8784.219999999998	9020.65	7025.729999999998	8788.759999999998	8537.709999999995	8373.670000000002	8306.9	9268.08	7241.9	6917.689999999999	9252.24	7607.439999999996	8751.82	8205.02	7746.750000000002	9131.91	7852.439999999998	8759.529999999999	8732.47	8291.509999999997	8797.19	8892.089999999998	8634.58	9167.78	8250.050000000001	8903.120000000003	8342.539999999999	8908.089999999998	9222.05	8935.159999999998	9607.949999999999	8925.41	8157.380000000001	7905.74	8563.119999999997	8913.929999999998	8548.050000000001
K00945	cmk; CMP/dCMP kinase [EC:2.7.4.25]	17321.87000000003	16041.240000000018	18975.830000000016	16279.010000000017	17000.220000000005	18514.25000000003	16734.900000000005	16978.06000000002	17075.28000000002	16712.32000000002	15291.670000000026	17025.050000000032	17318.00000000002	18735.840000000033	18063.220000000012	18231.76000000003	17425.000000000044	17603.48000000004	16453.26000000002	16788.41000000002	14767.08000000001	15521.410000000013	16494.410000000014	15323.76000000002	17470.72	17547.42000000002	17344.460000000025	16230.800000000016	15565.640000000029	16942.810000000034	16427.35000000001	16433.920000000024	16737.650000000038	16659.290000000034	16202.500000000022	16196.200000000023	16267.63000000002	16198.530000000037	16065.780000000022	16637.860000000026	16837.630000000023	15366.810000000009	17046.240000000013	16496.730000000018	17408.580000000016	18274.51000000002	17117.78000000001	16152.00000000001
K00946	thiL; thiamine-monophosphate kinase [EC:2.7.4.16]	1552.3700000000033	1223.980000000003	1082.3800000000012	1094.4900000000007	1252.4300000000014	663.1100000000002	1436.1300000000026	1693.0700000000013	1430.630000000001	1328.6800000000017	1665.060000000004	1191.410000000002	902.640000000001	1796.4500000000028	1780.4500000000023	2144.280000000002	1973.4500000000037	1474.360000000003	1508.590000000002	2640.489999999996	1958.3600000000029	1330.470000000001	2018.0000000000027	1442.0000000000025	1628.6400000000033	2339.1499999999996	1077.2500000000025	1245.1900000000019	1767.9400000000037	1503.9500000000025	1746.0500000000025	1647.8800000000022	1751.6200000000026	1908.540000000004	1281.1300000000012	1896.4800000000032	2104.6200000000026	2024.460000000003	1190.2900000000018	819.3400000000012	1220.1800000000017	854.0500000000004	794.9400000000006	1751.3400000000022	1210.160000000001	804.6900000000007	865.0800000000007	1515.5600000000022
K00948	PRPS, prsA; ribose-phosphate pyrophosphokinase [EC:2.7.6.1]	20218.75000000003	19592.990000000053	21663.510000000024	21371.280000000024	20935.610000000033	21713.48000000003	19661.420000000035	19449.14000000001	19519.280000000028	21910.58000000004	18808.520000000044	19540.74000000003	21375.36000000005	19313.24000000003	19851.180000000026	19602.61000000002	20499.030000000042	20485.250000000044	20424.70000000003	18029.70000000001	17679.520000000033	19313.880000000026	18534.34000000002	20261.680000000026	20577.390000000032	19215.14000000004	21125.540000000048	18891.92000000003	19253.180000000033	20639.45000000004	19518.920000000035	20202.37000000002	20465.50000000005	19692.290000000048	20748.640000000025	19337.810000000056	19802.380000000045	19797.330000000053	20452.890000000043	21479.52000000005	20733.22000000003	21253.670000000027	21412.870000000028	20396.870000000035	19255.080000000024	21061.900000000005	21743.980000000032	19112.250000000015
K00949	thiN, TPK1, THI80; thiamine pyrophosphokinase [EC:2.7.6.2]	11739.97000000001	11285.940000000008	12676.89000000001	11971.020000000015	11830.300000000005	12334.610000000006	11597.37000000001	11868.62000000001	11609.980000000021	12340.840000000011	11130.690000000022	11731.74000000001	12022.76000000001	11573.260000000007	12173.330000000013	12055.680000000004	11784.160000000016	12057.17000000002	11710.860000000011	11271.33000000002	10398.910000000003	11241.630000000003	11076.900000000005	11377.690000000022	11907.730000000005	11577.460000000021	11761.91000000002	11188.88000000001	11431.600000000022	11755.72000000001	11415.13000000001	11828.360000000015	12036.61000000002	11858.74000000002	11798.910000000016	11254.21000000002	11355.540000000012	11418.85000000002	11694.560000000016	11927.540000000019	11893.640000000009	11805.830000000004	11879.150000000009	11581.240000000013	11507.500000000002	12544.130000000012	12220.650000000005	11479.940000000008
K00950	folK; 2-amino-4-hydroxy-6-hydroxymethyldihydropteridine diphosphokinase [EC:2.7.6.3]	5092.0399999999945	5089.010000000003	3589.590000000005	6844.649999999993	5914.769999999996	5304.669999999997	6001.629999999992	6908.139999999986	5571.459999999992	4480.8300000000045	6046.169999999987	4429.670000000001	4565.510000000002	5949.979999999994	5528.669999999995	6269.889999999996	5413.929999999994	6354.389999999988	6467.639999999991	7222.16999999999	6035.899999999996	4801.740000000002	7031.969999999989	6056.0199999999895	5411.800000000001	5625.269999999991	4362.6900000000005	5836.4499999999925	5780.729999999984	5457.369999999997	5970.129999999992	6394.229999999993	5980.029999999989	5628.389999999992	6252.48999999999	5483.659999999993	5606.329999999998	5555.769999999993	5912.719999999991	5950.829999999992	5727.4999999999945	5608.639999999998	4559.900000000001	5139.129999999997	4707.000000000004	5058.759999999995	6356.889999999996	5226.929999999992
K00951	relA; GTP pyrophosphokinase [EC:2.7.6.5]	13746.28999999997	12767.41999999997	14043.319999999989	13283.609999999984	13375.22999999998	13080.519999999991	13314.949999999977	13724.389999999981	13438.80999999999	13873.019999999979	13152.949999999972	13276.79999999998	13343.849999999971	13976.959999999983	14625.99999999998	15081.809999999978	14323.80999999997	13910.34999999998	13626.589999999984	14412.239999999994	12863.81999999998	13083.099999999977	13560.39999999998	13162.859999999979	13976.919999999976	14632.10999999999	13342.009999999975	12668.669999999982	13564.379999999966	13779.389999999976	13652.229999999972	13859.819999999985	14204.409999999973	14259.439999999964	13401.739999999982	13729.159999999973	14101.509999999973	13955.509999999975	13140.399999999976	12920.679999999975	13363.619999999977	12872.679999999982	12841.909999999985	13863.079999999984	12908.409999999978	13643.719999999992	13205.129999999988	13421.44999999998
K00952	nadM; nicotinamide-nucleotide adenylyltransferase [EC:2.7.7.1]	241.0	108.0	233.0	129.0	194.0	342.0	140.0	94.0	139.0	101.0	93.0	179.0	132.0	174.0	127.0	111.0	246.0	136.0	142.0	180.0	65.0	66.0	200.0	105.0	156.0	199.0	167.0	193.0	92.0	148.0	136.0	97.0	107.0	102.0	125.0	118.0	85.0	124.0	105.0	161.0	224.0	113.0	202.0	157.0	166.0	46.0	146.0	70.0
K00954	E2.7.7.3A, coaD, kdtB; pantetheine-phosphate adenylyltransferase [EC:2.7.7.3]	12355.04000000001	11645.070000000007	13131.67000000001	12297.510000000015	12283.380000000005	12535.420000000007	11979.900000000009	12468.390000000012	12307.61000000002	12675.820000000012	11626.500000000022	12231.05000000001	12431.00000000001	12210.51000000001	12945.880000000014	12948.760000000004	12528.160000000018	12549.630000000021	12575.750000000011	11986.070000000022	10914.420000000006	11915.750000000004	11776.75000000001	11816.09000000002	12382.720000000005	12439.26000000002	12361.46000000002	11511.97000000001	12055.29000000002	12496.470000000014	12164.03000000001	12417.590000000015	12695.330000000022	12607.930000000022	12373.84000000002	12027.190000000019	12544.310000000014	12255.360000000022	12178.950000000019	12254.030000000019	12382.97000000001	12156.980000000007	12176.74000000001	12158.730000000016	11928.910000000003	12911.670000000013	12498.280000000006	12072.500000000005
K00955	cysNC; bifunctional enzyme CysN/CysC [EC:2.7.7.4 2.7.1.25]	63.0	18.0	46.0	20.5	2.0	3.0	3.5	7.0	29.5	51.5	4.0	30.0	36.0	12.5	40.5	29.5	62.5	19.5	17.5	22.5	4.0	20.0	43.5	29.5	5.5	18.5	60.5	3.5	18.5	37.5	26.5	12.0	28.0	25.0	19.0	34.5	48.0	27.0	8.0	2.0	10.0	22.5	17.0	27.5	1.0	4.5	2.0	19.5
K00956	cysN; sulfate adenylyltransferase subunit 1 [EC:2.7.7.4]	753.4200000000001	952.35	1057.95	639.6299999999999	558.1600000000001	1332.9699999999998	629.54	576.0	637.8199999999999	788.45	494.7999999999999	735.2799999999999	1001.2	933.23	738.7899999999998	670.51	887.21	492.56	579.15	592.6099999999999	981.06	465.91999999999996	788.11	569.0099999999999	861.67	916.58	910.2600000000001	781.5500000000001	670.1499999999999	806.1099999999999	738.4699999999999	674.4299999999998	723.33	701.4799999999999	616.51	850.58	981.9999999999999	1040.72	503.21	529.8	632.2	464.6299999999999	834.0	865.25	710.77	425.67999999999995	445.5199999999999	710.5199999999999
K00957	cysD; sulfate adenylyltransferase subunit 2 [EC:2.7.7.4]	1151.92	1292.85	1465.45	921.63	908.6600000000001	1611.97	916.04	931.9999999999999	1200.3200000000002	1176.45	822.8000000000001	1191.7799999999997	1535.2	1551.73	1430.2900000000002	1101.5100000000002	1478.21	946.0599999999998	970.65	951.61	1286.56	876.92	1152.6100000000001	880.01	1348.67	1560.58	1363.2600000000002	1160.0500000000002	948.1499999999997	1380.6100000000004	1104.9700000000003	1041.43	1128.83	1084.98	931.51	1232.0800000000002	1399.0	1515.22	902.21	829.8	948.2	819.13	1118.0	1249.75	1007.7700000000001	808.1800000000001	744.02	986.0199999999996
K00958	sat, met3; sulfate adenylyltransferase [EC:2.7.7.4]	79.8	21.0	39.2	26.4	23.0	21.2	19.8	46.8	66.8	76.0	24.8	20.6	42.8	24.0	26.2	47.400000000000006	69.8	23.6	34.2	36.0	15.2	27.0	56.0	33.0	24.2	33.0	141.39999999999998	16.4	66.0	48.2	60.2	25.0	35.4	39.6	42.8	41.2	74.4	34.8	51.199999999999996	35.2	42.2	21.2	16.6	19.0	51.0	36.6	34.599999999999994	35.800000000000004
K00962	pnp, PNPT1; polyribonucleotide nucleotidyltransferase [EC:2.7.7.8]	9545.570000000002	7776.30999999998	8865.48	8986.879999999997	8873.119999999994	10131.749999999996	9377.689999999995	11438.250000000011	11349.480000000016	5813.919999999991	9449.810000000001	11738.130000000012	6611.57999999998	10103.639999999998	11722.150000000009	11460.820000000003	7694.759999999984	11974.010000000018	11149.970000000008	10872.000000000018	7333.069999999987	10206.149999999996	10933.020000000004	7321.619999999986	8668.739999999993	10254.750000000011	7146.719999999985	10505.130000000008	10777.280000000015	9180.929999999995	10328.94	9879.040000000005	9724.419999999998	10832.450000000008	9696.560000000009	8245.119999999986	8754.759999999982	7596.659999999984	9005.179999999995	8498.739999999983	9020.789999999994	8139.279999999985	6770.449999999989	6381.449999999992	8990.069999999992	10454.410000000005	8703.219999999992	10314.840000000013
K00963	UGP2, galU, galF; UTP--glucose-1-phosphate uridylyltransferase [EC:2.7.7.9]	7456.759999999997	7773.229999999999	8239.09	8877.0	9091.579999999998	8035.459999999997	7325.959999999999	7944.959999999997	8274.269999999999	9563.450000000003	8377.089999999998	8816.339999999997	8241.56	6178.169999999998	7932.259999999998	7747.149999999998	7662.84	7966.499999999997	8681.809999999998	6889.62	6853.909999999999	9359.599999999999	7103.939999999996	8568.219999999998	7702.210000000002	6787.32	9310.189999999999	7403.7599999999975	9085.01	8696.069999999998	8053.999999999996	8419.52	8614.38	8497.44	9014.009999999998	8011.529999999999	8750.65	8323.21	8582.179999999998	8919.759999999997	8934.319999999998	10134.99	9364.779999999999	7558.4400000000005	8469.199999999999	7653.639999999995	8576.339999999998	8807.56
K00965	galT, GALT; UDPglucose--hexose-1-phosphate uridylyltransferase [EC:2.7.7.12]	10492.919999999996	10414.35	11632.61	10979.79	10637.38	11947.74	10255.809999999998	10272.179999999997	10269.810000000003	11182.400000000003	9526.439999999997	10568.459999999997	11505.93	10199.099999999997	10250.199999999999	9675.619999999997	10223.88	10409.420000000002	10506.1	8691.800000000001	8822.84	9914.17	9431.579999999994	9982.32	10683.330000000002	9494.580000000002	10972.150000000001	10122.23	9680.349999999999	10621.689999999997	9890.479999999998	10103.02	10255.849999999999	9834.85	10582.06	9721.039999999997	9626.900000000003	9677.06	10292.750000000002	11076.440000000002	10637.209999999997	10974.599999999999	11170.16	10256.0	10420.750000000002	11345.729999999996	11093.369999999999	10055.939999999999
K00966	GMPP; mannose-1-phosphate guanylyltransferase [EC:2.7.7.13]	3.5	8.0	7.2	3.0	2.0	5.5	0.5	9.5	7.5	3.5	3.5	10.0	14.5	9.0	11.5	13.7	18.0	1.5	4.5	4.5	0.5	12.0	8.0	0.5	4.9	9.0	8.5	4.4	6.4	9.0	7.0	8.5	2.0	12.5	6.0	9.5	26.7	23.2	11.0	1.7	6.5	8.0	22.0	12.0	3.0	5.7	0.0	12.5
K00968	PCYT1; choline-phosphate cytidylyltransferase [EC:2.7.7.15]	240.5	172.25	130.5	130.0	228.75	382.0	107.0	235.5	69.5	95.5	170.25	126.5	11.0	72.0	131.5	160.0	90.25	202.5	112.5	111.25	122.25	74.25	134.75	98.0	146.75	124.25	73.5	196.5	103.25	125.0	206.25	136.75	132.5	109.25	141.5	113.5	74.25	65.25	382.5	325.75	191.25	88.0	104.25	67.25	180.75	238.75	333.25	125.5
K00969	nadD; nicotinate-nucleotide adenylyltransferase [EC:2.7.7.18]	12578.04000000001	12052.570000000009	13677.170000000011	12489.510000000017	12559.880000000003	12651.920000000006	12394.400000000009	12564.390000000012	12757.61000000002	13016.320000000012	11878.500000000024	12510.55000000001	12889.000000000011	12729.01000000001	13552.380000000016	13287.260000000002	12901.160000000016	12809.130000000023	12996.750000000013	12271.07000000002	11071.420000000007	12170.250000000005	12038.75000000001	11990.59000000002	12889.720000000008	12838.760000000022	12681.96000000002	11659.470000000008	12213.290000000023	12863.970000000016	12392.03000000001	12628.090000000017	12919.830000000024	12859.93000000002	12568.84000000002	12514.190000000019	13113.810000000016	12623.860000000024	12315.950000000019	12376.530000000019	12564.97000000001	12386.480000000005	12506.240000000009	12536.730000000016	12179.410000000003	13027.670000000013	12633.280000000006	12227.000000000005
K00970	pcnB; poly(A) polymerase [EC:2.7.7.19]	693.25	486.08	551.45	754.3399999999999	699.6800000000001	695.1700000000001	567.54	1022.94	877.83	400.33	676.75	717.3199999999999	489.25	723.58	1316.06	921.0899999999999	713.9200000000001	1033.65	1146.23	680.47	547.45	757.89	925.48	518.74	632.4	990.72	893.0799999999999	707.5999999999999	742.15	802.4200000000001	822.0	833.81	798.89	701.46	786.0999999999999	681.33	1101.0300000000002	759.6099999999999	673.23	626.5899999999999	639.42	532.1700000000001	432.5	418.25	467.0	556.1099999999999	641.92	673.25
K00971	manC, cpsB; mannose-1-phosphate guanylyltransferase [EC:2.7.7.13]	5545.890000000006	4960.66	4811.1100000000015	4235.119999999997	4479.499999999997	4153.739999999997	4847.079999999999	4610.010000000003	7263.45000000001	3614.3399999999942	7456.120000000013	9791.210000000014	3235.069999999991	5460.970000000004	8223.33000000001	7633.930000000004	5188.820000000005	6900.350000000009	6234.160000000003	9018.06000000001	6327.480000000005	8394.46000000001	7163.550000000007	5274.78000000001	6232.860000000003	8811.910000000014	3839.569999999993	6508.020000000008	9361.64000000002	6196.430000000008	7522.530000000005	6159.660000000006	6651.500000000013	9282.390000000023	5543.220000000005	6783.22000000001	6962.000000000008	5852.960000000012	4021.699999999994	3045.339999999993	4163.439999999994	5109.5599999999995	2896.2099999999964	5078.170000000004	5045.750000000001	3296.229999999999	2871.6299999999974	7982.110000000002
K00972	UAP1; UDP-N-acetylglucosamine/UDP-N-acetylgalactosamine diphosphorylase [EC:2.7.7.23 2.7.7.83]	630.0	766.0	536.0	416.0	286.0	685.0	712.0	885.0	374.0	488.0	472.0	354.0	799.0	540.5	371.0	478.0	375.0	247.0	427.0	274.5	803.0	126.0	463.0	405.0	404.0	521.5	484.0	654.0	287.0	425.0	614.0	625.0	529.0	532.0	394.0	492.5	431.0	549.5	467.0	440.0	346.0	349.0	531.0	704.0	839.0	1382.0	955.0	525.0
K00973	E2.7.7.24, rfbA, rffH; glucose-1-phosphate thymidylyltransferase [EC:2.7.7.24]	11621.62000000001	10979.530000000006	12412.320000000009	11655.080000000013	10857.700000000003	11964.030000000004	11385.170000000011	11298.09000000001	11308.670000000016	11936.710000000006	10815.970000000016	11206.83000000001	11769.630000000006	11659.050000000008	12138.650000000012	11984.260000000006	12138.890000000018	11951.340000000018	11734.84000000001	11135.760000000022	10367.340000000004	10600.919999999998	11044.010000000006	11218.630000000021	11684.070000000003	11891.87000000002	11518.590000000015	10906.990000000009	11225.090000000024	11763.570000000009	11306.810000000007	11659.990000000016	11930.59000000002	11708.090000000017	11566.760000000017	11303.620000000014	11808.410000000005	11482.260000000015	11304.320000000014	11509.030000000019	11112.000000000005	11073.82	11048.080000000005	11809.270000000011	10378.189999999999	12123.690000000011	11790.380000000006	10983.370000000008
K00974	cca; tRNA nucleotidyltransferase (CCA-adding enzyme) [EC:2.7.7.72 3.1.3.- 3.1.4.-]	10806.469999999996	10434.420000000002	12070.989999999998	11247.76	11040.879999999997	11881.340000000002	10602.859999999999	10917.399999999996	11001.610000000004	11435.970000000003	10003.739999999996	11098.31	11569.160000000002	10426.89	11200.439999999999	10877.019999999999	10648.18	11158.769999999999	11112.59	9395.050000000003	8978.87	10580.42	9783.079999999996	10404.33	10757.780000000002	10093.58	11511.94	10279.88	10352.849999999997	11061.89	10529.679999999998	10823.02	11023.25	10789.95	11100.110000000002	10216.24	10597.420000000002	10292.859999999999	11061.34	11453.530000000002	11166.16	11281.299999999997	11337.9	10414.390000000001	10787.75	12086.919999999996	11640.47	10648.239999999998
K00975	glgC; glucose-1-phosphate adenylyltransferase [EC:2.7.7.27]	18230.76	16009.49	19080.38	17566.560000000005	19043.690000000002	23214.68	17723.280000000006	21265.629999999997	21533.22000000001	12623.960000000001	17018.5	23008.450000000008	14607.78	19426.7	21334.280000000002	20036.479999999996	14020.210000000001	22702.610000000004	20206.600000000002	18149.270000000004	13272.26	18915.019999999997	19668.85	13462.329999999998	17004.54	17507.22	15848.269999999999	20372.590000000004	18854.61	17928.440000000002	19069.629999999997	18176.669999999995	17469.86	19313.240000000005	18295.27	15093.730000000003	15572.26	14271.029999999997	17512.07	17678.760000000002	18347.31	17010.399999999998	17094.449999999997	11808.4	20167.160000000003	20785.659999999996	17900.6	19245.480000000003
K00978	rfbF; glucose-1-phosphate cytidylyltransferase [EC:2.7.7.33]	811.46	790.1099999999999	1004.7	631.04	751.95	986.72	1025.5	1125.8899999999999	696.3299999999999	760.5	584.89	801.71	1021.2	901.56	907.1099999999999	935.8	642.47	915.0899999999998	678.3	857.13	784.32	371.69999999999993	716.1899999999999	616.2699999999999	629.02	781.1800000000001	881.56	729.9499999999999	610.9699999999999	786.5699999999999	840.22	783.4699999999998	785.64	886.39	794.23	723.85	736.92	818.2099999999999	1006.0300000000001	691.49	771.41	652.21	651.46	795.5	934.1099999999999	1965.98	1152.6	1033.7299999999996
K00979	kdsB; 3-deoxy-manno-octulosonate cytidylyltransferase (CMP-KDO synthetase) [EC:2.7.7.38]	1670.0700000000031	1314.4800000000039	1204.9800000000007	1198.5900000000008	1268.4300000000014	792.4100000000007	1504.3300000000027	1821.2700000000016	1516.3300000000013	1476.1800000000017	1742.2600000000039	1288.3100000000015	1158.8400000000022	2009.4500000000023	1785.250000000002	2236.1800000000007	2081.150000000003	1555.760000000003	1542.390000000002	2673.4899999999966	2040.660000000003	1341.4700000000007	2170.0000000000005	1520.5000000000023	1770.0400000000036	2404.1499999999987	1336.3500000000026	1337.390000000002	2031.0400000000045	1576.7500000000027	1846.3500000000026	1700.3800000000022	1804.720000000003	1993.9400000000046	1369.8300000000015	1933.2800000000034	2127.0200000000027	2082.460000000002	1326.0900000000022	910.4400000000013	1301.9800000000018	932.3500000000004	850.8400000000006	1808.840000000002	1334.660000000002	955.3900000000007	1010.9800000000009	1803.2600000000025
K00980	tagD; glycerol-3-phosphate cytidylyltransferase [EC:2.7.7.39]	3139.5	3032.5	3873.75	2129.25	2116.75	2563.0	2002.0	1112.25	998.25	5414.5	1566.75	661.75	4087.5	1614.75	1408.75	1603.75	4120.5	837.75	1136.0	941.75	2863.0	1366.0	1072.75	2956.5	3075.0	2310.0	4027.25	1449.0	1189.75	2512.25	1554.0	1984.25	2354.5	1350.25	1599.75	2950.5	2894.75	3745.0	2259.25	2603.75	2441.5	2359.75	3948.75	4582.5	2019.75	1973.25	2270.75	1313.5
K00981	E2.7.7.41, CDS1, CDS2, cdsA; phosphatidate cytidylyltransferase [EC:2.7.7.41]	12345.04000000001	11623.400000000007	13122.67000000001	12293.850000000015	12268.810000000003	12524.420000000007	11987.19000000001	12469.000000000011	12311.940000000022	12664.150000000014	11618.500000000022	12233.62000000001	12423.00000000001	12208.840000000007	12931.690000000013	12939.900000000003	12520.830000000018	12533.530000000022	12604.980000000012	11988.540000000023	10914.700000000004	11911.890000000003	11765.480000000009	11804.33000000002	12376.720000000005	12437.730000000021	12355.790000000019	11510.17000000001	12054.29000000002	12494.140000000016	12153.03000000001	12416.400000000016	12690.470000000021	12605.890000000021	12367.940000000019	12025.52000000002	12538.640000000014	12253.020000000022	12166.430000000018	12225.170000000018	12366.64000000001	12153.650000000007	12160.74000000001	12153.730000000016	11915.910000000003	12897.670000000013	12468.950000000004	12066.500000000005
K00982	glnE; [glutamine synthetase] adenylyltransferase / [glutamine synthetase]-adenylyl-L-tyrosine phosphorylase [EC:2.7.7.42 2.7.7.89]	35.0	15.33	0.2	24.34	23.93	18.67	41.29	157.94	32.33	4.33	11.0	15.57	22.0	10.33	11.809999999999999	11.34	5.67	16.9	44.23	8.469999999999999	17.950000000000003	18.64	21.33	28.240000000000002	4.4	6.470000000000001	39.33	41.599999999999994	5.4	23.67	62.0	48.81	44.14	13.96	15.1	48.33	54.53	40.86	53.480000000000004	25.34	11.67	10.67	13.0	12.5	35.5	30.359999999999996	18.67	57.0
K00983	neuA; N-acylneuraminate cytidylyltransferase [EC:2.7.7.43]	185.0	76.0	138.0	123.0	219.93	63.0	135.29	362.28	252.0	85.0	176.0	171.57	81.0	172.0	285.81	289.64000000000004	190.0	97.74	228.91	173.31	73.28	234.14	165.4	78.74	184.0	231.14	216.0	98.86	194.34	195.67	245.0	210.47	257.97	270.29999999999995	175.43	204.67000000000002	271.0	167.50000000000003	207.14	110.14	140.0	108.0	68.17	108.0	160.0	298.0	138.0	205.0
K00984	aadA; streptomycin 3"-adenylyltransferase [EC:2.7.7.47]	448.0	397.0	517.0	467.0	478.0	703.0	525.0	630.0	445.0	500.0	403.0	535.0	486.0	664.0	433.0	556.0	494.0	414.0	287.0	447.0	422.0	344.0	565.0	386.0	534.0	460.0	766.0	543.0	459.0	321.0	371.0	381.0	362.0	371.0	451.0	402.0	264.0	350.0	497.0	580.0	475.0	224.0	510.0	342.0	648.0	577.0	533.0	507.0
K00986	ltrA; RNA-directed DNA polymerase [EC:2.7.7.49]	288.69	1078.1499999999992	966.8899999999993	1170.2199999999993	1612.9700000000005	660.5599999999997	867.3499999999998	431.6900000000001	550.6899999999998	1428.6100000000013	886.0299999999985	551.0	1834.950000000001	707.8599999999994	377.85	285.0000000000001	923.6799999999994	483.17999999999995	519.02	491.4400000000001	1107.4999999999995	700.3499999999992	344.12000000000006	1879.7600000000018	983.4899999999991	311.26000000000016	1725.150000000002	300.85	799.8099999999995	1053.0699999999993	791.1299999999993	809.5199999999993	1037.7599999999989	853.329999999999	1327.37	1088.7799999999986	1138.8599999999994	1291.3400000000006	1155.769999999999	1247.51	1214.4500000000007	1753.7600000000007	1634.6400000000015	1344.3600000000006	1530.9900000000007	1009.7999999999994	1618.9300000000007	932.419999999999
K00989	rph; ribonuclease PH [EC:2.7.7.56]	1603.3000000000002	1424.8300000000002	2347.8999999999996	1270.7400000000002	1687.43	1108.3700000000001	1560.5899999999997	1730.24	3272.13	926.3299999999999	2556.3	4554.75	943.3000000000001	1490.33	3676.0099999999998	3030.7400000000002	1315.97	2950.0	2887.9300000000003	2773.9700000000003	1006.65	3974.6399999999994	2192.33	1556.24	1952.1	2770.4700000000003	1035.73	1869.9999999999998	3572.9	2354.95	2707.7	2271.8100000000004	2635.54	3818.06	2325.9	2297.5299999999997	2696.9300000000003	1631.1600000000003	1547.2600000000002	984.5400000000001	1771.37	2275.37	1031.6	1039.0	1941.0	1451.4600000000003	698.7700000000001	3048.8
K00990	glnD; [protein-PII] uridylyltransferase [EC:2.7.7.59]	92.0	28.33	25.2	41.34	25.93	18.67	43.29	160.94	55.33	50.33	11.0	20.57	42.0	16.33	28.81	33.34	39.67	31.9	60.23	20.47	18.950000000000003	31.14	56.33	49.24	6.4	23.47	93.33	41.599999999999994	24.4	52.67	87.0	57.81	63.14	35.96	33.1	83.33	116.03	67.86	64.48	27.34	20.67	20.67	18.0	26.0	36.0	32.36	20.67	73.0
K00991	ispD; 2-C-methyl-D-erythritol 4-phosphate cytidylyltransferase [EC:2.7.7.60]	8757.379999999983	7621.109999999991	9400.83999999999	6796.649999999993	7959.759999999995	7753.749999999995	8203.759999999993	8935.659999999987	9963.799999999992	6600.419999999995	8976.649999999978	11231.799999999985	7604.589999999993	10068.53999999998	11089.069999999985	11024.259999999986	8243.989999999987	10175.979999999983	8813.539999999988	11320.619999999999	7955.7799999999925	9505.77999999999	9500.739999999985	7374.439999999989	8897.36999999999	10823.419999999978	6769.649999999989	8394.61999999999	10384.879999999976	8783.719999999985	9718.68999999998	8789.539999999988	9421.749999999976	11458.349999999975	8173.109999999989	8924.879999999977	9433.749999999984	8620.369999999977	7447.339999999989	6222.51999999999	7809.039999999994	7391.809999999995	6695.849999999993	7953.899999999991	9250.32999999999	9137.609999999991	7023.959999999996	10476.639999999987
K00992	murU; N-acetyl-alpha-D-muramate 1-phosphate uridylyltransferase [EC:2.7.7.99]	32.0	15.0	0.0	13.0	9.0	9.0	32.0	130.0	26.0	2.0	8.0	11.0	17.0	5.5	12.0	8.0	5.0	14.0	8.0	1.5	6.0	17.0	15.0	16.0	3.0	10.5	33.0	28.0	4.0	23.0	55.0	42.0	37.0	14.0	11.0	41.5	24.0	23.5	21.0	15.0	8.0	10.0	10.0	12.0	21.0	19.0	14.0	18.0
K00995	pgsA, PGS1; CDP-diacylglycerol---glycerol-3-phosphate 3-phosphatidyltransferase [EC:2.7.8.5]	11349.840000000013	10952.670000000004	12299.140000000012	11538.460000000015	11315.490000000005	12051.670000000007	11052.230000000009	11176.270000000008	11418.110000000019	11642.290000000008	10498.50000000002	11502.28000000001	11806.470000000007	11083.300000000007	11722.570000000014	11445.090000000004	11076.580000000013	11727.970000000016	11776.620000000012	10152.780000000017	9783.120000000003	11017.950000000003	10541.720000000001	10905.490000000018	11211.470000000007	10709.430000000018	11662.860000000017	10872.570000000007	10823.090000000022	11460.68000000001	10937.07000000001	11238.710000000014	11392.150000000021	11156.950000000017	11430.690000000015	10820.95000000002	11107.490000000007	10827.610000000013	11260.880000000016	11681.460000000017	11452.110000000006	11547.840000000004	11606.100000000006	10892.30000000001	11059.810000000001	12187.510000000015	11811.210000000006	11031.250000000007
K00996	rfbP; undecaprenyl-phosphate galactose phosphotransferase [EC:2.7.8.6]	119.82000000000001	99.8	59.830000000000005	53.14999999999999	54.15	135.31000000000003	176.99	329.65999999999997	105.29999999999998	50.14999999999999	108.30999999999999	66.49	16.99	81.67	41.989999999999995	52.49	36.830000000000005	16.310000000000002	41.65999999999999	58.52	92.47999999999999	67.97999999999999	109.02000000000001	57.16	78.84	51.83	70.46999999999998	143.99	84.78999999999999	35.33	113.64999999999999	89.67	57.82999999999999	51.48	117.33	47.65	34.99	67.14999999999999	287.66	185.65	183.66000000000003	64.98	79.34	78.99	157.66	345.34	218.46000000000006	166.30999999999997
K00997	acpS; holo-[acyl-carrier protein] synthase [EC:2.7.8.7]	7085.8399999999965	7256.049999999998	7516.9900000000025	8572.660000000002	7674.819999999998	7929.569999999998	7264.1	7349.889999999996	7253.239999999999	8661.500000000002	7442.879999999999	7584.7999999999965	7907.650000000001	6001.229999999999	7292.389999999999	6764.339999999997	7361.17	7224.149999999998	7822.459999999999	6038.6399999999985	6386.819999999999	7819.750000000001	6430.439999999996	7978.319999999999	7182.020000000001	6716.250000000001	8617.039999999999	7043.94	7713.159999999998	7757.18	7220.53	7593.449999999999	7674.72	7403.199999999999	8262.78	7158.810000000001	7534.5	7395.299999999999	8261.81	8667.669999999998	7827.789999999999	8576.699999999999	7951.799999999999	7302.880000000002	6724.989999999999	7859.869999999997	8415.429999999998	7551.920000000001
K00998	pssA; CDP-diacylglycerol---serine O-phosphatidyltransferase [EC:2.7.8.8]	31.0	12.33	0.0	21.34	23.43	15.0	40.29	152.61	29.33	3.33	10.0	7.57	13.0	10.33	7.81	6.14	2.67	6.9	41.23	8.469999999999999	17.28	10.14	19.33	18.240000000000002	2.0	6.470000000000001	23.33	40.2	5.0	17.67	62.0	43.81	38.14	7.96	9.1	40.33	20.33	20.66	43.480000000000004	25.14	11.67	6.67	6.0	8.0	34.0	29.0	17.67	52.0
K01000	mraY; phospho-N-acetylmuramoyl-pentapeptide-transferase [EC:2.7.8.13]	12483.04000000001	11749.570000000005	13216.670000000011	12422.510000000015	12356.880000000005	12700.920000000006	12074.400000000009	12494.890000000012	12377.610000000022	12736.820000000012	11705.000000000022	12298.05000000001	12551.00000000001	12433.010000000007	13009.380000000014	12996.260000000004	12730.160000000018	12646.130000000021	12650.750000000013	12098.070000000022	10993.920000000006	11968.750000000004	11867.75000000001	11891.09000000002	12491.720000000005	12549.26000000002	12457.96000000002	11607.470000000008	12150.790000000023	12608.470000000014	12233.530000000008	12503.090000000017	12768.830000000022	12666.930000000022	12445.340000000018	12110.190000000019	12616.310000000014	12347.360000000024	12246.950000000017	12345.530000000019	12515.97000000001	12228.480000000007	12303.740000000009	12257.230000000016	12006.910000000005	12967.170000000013	12613.280000000004	12158.000000000005
K01002	mdoB; phosphoglycerol transferase [EC:2.7.8.20]	1005.0	576.3299999999999	1000.0	667.34	777.9300000000001	1103.0	648.29	603.61	621.3299999999999	483.83	524.5	742.0699999999999	436.0	1050.33	724.81	809.14	877.67	903.9000000000001	668.23	811.47	409.28	513.64	776.33	501.24	783.0	750.47	553.3299999999999	660.7	451.5	690.1700000000001	632.0	577.81	627.14	590.46	631.1	640.83	518.3299999999999	506.15999999999997	576.48	709.14	775.1700000000001	504.67	786.0	597.0	814.0	567.0	630.67	495.0
K01006	ppdK; pyruvate, orthophosphate dikinase [EC:2.7.9.1]	7413.5499999999865	6238.939999999983	8109.649999999995	5550.639999999995	6775.55999999999	6860.409999999994	6834.169999999991	7604.219999999994	8615.099999999999	5331.319999999992	7457.279999999988	9987.730000000003	5845.559999999985	8226.389999999992	9697.269999999999	9351.12	6669.0799999999845	8606.439999999995	7597.019999999991	9087.650000000012	6121.099999999991	8558.709999999986	7857.079999999988	5747.339999999991	7393.2699999999895	9012.190000000006	6032.379999999988	7183.819999999993	8581.809999999996	7375.049999999985	8051.399999999989	7218.159999999991	7803.449999999988	9497.89	6963.949999999993	7372.579999999989	7588.7399999999825	6643.939999999985	6187.689999999987	5358.139999999987	6703.469999999988	6049.939999999991	5532.549999999991	6072.159999999993	8038.159999999989	7716.949999999997	5722.189999999993	8732.270000000004
K01007	pps, ppsA; pyruvate, water dikinase [EC:2.7.9.2]	559.9799999999998	1189.5000000000005	1177.5400000000004	1257.67	1679.12	1397.729999999999	1035.8899999999994	1023.2299999999997	609.2599999999999	1830.9100000000003	1032.2199999999996	408.7799999999999	1936.4100000000012	937.0499999999995	319.22999999999996	430.32	1160.0199999999995	226.5099999999999	607.99	631.4099999999999	1165.6099999999997	585.0200000000003	474.5400000000001	1529.2700000000004	1161.7999999999997	350.31000000000006	1930.3300000000002	440.26999999999987	573.6800000000002	1260.0199999999998	941.8599999999997	993.2599999999998	880.4499999999997	812.6999999999995	1372.0100000000002	1172.8599999999997	1410.0500000000006	1462.0800000000008	1539.22	1547.8100000000006	1543.7300000000005	1868.3500000000001	2352.520000000001	1469.7699999999995	1877.8500000000004	1394.0500000000002	2004.43	1010.2299999999997
K01008	selD, SEPHS; selenide, water dikinase [EC:2.7.9.3]	4533.849999999999	3820.1	5409.9400000000005	3330.7799999999997	4149.29	4687.419999999999	4093.59	3977.87	5713.26	3115.83	4504.099999999999	7223.410000000001	3488.9999999999995	4934.73	6132.79	5439.540000000001	3844.7599999999998	5803.970000000001	4760.07	5116.9800000000005	3016.6400000000003	5963.159999999999	4641.959999999999	3245.680000000001	4637.03	5353.4	3784.2899999999995	4401.950000000001	5623.030000000002	4707.099999999999	4982.19	4286.2699999999995	4690.939999999999	5956.03	4451.0599999999995	4489.87	4473.779999999999	3613.5299999999993	3771.3800000000006	3251.62	3986.5299999999993	4060.74	3501.0299999999997	3250.25	4863.93	4462.779999999999	3106.8699999999994	5381.510000000001
K01011	TST, MPST, sseA; thiosulfate/3-mercaptopyruvate sulfurtransferase [EC:2.8.1.1 2.8.1.2]	649.75	428.65999999999997	402.65	382.18	502.36	275.5	303.33	393.97	779.66	152.66	806.0	1261.97	219.5	297.15999999999997	757.37	674.68	170.84	564.05	767.46	701.1899999999999	277.56	1288.03	614.16	356.73	340.55	518.44	266.40999999999997	513.95	969.8	511.92	623.5	454.12	686.28	1057.92	618.95	744.16	854.56	405.22	385.29	242.43	471.59000000000003	668.34	251.5	205.25	718.5	229.15	148.34	1006.0
K01012	bioB; biotin synthase [EC:2.8.1.6]	9362.169999999996	7877.129999999997	9825.3	7351.069999999997	8198.019999999997	10087.539999999995	8260.509999999998	9747.389999999996	10602.51	6026.219999999998	8362.769999999993	11646.859999999997	7347.689999999996	9888.049999999996	11161.149999999996	9912.22	7129.449999999998	10829.089999999995	9693.539999999997	8761.139999999998	6431.499999999997	9696.509999999993	9190.289999999994	6373.509999999999	8569.359999999997	9609.829999999998	7269.629999999996	9416.469999999998	9341.299999999997	8947.859999999997	9633.539999999995	8529.989999999998	8914.089999999997	10062.119999999995	8590.299999999996	8047.689999999994	8513.489999999994	7243.139999999997	7859.279999999997	7406.699999999994	8072.929999999995	7714.239999999996	7170.229999999997	6433.909999999998	9845.809999999998	10276.349999999995	7994.9599999999955	9556.329999999994
K01023	assT; arylsulfate sulfotransferase [EC:2.8.2.22]	0.12	1.0	0.0	1.25	0.0	0.37	9.0	9.0	27.0	0.37	9.0	0.0	2.12	0.0	0.0	0.0	0.87	0.0	0.12	0.0	0.25	0.12	0.0	0.0	0.12	0.0	0.5	1.0	0.24	0.38	0.0	0.0	0.0	0.0	0.0	18.0	0.0	9.0	0.12	0.87	0.0	0.0	0.63	0.5	0.0	0.0	0.0	0.0
K01026	pct; propionate CoA-transferase [EC:2.8.3.1]	798.6	695.69	1350.9	593.9299999999998	829.3599999999999	379.58	869.5699999999999	829.0600000000001	1208.42	676.0	728.6599999999999	1106.0900000000001	745.11	1021.5099999999999	1510.02	1706.6	954.58	1317.3499999999995	1172.49	1189.9299999999998	434.46	1040.5	915.4	755.34	898.89	927.29	494.12	496.34	946.7199999999999	857.4599999999999	881.1899999999999	1071.3199999999997	1174.68	1261.1899999999998	837.2499999999999	1045.0900000000001	1278.05	979.4499999999999	708.97	527.6600000000001	942.25	768.4199999999998	747.2299999999999	652.56	667.2599999999999	918.5299999999999	449.34	812.78
K01028	E2.8.3.5A, scoA; 3-oxoacid CoA-transferase subunit A [EC:2.8.3.5]	47.0	15.0	56.2	18.0	31.5	5.0	12.0	20.0	93.0	20.0	31.0	49.0	4.0	15.0	82.0	67.2	92.0	27.0	101.0	64.0	7.0	71.5	27.0	40.0	14.4	134.0	41.0	19.4	108.4	145.0	103.0	62.0	81.0	122.0	122.0	142.0	459.2	290.2	38.0	12.2	39.0	89.0	14.0	15.5	19.5	3.7	6.0	25.0
K01029	E2.8.3.5B, scoB; 3-oxoacid CoA-transferase subunit B [EC:2.8.3.5]	133.0	32.0	136.29000000000002	77.0	93.5	20.0	34.0	62.18	164.36	62.0	63.0	133.55	24.0	130.0	192.0	181.2	143.0	65.36	265.0	210.54	38.0	154.77	82.0	69.0	70.49000000000001	182.18	90.0	37.4	196.49	194.09	151.0	125.0	205.0	243.18	210.0	187.09	546.2	375.2	59.0	27.2	129.0	151.09	70.63	48.5	47.59	33.7	21.0	72.18
K01034	atoD; acetate CoA/acetoacetate CoA-transferase alpha subunit [EC:2.8.3.8 2.8.3.9]	759.0	345.15000000000003	831.91	417.35	702.89	274.64	350.32	753.32	1028.0199999999998	292.0	672.31	1194.9899999999998	244.71	544.7099999999999	1253.06	1535.5	504.0	1160.62	987.4099999999999	1134.7999999999997	277.64	1201.23	863.64	604.06	476.36999999999995	742.8599999999999	291.75	484.19	1105.0000000000002	642.5199999999999	865.96	994.05	1113.28	1350.73	848.43	782.6	1086.6	732.21	595.65	418.5	875.93	692.5200000000001	434.1	226.55999999999997	637.24	318.32	279.14	901.04
K01035	atoA; acetate CoA/acetoacetate CoA-transferase beta subunit [EC:2.8.3.8 2.8.3.9]	797.0	353.15	862.91	434.35	718.89	281.64	363.32	772.32	1054.0199999999998	306.0	687.31	1230.9899999999998	260.71000000000004	578.7099999999999	1285.06	1573.5	518.0	1172.62	1042.4099999999999	1177.7999999999997	289.64	1233.23	883.64	622.06	501.36999999999995	757.8599999999999	315.75	491.19	1134.0000000000002	656.5199999999999	875.96	1012.05	1144.28	1386.73	878.43	795.6	1113.6	767.21	603.65	424.5	917.93	720.5200000000001	463.1	241.55999999999997	649.24	333.32	286.14	919.04
K01039	gctA; glutaconate CoA-transferase, subunit A [EC:2.8.3.12]	14.0	5.0	15.0	23.0	19.5	5.0	61.0	30.0	12.0	9.0	7.0	28.0	5.0	27.0	28.67	36.5	12.0	49.17	8.34	21.17	8.0	8.0	14.0	17.17	21.0	19.0	6.0	4.0	35.34	7.67	11.0	13.33	17.83	28.009999999999998	21.0	16.67	42.0	39.5	58.0	27.0	3.0	3.0	4.17	0.0	25.0	175.0	17.0	43.0
K01040	gctB; glutaconate CoA-transferase, subunit B [EC:2.8.3.12]	14.0	5.0	15.0	23.0	19.5	5.0	61.0	30.0	12.0	9.0	7.0	28.0	5.0	27.0	28.67	36.5	12.0	49.17	8.34	21.17	8.0	8.0	14.0	17.17	21.0	19.0	6.0	4.0	35.34	7.67	11.0	13.33	17.83	28.009999999999998	21.0	16.67	42.0	39.5	58.0	27.0	3.0	3.0	4.17	0.0	25.0	175.0	17.0	43.0
K01042	selA; L-seryl-tRNA(Ser) seleniumtransferase [EC:2.9.1.1]	1214.0500000000002	641.3299999999999	947.65	681.74	753.68	1066.2000000000003	623.09	676.6600000000001	882.13	487.83	816.0500000000001	1117.75	485.3	881.3300000000002	805.18	935.74	840.97	934.9200000000001	885.2700000000001	995.8899999999999	438.97999999999996	943.3900000000001	960.8300000000002	573.41	719.6	864.72	696.73	798.5	887.4899999999999	783.62	868.45	681.64	792.6200000000001	959.3199999999999	816.65	891.95	789.1800000000001	555.66	719.51	726.79	821.62	716.12	720.52	536.75	998.2499999999999	571.3	599.77	904.3
K01046	lip, TGL2; triacylglycerol lipase [EC:3.1.1.3]	921.8000000000001	740.42	959.52	655.3899999999999	904.75	534.36	666.0699999999999	502.66999999999996	1954.9299999999996	294.0	1678.6100000000006	3255.379999999999	228.90999999999997	608.6099999999998	2213.5800000000004	1512.3	446.29	1866.1100000000004	1660.0299999999997	1645.47	607.3000000000001	2698.459999999999	1172.7700000000002	845.0699999999999	1064.37	1867.9300000000003	458.56	1408.3900000000003	2538.429999999999	1422.0600000000002	1790.95	1264.0200000000002	1444.6900000000003	2616.8099999999995	1361.84	1279.7500000000005	1416.7800000000002	708.0799999999999	509.6	343.33	670.84	1511.21	266.26	385.05999999999995	1046.49	268.54999999999995	191.73999999999998	2111.3900000000003
K01048	pldB; lysophospholipase [EC:3.1.1.5]	1733.55	1911.0400000000002	1984.3299999999997	1289.17	1395.32	2036.7299999999998	1539.04	1626.2899999999997	2618.37	1105.9499999999998	2437.7700000000004	4109.52	1422.02	1403.71	2782.6100000000006	2015.2400000000002	1040.46	2254.7799999999997	2157.8600000000006	2072.02	1690.6	3110.400000000001	2034.42	1405.86	1942.0699999999997	2566.92	1397.95	2379.85	3226.4900000000007	2076.26	2582.72	1936.91	2146.61	3128.05	1887.8299999999997	1945.2600000000002	1828.44	1343.8199999999997	1117.0	1054.5	1252.9899999999998	2005.25	1154.02	1213.5	2154.12	1386.12	1070.12	2877.27
K01051	E3.1.1.11; pectinesterase [EC:3.1.1.11]	692.9999999999982	876.1999999999978	274.79999999999995	504.19999999999953	359.1299999999998	333.1999999999999	882.8899999999985	442.27999999999946	537.3999999999996	398.3999999999995	797.3999999999984	493.56999999999954	480.1999999999995	1094.4000000000003	558.2099999999992	723.239999999999	735.7999999999985	831.3399999999988	517.9099999999995	1011.3099999999996	1514.0800000000013	375.3399999999997	987.9999999999987	875.9399999999986	687.3999999999984	816.3399999999992	364.5999999999992	1062.2599999999998	674.3399999999981	529.669999999999	681.999999999999	629.2699999999991	473.96999999999906	546.2999999999988	399.2299999999994	770.2699999999984	542.3999999999991	736.2999999999985	455.5399999999994	455.6099999999995	345.7999999999997	345.39999999999986	330.1699999999998	826.1999999999989	298.0	210.60000000000005	328.1999999999999	540.3999999999994
K01053	E3.1.1.17, gnl, RGN; gluconolactonase [EC:3.1.1.17]	4.0	3.0	0.0	2.0	0.0	0.0	0.0	4.0	0.0	2.0	0.0	11.0	2.0	0.0	6.0	4.0	3.0	6.0	4.0	0.0	0.0	12.0	0.0	8.0	0.0	0.0	7.0	2.0	0.0	6.0	0.0	2.0	6.0	4.0	5.0	4.0	3.0	2.0	0.0	0.0	0.0	4.0	6.0	6.0	0.0	0.0	0.0	4.0
K01055	pcaD; 3-oxoadipate enol-lactonase [EC:3.1.1.24]	0.0	0.0	0.2	0.0	0.5	1.0	0.0	0.0	0.0	0.0	0.0	0.0	0.0	0.0	0.0	2.2	0.0	0.0	0.0	0.0	0.0	0.5	0.0	0.0	0.4	0.0	0.0	0.4	0.4	0.0	0.0	0.0	0.0	0.0	0.0	0.0	1.2	0.2	0.0	0.2	0.0	0.0	0.0	0.5	0.5	0.7	0.0	0.0
K01056	PTH1, pth, spoVC; peptidyl-tRNA hydrolase, PTH1 family [EC:3.1.1.29]	12350.04000000001	11641.070000000005	13125.87000000001	12295.510000000015	12276.880000000005	12533.420000000007	11979.900000000009	12465.390000000012	12306.61000000002	12670.820000000012	11621.500000000022	12229.05000000001	12418.00000000001	12204.51000000001	12940.880000000014	12946.960000000003	12521.160000000018	12542.630000000021	12574.750000000011	11986.070000000022	10912.420000000006	11914.750000000004	11767.75000000001	11800.09000000002	12382.120000000006	12439.26000000002	12356.46000000002	11502.37000000001	12053.690000000022	12495.470000000014	12163.03000000001	12417.590000000015	12692.330000000022	12606.930000000022	12369.84000000002	12023.190000000019	12543.010000000015	12252.560000000023	12175.950000000019	12244.23000000002	12378.97000000001	12155.980000000007	12166.74000000001	12155.730000000016	11927.910000000003	12912.370000000012	12497.280000000006	12069.500000000005
K01057	PGLS, pgl, devB; 6-phosphogluconolactonase [EC:3.1.1.31]	114.25	41.75	127.45	72.0	129.25	38.17	50.25	144.32999999999998	157.5	92.0	101.75	136.75	49.25	107.25	192.25	178.95	147.25	173.75	177.0	181.0	36.17	196.75	102.15	62.5	80.4	164.25	143.75	62.4	155.15	161.75	175.0	130.0	207.75	177.5	120.0	107.0	190.7	106.95	113.75	88.45	102.75	70.5	53.5	36.25	186.0	70.11	64.25	137.25
K01058	pldA; phospholipase A1/A2 [EC:3.1.1.32 3.1.1.4]	119.25	27.08	107.25	42.34	88.18	27.5	36.54	67.61	107.83	61.33	58.75	65.32	49.25	26.58	88.06	100.89	84.92	57.65	122.23	71.47	24.78	132.39	79.08	62.74	52.0	135.72	80.08	48.2	67.75	96.42	88.0	66.81	87.89	69.46000000000001	56.1	70.33	84.83	45.41	76.23	63.39	71.42	42.17	33.5	29.75	117.5	33.75	35.92	47.25
K01060	cah; cephalosporin-C deacetylase [EC:3.1.1.41]	2237.2999999999993	1658.7799999999995	1161.8799999999997	3970.8300000000004	2864.199999999999	3858.7999999999975	2794.739999999999	4064.349999999996	2855.5099999999984	1185.1199999999994	2261.319999999998	2064.2399999999984	1269.9300000000003	2228.549999999997	2201.959999999999	2371.97	1385.7599999999993	3627.6199999999985	3559.979999999999	2041.6999999999985	1639.8599999999992	1904.3599999999985	3413.349999999997	1900.579999999999	1655.0899999999995	1374.12	1973.6599999999987	3585.119999999998	2384.679999999998	2067.58	2391.269999999998	2755.500000000001	1954.9799999999982	1483.5199999999986	3015.9999999999977	1071.5600000000004	1108.7000000000003	1185.9499999999998	3024.1699999999973	3579.599999999997	2730.8099999999995	2517.9299999999985	2149.24	560.3000000000001	1766.1099999999994	2982.219999999997	3501.0999999999985	1833.6799999999976
K01061	E3.1.1.45; carboxymethylenebutenolidase [EC:3.1.1.45]	18.0	6.66	21.0	41.68	58.86	13.0	16.58	28.220000000000002	22.66	15.66	8.0	37.14	12.0	75.66	58.620000000000005	43.28	28.34	31.8	124.46	75.94	27.560000000000002	33.28	15.66	44.480000000000004	10.0	15.940000000000001	17.66	32.4	31.0	35.34	29.0	28.62	73.28	61.92	42.2	30.66	37.66	20.32	42.96	21.28	6.34	16.34	19.0	11.0	0.0	2.0	4.34	21.0
K01066	aes; acetyl esterase [EC:3.1.1.-]	45.5	229.66	212.2	97.18	706.3599999999999	267.0	90.58	219.22	84.16	535.16	152.5	37.64	189.5	88.66	51.620000000000005	44.980000000000004	175.84	44.3	128.45999999999998	108.44	279.56	128.78	37.16	203.98000000000002	178.4	19.939999999999998	505.15999999999997	74.8	45.9	329.84000000000003	154.0	182.62	107.28	89.92	170.2	257.15999999999997	410.86	505.02	254.96	192.48000000000002	421.84000000000003	491.34000000000003	750.0	170.0	631.0	103.2	310.34000000000003	154.0
K01067	E3.1.2.1, ACH1; acetyl-CoA hydrolase [EC:3.1.2.1]	0.0	0.0	0.0	0.0	0.0	0.0	0.0	0.0	0.0	0.0	0.0	0.0	0.0	2.5	0.0	0.0	0.0	1.0	0.0	0.5	0.0	0.0	0.0	0.0	0.0	4.5	0.0	0.0	1.0	1.0	0.0	0.0	0.0	0.0	0.0	0.5	1.0	0.5	0.0	0.0	0.0	0.0	0.0	0.0	0.0	0.0	0.0	0.0
K01069	gloB, HAGH; hydroxyacylglutathione hydrolase [EC:3.1.2.6]	7.0	3.33	0.0	12.34	14.93	7.0	9.29	31.61	6.33	3.33	3.0	12.57	14.0	7.33	6.8100000000000005	4.140000000000001	3.67	15.9	41.23	7.47	11.280000000000001	7.140000000000001	8.33	18.240000000000002	3.0	0.47000000000000003	22.33	14.2	2.0	7.67	7.0	5.8100000000000005	11.14	6.96	8.1	5.33	3.83	2.66	22.48	10.14	3.67	4.67	10.0	4.0	13.0	10.5	3.67	44.0
K01070	frmB, ESD, fghA; S-formylglutathione hydrolase [EC:3.1.2.12]	4.0	3.33	0.0	8.34	14.86	6.0	8.58	12.889999999999999	2.33	3.33	3.0	13.14	6.0	8.33	6.95	3.2800000000000002	3.67	10.47	38.8	7.61	11.559999999999999	7.28	2.33	16.81	3.0	0.6100000000000001	7.33	15.06	1.0	7.67	1.0	4.95	7.28	6.25	8.530000000000001	4.33	2.33	2.66	19.62	9.28	1.67	4.67	10.0	4.0	0.0	1.0	1.67	5.0
K01071	MCH; medium-chain acyl-[acyl-carrier-protein] hydrolase [EC:3.1.2.21]	4685.669999999999	5285.000000000001	4875.490000000001	6630.88	5365.739999999999	5510.029999999999	4924.449999999999	4326.069999999996	3411.379999999999	7192.520000000001	4015.9099999999994	2098.7599999999984	6500.45	3819.6199999999994	3059.809999999999	3405.8099999999995	5650.580000000001	3849.9799999999977	4733.34	2680.9300000000003	4687.89	3182.420000000002	3695.819999999998	5911.680000000001	4873.21	3203.7700000000004	6058.280000000002	4167.059999999998	3210.789999999998	4870.419999999999	3783.4799999999977	4983.450000000001	4643.41	2863.6000000000004	5123.459999999999	4394.630000000001	4379.38	5218.910000000002	5586.62	6645.900000000001	5422.669999999998	5939.389999999999	6526.85	5991.580000000001	3648.0899999999997	4814.019999999997	6539.959999999999	3076.4200000000005
K01073	E3.1.2.20; acyl-CoA hydrolase [EC:3.1.2.20]	21.0	53.57	19.43	227.57	91.0	63.57	91.0	43.0	29.0	80.57	43.0	8.0	206.43	94.28999999999999	28.29	21.0	39.0	51.0	75.28999999999999	28.0	25.0	31.0	45.0	83.43	35.0	11.0	81.14	41.0	23.0	34.0	54.0	51.0	29.0	44.0	54.0	16.0	19.29	21.0	165.14	218.14	44.0	69.0	73.14	15.14	56.0	115.0	125.0	37.0
K01075	E3.1.2.23; 4-hydroxybenzoyl-CoA thioesterase [EC:3.1.2.23]	0.0	0.0	0.0	0.0	0.0	0.0	1.0	1.0	3.0	0.0	1.0	0.0	0.0	0.0	0.0	0.0	0.0	0.0	0.0	0.0	0.0	0.0	0.0	0.0	0.0	0.0	0.0	0.0	0.0	0.0	0.0	0.0	0.0	0.0	0.0	2.0	0.0	1.0	0.0	0.0	0.0	0.0	0.0	0.0	0.0	0.0	0.0	0.0
K01077	E3.1.3.1, phoA, phoB; alkaline phosphatase [EC:3.1.3.1]	456.16999999999996	329.41999999999996	519.04	483.19999999999993	497.15999999999997	184.71	332.78999999999996	389.65	607.46	405.52	520.3	544.98	582.88	559.77	701.1599999999999	644.7599999999999	626.21	489.28	560.6	552.65	392.98	733.15	424.51	453.77	512.8299999999999	826.4000000000001	693.6500000000001	309.04999999999995	731.2199999999999	676.0999999999999	624.2199999999999	536.3499999999999	621.75	703.54	532.01	613.32	945.54	714.72	402.6	361.43999999999994	410.7	464.0399999999999	329.59	407.39	367.92999999999995	257.84	252.52	595.0899999999999
K01079	serB, PSPH; phosphoserine phosphatase [EC:3.1.3.3]	2985.949999999996	2255.920000000003	1269.1500000000012	4050.189999999995	2788.259999999997	3570.129999999994	3227.079999999995	4399.369999999988	3197.7799999999947	1359.6500000000017	2850.169999999991	2346.159999999999	1222.3800000000028	2816.5299999999947	2911.339999999996	3386.259999999997	2075.5000000000005	4393.809999999989	4010.7899999999945	3524.8299999999936	2459.389999999997	2230.31	4035.5699999999933	2513.7199999999957	2112.8300000000017	2550.5799999999963	1370.420000000002	3964.5199999999923	3038.429999999989	2435.799999999999	3041.989999999995	3526.1099999999947	2837.889999999993	2291.579999999998	3154.179999999991	1835.1900000000028	1622.7300000000023	1795.2200000000025	3094.779999999992	3426.9299999999935	2736.3099999999954	2432.5599999999986	1623.060000000001	1427.1500000000017	1510.2500000000018	2588.1699999999937	3136.4199999999973	2271.709999999998
K01081	E3.1.3.5; 5'-nucleotidase [EC:3.1.3.5]	1671.5600000000031	2662.170000000002	2178.9900000000016	2406.230000000001	2604.320000000001	1556.5300000000016	2355.900000000001	1757.860000000002	1713.5600000000018	3156.35	2508.4799999999996	1408.7500000000023	3167.4199999999996	2587.730000000001	1974.6300000000026	2160.2500000000014	2850.0299999999975	1574.4000000000024	1917.9800000000023	2970.109999999996	3037.9	1809.0700000000045	2164.940000000001	3184.4399999999973	2739.710000000001	2454.029999999999	2574.3700000000013	1423.1100000000015	2135.200000000004	2487.030000000001	2251.0800000000013	2548.0	2622.259999999999	2517.1600000000008	2484.849999999998	2916.999999999998	3124.6800000000003	3255.779999999996	2294.2500000000023	2356.980000000004	2415.4300000000007	2745.7900000000013	2934.02	3233.9599999999978	2537.7400000000016	1920.5500000000015	2710.61	2369.370000000001
K01082	cysQ, MET22, BPNT1; 3'(2'), 5'-bisphosphate nucleotidase [EC:3.1.3.7]	317.5	234.57999999999998	287.7	183.34	255.67999999999998	78.0	141.29000000000002	182.11	268.83	275.83	224.25	222.07	324.0	341.33	437.31	350.34	421.92	202.39999999999998	263.73	251.71999999999997	303.53	312.89	289.48	223.24	344.15	522.72	362.83	137.10000000000002	274.65	339.67	261.25	287.56	314.64	310.21000000000004	201.60000000000002	365.83	359.78	305.11	151.98000000000002	98.09	189.92000000000002	136.67000000000002	162.25	316.75	132.25	94.45	98.92	283.5
K01083	E3.1.3.8; 3-phytase [EC:3.1.3.8]	12.0	5.0	7.0	3.0	11.0	0.0	5.0	4.0	13.0	6.0	4.0	14.0	0.0	3.0	23.0	10.0	12.0	9.0	15.0	6.0	2.0	23.0	14.0	2.0	0.0	12.0	1.0	10.0	13.0	6.0	11.0	5.0	15.0	10.0	3.0	21.0	58.0	24.0	9.0	0.0	3.0	8.0	3.0	1.0	3.0	0.0	1.0	9.0
K01085	agp; glucose-1-phosphatase [EC:3.1.3.10]	0.0	10.33	8.0	8.34	14.43	6.0	8.29	8.610000000000001	4.33	4.33	3.0	7.57	8.0	17.33	3.81	1.1400000000000001	1.67	13.9	33.23	8.47	15.280000000000001	0.14	24.33	15.24	22.0	2.47	2.33	17.2	13.0	3.67	8.0	7.8100000000000005	9.14	1.96	4.1	3.33	2.33	4.66	21.48	12.14	3.67	0.67	5.0	12.0	0.0	1.0	1.67	2.0
K01087	otsB; trehalose 6-phosphate phosphatase [EC:3.1.3.12]	4.0	3.33	0.2	8.34	14.93	7.0	8.29	12.610000000000001	2.33	2.33	3.0	9.57	12.0	7.33	4.8100000000000005	4.34	3.67	12.9	35.23	7.47	11.280000000000001	2.64	4.33	16.240000000000002	3.4	0.47000000000000003	16.33	13.6	1.4	7.67	1.0	4.8100000000000005	6.140000000000001	5.96	8.1	2.33	2.5300000000000002	1.86	19.48	9.34	1.67	4.67	10.0	2.5	0.5	1.7	1.67	6.0
K01089	hisB; imidazoleglycerol-phosphate dehydratase / histidinol-phosphatase [EC:4.2.1.19 3.1.3.15]	685.2500000000007	728.6800000000006	480.6499999999996	532.9399999999997	498.7799999999994	328.0999999999997	831.3400000000007	746.6100000000008	788.0300000000008	465.52999999999923	904.9500000000014	633.3200000000002	429.849999999999	980.7800000000008	835.2600000000007	927.6900000000005	876.3200000000012	774.450000000001	748.2300000000005	1216.4700000000014	1144.1800000000023	721.9900000000002	1093.4800000000016	803.3400000000013	961.2000000000006	1188.320000000002	463.87999999999926	861.4000000000009	909.7500000000017	794.4200000000001	918.2000000000006	786.2100000000008	790.890000000001	778.4600000000003	624.5000000000002	1026.1300000000017	1069.030000000001	1028.8100000000015	611.4300000000004	466.78999999999905	595.8200000000002	445.3699999999995	380.49999999999955	775.3500000000009	550.4999999999994	413.54999999999984	509.51999999999947	713.4500000000008
K01090	E3.1.3.16; protein phosphatase [EC:3.1.3.16]	12022.789999999997	11218.140000000001	13136.019999999999	12058.570000000002	11690.849999999999	13448.820000000002	11554.059999999998	11860.279999999993	11853.580000000002	11788.790000000003	10603.299999999996	11927.73	12586.150000000001	11874.229999999998	11918.449999999999	11985.069999999996	11288.09	12215.51	11820.179999999998	10241.680000000002	9802.99	11326.01	10969.519999999997	11039.579999999998	11873.27	11017.19	11845.08	11464.569999999998	11001.949999999995	11694.380000000001	11435.079999999996	11614.300000000001	11748.109999999997	11569.710000000001	11977.34	10956.889999999998	10939.030000000002	10802.799999999997	12068.02	12550.990000000002	12097.9	11743.109999999999	12116.32	11369.13	11818.66	13676.869999999997	12730.51	11511.549999999997
K01091	gph; phosphoglycolate phosphatase [EC:3.1.3.18]	19873.370000000017	16479.049999999967	20468.000000000022	16741.97999999999	18072.91999999998	21393.210000000032	19277.929999999993	22784.86000000008	20934.020000000026	14042.889999999976	17424.36000000001	21416.44000000004	16091.619999999963	22323.420000000042	22041.350000000006	22989.630000000023	17122.369999999988	22620.630000000077	18930.889999999996	20998.620000000046	15730.029999999972	17541.789999999975	20373.660000000018	14825.459999999975	18191.679999999986	20391.000000000015	16601.45999999999	19734.430000000008	19278.060000000023	18001.439999999988	19617.860000000015	18735.100000000006	18787.449999999997	20330.160000000025	17929.560000000012	16653.28999999997	16516.189999999962	15928.289999999974	18166.78	17063.509999999977	18154.090000000004	14984.16999999998	15790.709999999985	15031.789999999977	20193.570000000007	23200.250000000076	18346.68	20075.430000000048
K01092	E3.1.3.25, IMPA, suhB; myo-inositol-1(or 4)-monophosphatase [EC:3.1.3.25]	4487.039999999997	4331.830000000001	4141.890000000001	6502.72	5748.419999999998	6927.569999999998	5127.489999999999	5791.259999999997	4837.959999999999	3576.720000000001	4078.159999999999	3673.829999999998	4725.32	5418.949999999999	4154.789999999999	4288.349999999999	3999.620000000001	5990.049999999997	5520.029999999999	4069.5699999999997	3627.840000000001	3560.180000000002	5188.799999999997	4717.26	4533.38	3311.2400000000007	4288.6100000000015	5245.0599999999995	3757.9199999999987	4647.139999999999	4580.229999999998	4983.09	4409.129999999999	3696.07	5640.3099999999995	3643.130000000001	3781.7799999999997	3769.4700000000016	5747.219999999999	6581.5599999999995	5462.839999999998	5228.309999999999	5154.650000000001	3469.080000000001	4650.59	5976.829999999996	6765.379999999999	3897.1699999999996
K01093	appA; 4-phytase / acid phosphatase [EC:3.1.3.26 3.1.3.2]	14.0	5.33	7.0	12.34	22.43	18.0	21.29	47.61	32.33	30.33	25.0	21.57	25.0	18.33	7.8100000000000005	22.14	32.67	9.9	45.23	25.47	22.28	9.14	14.33	18.240000000000002	18.0	8.47	87.33	24.2	44.0	16.67	30.0	15.809999999999999	13.14	19.96	23.1	6.33	16.33	9.66	50.480000000000004	35.14	20.67	8.67	11.0	2.0	38.0	26.0	24.67	22.0
K01095	pgpA; phosphatidylglycerophosphatase A [EC:3.1.3.27]	410.9999999999992	453.92999999999887	150.39999999999992	264.93999999999977	150.02999999999997	187.5999999999999	453.08999999999924	400.6099999999995	320.52999999999975	252.52999999999975	396.19999999999914	249.56999999999974	262.5999999999997	493.0299999999994	232.00999999999976	288.9399999999996	382.0699999999993	337.6999999999993	272.2299999999996	477.96999999999986	723.6800000000003	196.7399999999999	510.32999999999936	433.8399999999993	334.1999999999993	382.5699999999995	334.12999999999926	523.3999999999996	375.999999999999	272.66999999999945	391.1999999999994	334.2099999999996	255.13999999999947	232.95999999999967	199.49999999999983	405.62999999999914	317.5299999999993	387.5599999999992	291.67999999999944	248.5399999999996	177.0699999999999	139.87000000000006	168.99999999999991	388.5999999999995	196.99999999999991	135.80000000000004	180.26999999999992	315.19999999999953
K01096	pgpB; phosphatidylglycerophosphatase B [EC:3.1.3.27 3.1.3.81 3.1.3.4 3.6.1.27]	3.0	4.9	4.43	15.91	14.43	17.57	13.29	27.61	6.33	17.9	3.0	4.57	32.43	7.62	10.100000000000001	1.1400000000000001	1.67	5.9	38.519999999999996	7.47	11.280000000000001	0.14	6.33	10.67	2.0	0.47000000000000003	6.470000000000001	13.2	2.0	1.67	7.0	3.81	6.14	0.96	3.1	3.33	0.62	0.66	22.62	11.280000000000001	3.67	0.67	9.14	5.140000000000001	13.0	10.0	3.67	39.0
K01101	E3.1.3.41; 4-nitrophenyl phosphatase [EC:3.1.3.41]	4715.669999999999	5337.000000000001	4939.490000000001	6666.38	5407.739999999999	5520.029999999999	4992.449999999999	4444.569999999997	3534.879999999999	7225.020000000001	4124.909999999999	2284.7599999999984	6503.45	3865.1199999999994	3261.8099999999986	3473.8099999999995	5670.080000000001	3965.9799999999977	4831.339999999999	2822.9300000000003	4713.89	3401.420000000002	3779.819999999998	5952.35	4913.21	3246.2700000000004	6134.280000000002	4236.559999999998	3405.789999999998	4945.919999999999	3869.879999999998	5052.950000000001	4768.41	3035.1	5234.959999999999	4481.630000000001	4497.55	5273.910000000002	5621.62	6686.7300000000005	5472.669999999998	5994.389999999999	6532.85	5991.580000000001	3721.0899999999997	4954.019999999997	6578.459999999999	3376.92
K01104	E3.1.3.48; protein-tyrosine phosphatase [EC:3.1.3.48]	31535.47000000003	33861.36000000002	38165.75999999999	32693.460000000017	33756.37000000001	33101.969999999994	30087.730000000032	26261.420000000002	24291.980000000047	45732.599999999955	26203.950000000008	21451.190000000042	41604.59999999999	29524.550000000007	25492.160000000036	26427.76000000004	37798.01999999997	24106.060000000038	25948.550000000025	22822.570000000003	30766.350000000024	24301.450000000033	22998.290000000026	34566.34999999998	33937.94999999998	27780.630000000012	40097.71999999998	24273.120000000017	22881.530000000035	32592.88000000004	26349.600000000024	29634.89000000001	30744.47000000002	25651.89000000004	29942.280000000028	32232.890000000003	32812.01000000002	36520.76999999996	32092.890000000032	34952.26000000002	33562.23000000004	34284.65000000002	41412.84999999995	40131.14999999996	31618.300000000025	32065.689999999988	35809.36000000002	25341.38999999999
K01113	phoD; alkaline phosphatase D [EC:3.1.3.1]	0.0	0.0	3.4	0.0	1.5	3.0	0.0	5.0	7.0	1.0	1.0	0.0	0.0	0.0	1.0	6.4	0.0	2.0	7.0	3.0	0.0	16.5	0.0	3.0	0.8	0.0	0.0	1.8	3.8	0.0	2.0	1.0	5.0	4.0	0.0	7.0	5.4	4.4	1.0	2.4	1.0	1.0	0.0	0.5	0.5	1.9	0.0	1.0
K01114	plc; phospholipase C [EC:3.1.4.3]	243.24999999999994	213.15	175.89	151.85	151.39	111.14	122.57	141.03	326.44000000000005	58.0	348.80999999999995	575.5899999999999	101.21000000000001	122.21000000000001	308.64	233.49999999999997	71.0	249.61999999999998	266.07	296.26	115.64	551.17	275.14	120.64	151.35	214.32	106.0	259.44	413.89	198.57999999999996	270.96	176.72000000000003	267.95	419.67999999999995	245.67999999999998	302.15999999999997	260.1	128.21	119.40000000000002	90.75	164.17999999999998	282.25	80.03999999999999	84.31	300.47	95.57	45.14	435.5
K01118	acpD, azoR; FMN-dependent NADH-azoreductase [EC:1.7.1.17]	3388.12	2590.48	2843.0999999999995	4477.44	3485.6099999999997	3747.39	3681.1099999999997	4495.07	5677.63	1232.95	4495.56	6692.87	1684.21	3001.54	5544.320000000001	4787.51	2018.67	6021.05	6033.75	4544.78	2048.29	6003.650000000001	5044.800000000001	2847.88	3060.44	3866.719999999999	1871.6999999999998	4891.47	5802.6	3867.37	4680.12	4439.7699999999995	4271.209999999999	5236.790000000001	4689.530000000001	3205.5699999999993	3358.1299999999997	2076.61	3635.149999999999	3512.69	3330.6299999999997	4229.84	1958.03	1207.5600000000002	2668.56	3907.8199999999993	3334.81	4845.639999999999
K01119	cpdB; 2',3'-cyclic-nucleotide 2'-phosphodiesterase / 3'-nucleotidase [EC:3.1.4.16 3.1.3.6]	4604.799999999994	4594.09999999999	5065.1699999999955	3246.5799999999967	3426.7799999999984	2564.4599999999996	3479.6599999999967	2282.5299999999975	3587.209999999996	6451.52999999999	4578.8099999999895	4736.199999999991	4472.009999999992	3306.8899999999976	4479.009999999994	4549.989999999995	5646.609999999989	3234.729999999996	3512.0999999999976	4591.109999999994	4810.22999999999	5092.949999999994	3338.4999999999977	4713.249999999992	5054.819999999991	5634.249999999993	4810.939999999989	3367.7899999999963	5210.769999999991	4635.649999999991	4276.399999999994	4286.559999999995	4915.159999999991	5061.779999999988	3528.089999999995	5311.049999999987	5128.479999999988	5405.8899999999885	3199.029999999996	3085.369999999996	3629.159999999997	4187.329999999998	4200.929999999998	6021.4099999999935	3240.4899999999984	2031.350000000001	2462.5099999999998	4678.089999999995
K01126	E3.1.4.46, glpQ, ugpQ; glycerophosphoryl diester phosphodiesterase [EC:3.1.4.46]	10408.290000000006	10926.920000000006	11052.320000000009	11227.120000000012	11399.240000000003	11590.930000000002	10298.900000000005	10009.960000000006	10371.59000000001	11871.690000000006	10327.140000000012	10468.860000000004	11737.010000000006	10268.46	10679.460000000003	9995.259999999998	10770.32000000001	10761.120000000015	10752.790000000003	9583.690000000013	10287.35	10376.949999999999	9873.879999999994	10898.020000000019	11019.800000000003	10471.400000000016	11863.810000000016	10349.20000000001	10413.080000000014	11377.740000000009	10607.200000000004	10749.060000000009	10747.32000000001	10517.480000000007	10930.06000000001	10602.840000000013	11022.960000000005	11250.570000000016	10794.91000000001	11295.250000000015	11184.370000000003	11828.890000000005	11909.490000000009	10862.13000000001	10723.75	11134.820000000012	11731.390000000005	10485.310000000014
K01129	dgt; dGTPase [EC:3.1.5.1]	7495.119999999987	6193.069999999983	8163.429999999996	5553.629999999995	6745.88999999999	7275.719999999993	7042.949999999991	8212.739999999994	8404.229999999996	5367.799999999992	7188.339999999987	9412.789999999997	5880.549999999985	8362.389999999996	9430.569999999996	9162.949999999997	6914.079999999985	8374.899999999992	7460.90999999999	8964.39000000001	6125.359999999991	7850.079999999986	7776.929999999989	5739.23999999999	7385.009999999989	8998.740000000005	6079.679999999988	7088.4099999999935	8223.749999999987	7410.549999999986	8032.799999999987	7165.139999999991	7660.669999999988	9253.579999999998	7092.129999999992	7264.3099999999895	7727.009999999983	6949.949999999984	6690.079999999988	5664.879999999987	6993.549999999988	5972.839999999991	5715.639999999991	6209.899999999992	8170.569999999989	8076.989999999999	6072.819999999994	8280.079999999993
K01130	E3.1.6.1, aslA; arylsulfatase [EC:3.1.6.1]	14.5	2.58	13.5	7.34	26.18	8.0	14.29	28.11	15.83	8.83	12.25	12.07	7.0	9.33	11.309999999999999	9.14	17.92	13.4	61.73	24.72	15.530000000000001	13.39	11.88	20.240000000000002	6.75	20.72	4.83	21.7	3.25	15.67	13.25	15.56	13.64	9.21	10.6	14.83	9.58	7.91	38.980000000000004	22.89	8.92	1.67	4.25	4.25	33.75	6.75	16.92	9.5
K01133	betC; choline-sulfatase [EC:3.1.6.6]	0.0	0.0	3.0	0.0	1.0	0.0	0.0	1.0	0.0	0.0	1.0	0.0	0.0	0.0	0.0	4.0	7.0	0.0	0.0	1.0	0.0	1.0	0.0	0.0	0.0	0.0	3.0	0.0	0.0	0.0	0.0	2.0	0.0	0.0	0.0	0.0	2.0	0.0	0.0	0.0	3.0	0.0	0.0	0.0	0.0	2.0	0.0	1.0
K01134	ARSA; arylsulfatase A [EC:3.1.6.8]	0.0	0.0	0.0	0.0	0.0	0.0	0.0	0.0	0.0	0.0	0.0	0.0	0.0	0.0	0.0	0.0	0.0	0.0	0.0	0.0	0.0	0.0	0.0	0.0	0.0	0.0	0.0	0.0	0.0	0.0	0.0	0.0	0.0	0.0	0.0	0.0	0.0	0.0	0.0	0.0	0.0	0.0	0.0	0.0	0.0	0.0	0.0	0.0
K01138	K01138; uncharacterized sulfatase [EC:3.1.6.-]	48.0	18.66	29.0	30.68	165.36	22.0	58.58	65.22	53.66	46.66	36.0	43.22	30.0	86.66	122.29	146.78	55.34	230.96999999999997	160.79999999999998	123.11	72.56	21.28	46.66	75.65	25.0	52.94	23.66	45.4	37.34	87.09	60.0	50.95	69.11	169.92999999999998	64.2	68.33	165.66	77.82000000000001	71.04	67.28	75.34	116.34	43.17	46.0	56.0	45.0	46.34	83.0
K01139	spoT; GTP diphosphokinase / guanosine-3',5'-bis(diphosphate) 3'-diphosphatase [EC:2.7.6.5 3.1.7.2]	31.0	12.33	0.0	21.34	23.43	15.0	40.29	152.61	29.33	3.33	10.0	7.57	13.0	10.33	7.81	6.14	2.67	6.9	41.23	8.469999999999999	17.28	10.14	19.33	18.240000000000002	2.0	6.470000000000001	23.33	40.2	5.0	17.67	62.0	43.81	38.14	7.96	9.1	40.33	20.33	20.66	43.480000000000004	25.14	11.67	6.67	6.0	8.0	34.0	29.0	17.67	52.0
K01141	sbcB, exoI; exodeoxyribonuclease I [EC:3.1.11.1]	3.0	0.33	0.0	10.34	14.43	6.0	10.29	28.61	9.33	2.33	4.0	4.57	6.0	7.33	2.81	1.1400000000000001	0.67	5.9	38.23	7.47	11.280000000000001	0.14	6.33	10.24	1.0	0.47000000000000003	6.33	13.2	2.0	1.67	7.0	3.81	6.14	0.96	3.1	5.33	0.33	1.6600000000000001	22.48	10.14	3.67	0.67	3.0	0.0	13.0	10.0	3.67	39.0
K01142	E3.1.11.2, xthA; exodeoxyribonuclease III [EC:3.1.11.2]	15000.730000000014	14780.640000000014	16625.010000000013	14951.140000000014	14318.850000000006	14171.98000000001	14181.750000000011	13025.250000000013	13015.97000000002	18285.600000000035	13413.780000000026	12597.80000000001	17196.200000000023	13930.540000000008	14013.560000000014	14297.210000000001	16898.920000000042	12991.480000000021	13712.360000000013	12853.43000000002	13826.170000000013	13355.85000000001	12457.290000000012	15633.680000000018	15628.110000000008	14489.190000000028	16462.53000000004	12346.130000000008	13169.000000000025	15065.120000000023	13566.91000000001	14458.690000000026	15329.340000000033	14102.840000000027	14529.04000000002	15265.890000000021	15421.04000000002	15783.240000000036	14627.88000000002	15228.49000000002	14812.500000000015	15121.820000000005	15712.380000000017	17485.840000000022	13564.150000000005	14956.670000000011	15393.790000000005	13392.420000000011
K01144	E3.1.11.5; exodeoxyribonuclease V [EC:3.1.11.5]	370.25	258.75	417.25	236.0	366.75	94.5	169.25	246.0	459.5	297.0	320.75	356.75	325.25	436.25	685.25	515.75	584.25	356.75	659.0	438.0	312.5	516.25	468.15	265.5	415.0	801.25	390.75	174.0	461.75	586.75	458.0	438.0	534.75	547.5	397.0	559.0	988.5	669.75	214.75	146.25	293.75	261.5	198.5	341.75	244.5	117.75	122.25	352.25
K01146	xni; protein Xni	0.0	0.33	0.0	6.34	14.43	6.0	8.29	8.610000000000001	2.33	2.33	3.0	4.57	5.0	7.33	2.81	0.14	0.67	5.9	33.23	7.47	11.280000000000001	0.14	2.33	10.24	1.0	0.47000000000000003	2.33	13.2	1.0	1.67	1.0	2.81	2.14	0.96	3.1	2.33	0.33	0.66	19.48	9.14	1.67	0.67	3.0	0.0	0.0	1.0	1.67	1.0
K01147	rnb; exoribonuclease II [EC:3.1.13.1]	51.0	21.33	38.5	31.34	39.43	27.0	60.29	197.11	86.33	39.83	57.5	59.07	48.0	61.33	190.81	99.14	60.67	39.9	68.22999999999999	48.47	39.78	31.64	35.33	40.74	23.0	79.97	256.33	54.2	61.5	66.17	106.5	64.81	68.14	62.96	55.6	93.33	235.82999999999998	132.16	93.48	55.14	38.67	24.67	20.5	24.5	77.5	54.5	41.67	113.0
K01150	endA; deoxyribonuclease I [EC:3.1.21.1]	14.0	5.33	7.0	12.34	22.43	18.0	22.29	48.61	35.33	30.33	26.0	21.57	25.0	20.830000000000002	7.8100000000000005	22.14	32.67	10.9	45.23	25.97	22.28	9.14	14.33	18.240000000000002	18.0	12.969999999999999	87.33	24.2	45.0	17.67	30.0	15.809999999999999	13.14	19.96	23.1	8.83	17.33	11.16	50.480000000000004	35.14	20.67	8.67	11.0	2.0	38.0	26.0	24.67	22.0
K01151	nfo; deoxyribonuclease IV [EC:3.1.21.2]	5941.99	5190.969999999999	7126.080000000001	4703.78	5708.040000000001	6079.739999999999	5553.400000000001	6315.239999999998	7519.780000000001	4276.219999999999	5976.89	8899.79	5095.569999999999	6614.4400000000005	7976.12	7256.95	4986.05	7249.0999999999985	6573.78	6611.640000000001	4204.96	7534.850000000001	6098.429999999999	4443.5599999999995	5843.030000000001	6858.140000000001	5260.879999999999	5984.06	7064.590000000001	6133.68	6635.700000000001	5732.239999999999	6322.92	7712.830000000001	5871.73	5670.26	5944.28	4813.0999999999985	5200.5	4794.57	5749.4	5262.639999999999	4809.2699999999995	4275.049999999999	7034.82	6217.490000000001	4696.969999999999	7286.880000000003
K01153	hsdR; type I restriction enzyme, R subunit [EC:3.1.21.3]	9704.899999999983	10704.799999999981	11801.04999999999	9505.749999999996	12465.149999999983	10669.219999999996	10046.559999999987	9675.48999999999	12716.269999999988	10538.84999999999	12161.68999999998	14371.209999999981	10594.569999999982	10772.929999999988	13153.539999999983	11886.689999999982	10315.129999999988	10789.52999999998	10870.449999999988	12502.619999999999	10561.149999999985	13075.349999999982	10345.489999999987	10694.109999999986	11447.279999999982	12646.939999999991	12142.509999999982	10475.119999999986	13018.159999999974	12237.549999999981	12445.829999999982	11295.719999999992	11748.399999999978	14050.589999999971	11210.729999999994	11841.559999999974	13121.899999999978	12153.14999999998	10039.509999999987	9278.489999999983	11529.589999999982	12339.709999999986	12124.289999999988	10021.889999999992	13706.579999999978	10000.609999999997	9978.469999999992	13342.43999999999
K01154	hsdS; type I restriction enzyme, S subunit [EC:3.1.21.3]	12294.649999999976	15202.859999999975	16247.789999999999	14070.129999999986	17550.869999999988	15191.679999999993	14096.269999999982	12380.70999999999	13776.669999999991	16283.609999999986	13786.559999999989	13522.299999999981	18171.379999999994	15429.069999999989	13842.449999999984	13192.939999999977	14860.46999999998	11953.679999999982	12882.639999999989	13868.250000000005	14732.959999999983	13070.269999999984	12467.459999999986	16121.89999999999	15472.309999999987	13910.809999999994	17782.219999999998	11595.039999999988	12388.849999999975	15406.219999999981	14165.43999999998	14007.379999999996	14487.819999999983	14959.309999999978	15139.86999999999	15294.119999999984	16307.869999999974	16406.329999999984	14667.319999999987	14751.95999999998	16211.439999999982	16665.03999999998	18821.04	15722.749999999985	18762.649999999983	15615.389999999996	16941.309999999983	14681.579999999996
K01155	E3.1.21.4; type II restriction enzyme [EC:3.1.21.4]	211.32	164.30000000000004	155.33	136.65000000000003	134.15000000000003	123.30999999999999	202.99	309.15999999999997	205.8000000000001	152.65000000000003	209.30999999999997	168.99000000000007	104.99	190.16999999999996	254.99	203.99	248.32999999999998	82.30999999999999	360.65999999999997	154.01999999999998	171.98000000000005	165.48000000000008	263.42	167.66	176.33999999999997	332.33	131.96999999999997	200.49	207.29000000000002	137.33000000000004	231.65	215.67	183.83000000000007	158.98000000000002	190.33000000000004	231.15000000000006	283.99	203.65000000000006	233.16000000000003	157.65000000000003	243.66000000000003	111.97999999999999	130.34	193.99000000000004	206.66	235.83999999999995	202.96000000000006	239.31000000000003
K01156	res; type III restriction enzyme [EC:3.1.21.5]	2786.4999999999973	2490.670000000001	1987.3300000000017	4294.669999999996	2716.1999999999985	4020.6699999999973	3468.589999999996	3807.779999999995	3038.199999999996	1958.770000000003	2791.1999999999944	2421.0699999999993	2683.5299999999993	3180.489999999998	2393.1300000000006	2910.9399999999987	2115.900000000003	3428.539999999994	3525.6899999999973	2553.1399999999953	2929.179999999998	1983.5700000000031	3777.629999999997	2647.9299999999953	2304.700000000001	2195.74	2646.439999999997	4001.389999999995	2770.4999999999936	2426.4999999999995	2809.5299999999975	3174.539999999995	2433.1399999999985	2229.6300000000015	3137.829999999994	1946.8000000000031	1651.1500000000033	2035.900000000003	3401.4799999999955	3918.6799999999944	2828.5599999999968	2624.0299999999997	2489.139999999998	1891.7400000000025	2354.0000000000014	3795.2999999999965	3928.099999999998	2663.5299999999966
K01159	ruvC; crossover junction endodeoxyribonuclease RuvC [EC:3.1.22.4]	3651.619999999996	2797.4799999999987	3740.6299999999965	2821.489999999997	3425.3499999999976	2666.779999999999	3486.6299999999965	4394.149999999995	4215.629999999996	2839.6799999999985	3752.3099999999918	3934.4099999999953	2744.639999999997	4043.4499999999966	4765.449999999995	5473.779999999992	3857.449999999993	3800.7799999999934	3982.919999999996	5133.739999999995	3321.5299999999966	3999.049999999996	4323.8299999999945	3084.829999999994	3584.1399999999985	4612.3999999999905	3056.249999999994	3052.519999999997	4176.6899999999905	3507.949999999995	3985.1299999999956	3815.8799999999937	4105.369999999991	4818.129999999989	3563.379999999994	4095.2299999999927	4760.529999999992	4073.4599999999896	3521.539999999995	2714.0899999999965	3679.589999999996	2682.13	2673.1899999999987	3278.0899999999965	3940.409999999998	3638.8499999999967	2664.079999999998	4149.889999999996
K01160	rusA; crossover junction endodeoxyribonuclease RusA [EC:3.1.22.4]	0.0	0.33	0.0	6.34	15.72	6.0	9.16	9.450000000000001	2.33	2.33	3.0	6.279999999999999	5.0	10.33	3.23	0.56	0.67	10.61	40.94	7.890000000000001	12.120000000000001	0.56	2.33	11.950000000000001	1.0	0.8900000000000001	2.33	15.78	1.0	1.67	1.0	3.23	2.56	1.83	4.390000000000001	2.33	0.33	0.66	19.9	9.56	1.67	0.67	3.0	0.0	0.0	1.0	1.67	1.0
K01163	K01163; uncharacterized protein	4949.9	3593.2199999999993	5600.24	3676.6499999999996	4786.49	4473.8099999999995	4273.99	4862.16	5169.969999999999	3973.6499999999996	3920.48	5159.07	4068.24	5672.25	5720.66	6147.24	4662.92	5609.24	4486.33	5477.6900000000005	3164.3099999999995	4684.389999999999	4548.33	3588.91	4468.59	5209.99	4362.469999999999	3933.57	4474.799999999999	4572.83	4562.219999999999	4439.17	4842.82	5375.58	4375.99	4410.74	4948.5599999999995	4381.57	4620.32	3990.73	4707.57	3507.0599999999995	4030.92	3895.24	5259.08	5897.84	4169.709999999999	4929.5599999999995
K01166	E3.1.27.1; ribonuclease T2 [EC:3.1.27.1]	4.0	3.0	0.0	2.0	0.0	0.0	0.0	4.0	0.0	0.0	0.0	5.0	0.0	0.0	2.0	2.0	3.0	0.0	2.0	0.0	0.0	2.0	0.0	4.0	0.0	0.0	3.0	0.0	0.0	6.0	0.0	2.0	4.0	4.0	5.0	0.0	1.0	0.0	0.0	0.0	0.0	4.0	6.0	2.0	0.0	0.0	0.0	4.0
K01169	rna; ribonuclease I (enterobacter ribonuclease) [EC:3.1.27.6]	0.0	0.0	0.0	0.0	0.43	0.0	0.29	0.28	0.0	0.0	0.0	0.57	0.0	1.0	0.14	0.14	0.0	1.5699999999999998	2.57	0.14	0.28	0.14	0.0	0.5700000000000001	0.0	0.14	0.0	0.8599999999999999	0.0	0.0	0.0	0.14	0.14	0.29	0.43	0.0	0.0	0.0	0.14	0.14	0.0	0.0	0.0	0.0	0.0	0.0	0.0	0.0
K01173	ENDOG; endonuclease G, mitochondrial	2349.000000000003	2114.450000000003	1638.3000000000015	1790.2000000000019	1866.450000000001	1055.1999999999996	2354.1000000000035	2321.500000000003	1865.4000000000024	2227.400000000002	2737.1500000000074	1725.5000000000016	1570.7000000000014	3110.400000000005	2583.4000000000037	3543.1000000000035	3212.050000000007	2303.600000000003	1740.5000000000011	4558.7499999999945	3638.0500000000056	1907.4500000000012	3159.1500000000046	2477.7000000000044	2746.650000000004	3756.9500000000035	1550.6000000000022	2064.4000000000024	2766.750000000006	2149.000000000004	2565.6500000000046	2522.050000000003	2636.5000000000055	2854.750000000008	1753.8000000000025	2885.600000000007	2454.650000000005	2954.550000000007	1639.9000000000021	1193.55	1775.0500000000015	1246.4000000000003	1244.2500000000007	3133.9500000000044	1778.7500000000007	1001.3499999999997	1287.45	2370.4000000000037
K01174	nuc; micrococcal nuclease [EC:3.1.31.1]	2.0	3.0	23.0	7.5	5.5	2.0	2.0	1.0	31.5	7.5	7.5	33.5	34.5	11.0	19.0	6.0	16.0	10.5	7.0	14.5	7.5	12.0	43.0	7.0	0.5	3.5	10.5	0.5	19.0	6.5	11.0	2.5	6.5	8.0	18.0	6.5	5.5	3.5	20.5	26.0	5.5	20.5	10.0	5.5	21.0	16.5	4.0	9.0
K01175	ybfF; esterase [EC:3.1.-.-]	3.0	0.33	0.0	10.34	14.43	6.0	9.29	27.61	6.33	2.33	3.0	4.57	6.0	7.33	2.81	1.1400000000000001	0.67	5.9	38.23	7.47	11.280000000000001	0.14	6.33	10.24	1.0	0.47000000000000003	6.33	13.2	2.0	1.67	7.0	3.81	6.14	0.96	3.1	3.33	0.33	0.66	22.48	10.14	3.67	0.67	3.0	0.0	13.0	10.0	3.67	39.0
K01176	AMY, amyA, malS; alpha-amylase [EC:3.2.1.1]	5840.599999999985	4525.389999999991	3288.6799999999957	8531.509999999997	5904.289999999989	7642.269999999987	6651.149999999986	8775.879999999992	8106.239999999988	2296.6700000000023	6908.339999999979	7767.579999999986	3146.389999999995	6012.2499999999845	7117.669999999987	7268.159999999991	3731.2599999999898	9810.270000000004	9462.279999999997	7201.019999999993	4751.959999999986	6752.009999999988	8899.759999999986	5093.239999999988	4977.469999999992	5655.099999999992	3416.91999999999	8795.699999999997	8670.449999999988	5782.4299999999885	7153.739999999982	7368.159999999992	6181.379999999985	6529.429999999977	7488.029999999988	3978.6699999999905	3819.5499999999925	3401.6199999999913	6324.619999999983	6735.65999999998	5849.359999999988	6226.989999999988	3308.2499999999955	2394.339999999999	3890.3099999999963	5720.239999999993	6667.13999999999	6881.7399999999825
K01179	E3.2.1.4; endoglucanase [EC:3.2.1.4]	5671.659999999987	4883.199999999986	6082.389999999993	5056.229999999996	4693.589999999996	5766.069999999994	6233.339999999989	6481.999999999992	6394.019999999992	3740.3899999999953	4904.249999999985	5302.779999999991	6519.799999999983	6183.92999999999	6873.5599999999895	7272.849999999991	5017.35999999999	6629.529999999991	6105.209999999991	5928.709999999996	5009.44999999999	4452.409999999994	5867.119999999989	4566.579999999992	4794.219999999991	5383.92999999999	4354.799999999989	5670.509999999994	4854.39999999999	5197.17999999999	6093.039999999989	6037.7299999999905	5498.739999999987	6665.659999999984	5168.4099999999935	5508.689999999986	6170.789999999986	5591.649999999984	6345.629999999987	5226.509999999986	5245.909999999991	4774.489999999998	5263.299999999993	5526.099999999991	6222.519999999989	11489.530000000015	6998.869999999991	5901.139999999992
K01181	E3.2.1.8, xynA; endo-1,4-beta-xylanase [EC:3.2.1.8]	829.620000000001	692.1700000000009	392.2899999999995	702.4200000000008	272.46999999999974	629.9200000000004	728.0500000000008	752.6800000000007	540.5600000000001	283.8899999999995	541.7000000000004	415.5499999999993	965.0300000000021	711.4900000000006	564.6999999999999	612.6700000000005	656.9000000000009	612.2500000000003	419.08999999999935	762.1400000000012	1139.2700000000027	278.35999999999973	912.0000000000008	780.3600000000013	450.7899999999993	540.2800000000002	386.80999999999904	929.7000000000011	479.639999999999	483.299999999999	793.6800000000011	754.3000000000014	500.52999999999906	938.080000000001	523.4000000000003	650.4700000000014	531.0999999999991	800.6400000000024	941.700000000002	762.9200000000014	378.2699999999993	445.5399999999995	623.7200000000004	971.2400000000014	721.8400000000006	1985.0500000000004	1168.6000000000015	652.0100000000004
K01182	IMA, malL; oligo-1,6-glucosidase [EC:3.2.1.10]	5258.979999999998	5630.390000000001	6702.2300000000005	5296.390000000001	6186.129999999997	8100.199999999998	5485.449999999999	5275.929999999998	4708.779999999999	5665.080000000001	4395.179999999998	4857.4299999999985	6565.300000000001	6640.209999999997	4573.99	4596.659999999999	5014.88	5405.8899999999985	3902.029999999999	4447.689999999999	4981.21	3809.9600000000014	4875.909999999996	5002.960000000001	5985.880000000001	4046.4	6394.510000000001	5261.959999999999	4036.9800000000005	5090.929999999999	4927.599999999996	4645.380000000001	4745.21	4621.879999999999	5368.689999999999	4894.32	4363.120000000001	4830.0700000000015	5430.68	6095.709999999999	5730.739999999998	5204.0599999999995	6842.52	5582.1900000000005	6955.299999999999	6880.639999999997	6628.159999999999	5146.869999999998
K01183	E3.2.1.14; chitinase [EC:3.2.1.14]	795.62	687.0	898.37	625.75	726.37	504.42	569.75	441.83	1872.5	232.62	1612.5	3214.0	245.0	480.0	2055.04	1322.87	373.0	1547.42	1570.96	1543.4299999999998	539.54	2659.49	1150.5	758.67	1021.0	1767.5	449.37	1301.0	2449.71	1350.04	1676.98	1169.5700000000002	1342.6999999999998	2359.8900000000003	1249.0	1194.9099999999999	1288.62	608.24	465.36	289.38	601.87	1399.75	236.78000000000003	331.0	974.75	224.41000000000003	142.0	1988.13
K01185	E3.2.1.17; lysozyme [EC:3.2.1.17]	85.12	241.22	97.36	373.23	202.07	129.76	156.2	114.98	112.58	187.59	98.25	71.35000000000001	454.48	190.16	99.7	89.7	170.79000000000002	113.6	183.29	92.28	170.64999999999998	101.4	95.91	217.63	94.87	126.53	177.61	127.22	66.24000000000001	81.8	149.82999999999998	123.62	106.2	104.21000000000001	121.57000000000001	122.83	71.74	96.16	296.19	346.09999999999997	107.08	119.25	187.41	113.03	155.75	168.25	236.17000000000002	74.83
K01186	NEU1; sialidase-1 [EC:3.2.1.18]	437.0	268.25	414.0	326.0	493.75	175.0	209.5	227.5	332.5	634.5	282.25	355.24	190.5	319.5	556.0	721.5	594.25	531.0	344.5	1044.75	371.75	445.25	444.55	393.0	389.25	734.25	180.0	267.5	434.25	421.74	407.75	544.25	674.0	662.75	366.5	538.5	562.75	566.25	288.24	226.75	314.25	229.0	196.75	506.25	449.25	88.75	158.25	279.0
K01187	malZ; alpha-glucosidase [EC:3.2.1.20]	11984.219999999998	11991.300000000001	14756.44	9599.580000000002	11113.760000000002	10425.720000000001	9459.820000000002	7176.57	10030.080000000004	16105.900000000003	10542.190000000002	12208.79	13913.220000000003	10158.580000000002	11986.4	10856.800000000003	13678.450000000003	9718.420000000004	9461.220000000001	9560.030000000002	10683.540000000003	12260.780000000002	8122.720000000001	12022.630000000005	13353.58	12994.769999999999	14108.920000000004	8782.880000000003	11347.540000000005	12918.680000000002	10818.340000000002	10566.750000000002	12175.41	12272.720000000005	10519.7	13220.669999999998	13540.830000000002	13455.890000000001	9889.130000000005	10250.280000000004	10933.470000000001	12328.630000000001	13251.830000000002	14551.2	11480.780000000002	9478.45	9855.820000000002	11553.590000000004
K01190	lacZ; beta-galactosidase [EC:3.2.1.23]	21478.87999999998	20999.559999999983	23326.299999999967	19184.329999999994	20367.839999999993	20620.410000000007	19561.789999999997	17355.01000000001	16878.260000000017	24415.509999999984	18270.75999999999	16633.920000000027	23190.479999999974	22406.23999999998	19416.09	20481.029999999995	23832.619999999966	18711.309999999998	16758.750000000015	20454.42999999997	21259.699999999993	16482.43000000003	17992.320000000014	20754.979999999963	22665.50999999999	21855.209999999966	21646.63999999997	17399.78	17180.55000000002	21014.660000000003	19247.669999999995	19660.239999999998	20739.30999999997	19491.219999999994	18592.50999999998	21568.169999999962	20680.13999999999	22348.859999999953	18664.65	19436.06999999998	20047.749999999985	19009.16000000001	22060.879999999976	24837.91999999997	20631.870000000006	19684.159999999978	20429.379999999994	18281.949999999997
K01191	MAN2C1; alpha-mannosidase [EC:3.2.1.24]	388.53	320.9100000000001	233.96000000000015	511.25000000000006	454.15	560.3599999999992	438.23999999999984	466.9299999999994	431.92000000000013	224.62000000000006	387.88999999999976	472.07999999999987	304.03000000000014	571.0799999999998	563.4199999999997	608.8700000000006	315.52	923.0400000000013	567.2399999999999	544.2000000000002	284.87	364.15	578.8199999999997	432.2200000000002	429.23	357.9200000000001	241.54000000000016	470.2199999999999	399.1300000000001	406.46	405.3800000000002	412.2300000000002	367.81999999999994	374.14	471.83999999999986	348.5699999999999	334.16000000000025	289.88000000000005	421.41999999999996	478.93999999999977	404.48999999999995	414.6899999999998	361.5600000000002	283.30000000000007	285.92000000000013	432.7599999999994	451.8999999999998	327.42999999999984
K01192	E3.2.1.25, MANBA, manB; beta-mannosidase [EC:3.2.1.25]	1129.83	921.92	1334.16	787.0	1196.92	1545.67	907.0	967.83	1099.17	812.5	909.9200000000001	1136.5	972.0	1473.33	1175.17	1204.5	910.59	1557.01	796.8399999999999	1042.42	871.2499999999999	989.58	1118.48	757.17	1314.75	1071.91	1009.5	1056.5	987.2599999999999	993.67	1037.24	848.75	938.99	1036.2599999999998	902.1600000000001	960.8399999999999	895.9100000000001	824.4200000000001	886.8299999999999	1055.08	1012.25	847.0	1025.08	959.25	1296.42	993.4100000000001	919.25	1049.17
K01193	INV, sacA; beta-fructofuranosidase [EC:3.2.1.26]	13071.419999999993	12118.979999999994	14059.479999999998	12165.199999999997	12235.319999999992	14917.399999999994	12070.759999999993	12083.119999999988	13666.909999999998	11751.119999999997	11682.049999999985	14940.129999999994	11823.07999999999	12655.92999999999	13773.779999999995	11973.499999999993	11461.039999999995	14336.89999999999	13063.769999999995	11282.009999999993	9619.139999999996	13084.409999999989	12216.389999999985	10470.159999999993	13166.219999999994	12469.429999999998	12177.899999999992	13266.959999999994	13059.83999999999	12784.929999999993	12446.18999999999	11835.149999999994	11849.949999999992	12294.19999999999	11987.369999999992	11083.189999999993	10814.489999999993	10419.199999999993	11228.13999999999	12073.06999999999	12032.299999999992	12384.449999999992	12410.249999999995	10596.289999999997	11776.859999999995	12063.61999999999	11480.719999999994	12028.509999999986
[truncated: 4,465 more rows]
[truncated: 416 more columns]
