# Supplementary material for: Longitudinal Analysis of the Microbiota Composition and Enterotypes of Pigs from Post-Weaning to Finishing
Source: Microorganisms. 2019 Nov 28;7(12):622. doi: 10.3390/microorganisms7120622 (PMC6956163; doi:10.3390/microorganisms7120622)
Supplement: Supplementary file 1 [file microorganisms-07-00622-s001.zip › Table_S6_path_abun_unstrat.tsv]

pathway	description	ML_D1_005_GACGAT_BYPTC_L001_R_M01945	ML_D1_008_ATTCTC_BYPTC_L001_R_M01945	ML_D1_010_TTGAAG_BYPTC_L001_R_M01945	ML_D1_012_AAAGTA_BYPTC_L001_R_M01945	ML_D1_013_TCAGCG_BYPTC_L001_R_M01945	ML_D1_015_AGGCGC_BYPTC_L001_R_M01945	ML_D1_018_ATCTAT_BYPTC_L001_R_M01945	ML_D1_021_TAGATC_BYPTC_L001_R_M01945	ML_D1_023_AACGTC_BYPTC_L001_R_M01945	ML_D1_024_TGTCGT_BYPTC_L001_R_M01945	ML_D1_026_CACTAA_BYPTC_L001_R_M01945	ML_D1_027_TTGACT_BYPTC_L001_R_M01945	ML_D1_030_GGGTCT_BYPTC_L001_R_M01945	ML_D1_031_CCAAGC_BYPTC_L001_R_M01945	ML_D1_035_CGTTAA_BYPTC_L001_R_M01945	ML_D1_037_GTGTAG_BYPTC_L001_R_M01945	ML_D1_039_CACCTC_BYPTC_L001_R_M01945	ML_D1_040_TAAATG_BYPTC_L001_R_M01945	ML_D1_044_TTAAGG_BYPTC_L001_R_M01945	ML_D1_047_AAGTAA_BYPTC_L001_R_M01945	ML_D1_049_AGAATC_BYPTC_L001_R_M01945	ML_D1_050_GACTTT_BYPTC_L001_R_M01945	ML_D1_052_CGGAAC_BYPTC_L001_R_M01945	ML_D1_053_ATTTGT_BYPTC_L001_R_M01945	ML_D1_054_GCCCAC_BYPTC_L001_R_M01945	ML_D1_055_AACCAT_BYPTC_L001_R_M01945	ML_D1_056_GGGGGA_BYPTC_L001_R_M01945	ML_D1_062_GTTGCG_BYPTC_L001_R_M01945	ML_D1_063_AAACTC_BYPTC_L001_R_M01945	ML_D1_065_TCTTAA_BYPTC_L001_R_M01945	ML_D1_067_CGCGTG_BYPTC_L001_R_M01945	ML_D1_068_GCGCCC_BYPTC_L001_R_M01945	ML_D1_069_AAGGCC_BYPTC_L001_R_M01945	ML_D1_070_TGCACG_BYPTC_L001_R_M01945	ML_D1_073_CAGTGA_BYPTC_L001_R_M01945	ML_D1_076_CTTAAA_BYPTC_L001_R_M01945	ML_D1_077_TAAGGG_BYPTC_L001_R_M01945	ML_D1_078_ATCGTT_BYPTC_L001_R_M01945	ML_D1_079_GAGCAA_BYPTC_L001_R_M01945	ML_D1_081_ACTGCG_BYPTC_L001_R_M01945	ML_D1_082_GGCCTC_BYPTC_L001_R_M01945	ML_D1_084_ATCGGG_BYPTC_L001_R_M01945	ML_D1_085_AGTCGG_BYPTC_L001_R_M01945	ML_D1_086_TACTCA_BYPTC_L001_R_M01945	ML_D1_088_GAGGGC_BYPTC_L001_R_M01945	ML_D1_090_TACAAG_BYPTC_L001_R_M01945	ML_D1_092_CGTTTC_BYPTC_L001_R_M01945	ML_D1_096_GGTCAC_BYPTC_L001_R_M01945
1CMET2-PWY	N10-formyl-tetrahydrofolate biosynthesis	10775.0202	9883.2812	11659.3274	9766.7426	10386.9394	11198.5568	10057.5306	10607.445	10732.009	9846.2579	9898.884	10897.3718	10223.4942	10788.6683	11402.3313	11237.257	10400.1183	11211.5723	10461.7881	10507.8752	9284.8998	10433.2412	10254.8993	9435.1715	10860.1338	11007.5475	10122.3395	10134.0807	10567.3838	10680.6882	10692.2017	10509.3104	10927.4198	11082.3673	10407.7357	10248.5091	10609.2977	10227.931	10010.8803	9865.5049	10452.6938	9805.0732	9906.1417	10028.6716	10503.5453	10749.0649	10080.5004	10458.2858
AEROBACTINSYN-PWY	aerobactin biosynthesis	0.0	0.0	0.0	0.0	0.43	0.0	0.29	0.28	0.0	0.0	0.0	0.57	0.0	1.0	0.14	0.14	0.0	1.57	2.57	0.14	0.28	0.14	0.0	0.57	0.0	0.14	0.0	0.86	0.0	0.0	0.0	0.14	0.14	0.29	0.43	0.0	0.0	0.0	0.14	0.14	0.0	0.0	0.0	0.0	0.0	0.0	0.0	0.0
ALL-CHORISMATE-PWY	superpathway of chorismate metabolism	0.0	10.7443	0.0	90.3966	135.6257	46.9186	75.4704	136.1336	46.2536	25.1951	25.4349	85.1046	62.7428	84.2553	65.706	9.7576	20.7797	73.7911	223.6975	72.8903	82.0397	8.919	52.9373	99.8766	26.1651	9.9628	53.1767	97.9606	35.0525	40.5425	35.6567	66.6637	64.2988	37.6926	59.1232	60.1276	19.2475	27.4587	159.6607	74.2866	33.5601	19.8558	44.6892	0.0	0.0	29.6348	28.8076	41.1392
ANAEROFRUCAT-PWY	homolactic fermentation	12851.0201	12037.5578	13897.9265	11567.3347	12445.8044	12807.9002	12331.5606	12316.156	12298.4866	12473.5288	11903.2745	12253.2908	12669.915	12912.2763	12979.3744	13051.6514	13011.1904	12200.8032	12324.0363	12286.9648	11366.9838	12126.5714	11699.049	11539.1822	13076.094	13063.9133	12641.9834	11532.1691	12163.7873	12748.5119	12364.6683	12196.8677	12876.0213	13067.5742	12351.6646	12662.9989	12912.3145	12627.5088	12234.5212	11858.4434	12572.1699	11587.0568	12082.2329	12564.8751	12853.1655	13081.0029	12212.5279	12525.0214
ANAGLYCOLYSIS-PWY	glycolysis III (from glucose)	14543.0863	13876.4713	15764.5094	14229.8305	14482.2304	14749.7882	14092.7662	14378.17	14801.9219	15383.3112	13961.9971	15129.3833	15012.9213	14584.9729	15569.7675	15356.6646	14988.1803	15045.6572	14763.8894	14363.6848	12866.4731	14543.1129	13829.7518	14194.0112	14889.5287	15055.2571	14892.9325	13702.7824	14680.0705	14955.2775	14632.8065	14615.6561	15122.1106	15403.4324	14710.9719	14432.5774	14983.7007	14638.2406	14192.7767	14254.2776	14460.3948	14571.339	14423.0716	14805.2118	14420.1679	15108.6394	14495.1779	14712.3777
ARG+POLYAMINE-SYN	superpathway of arginine and polyamine biosynthesis	2830.4041	2585.2271	2390.5151	2212.0333	2253.2772	2243.2817	2872.9646	2934.3653	2936.4048	1868.498	3172.1041	2623.1263	1857.3312	3099.6307	3140.8369	3384.6794	2778.8499	2046.0925	2803.4467	2931.8434	2880.7367	2898.1777	2746.9716	2659.1227	3189.8705	3631.2769	2049.3192	3038.3057	3274.2069	2917.5782	3249.1233	2919.7667	2988.1243	3079.5241	2645.9527	3300.3773	3393.6096	3025.7322	2631.2326	2145.6725	2529.8132	2082.2808	1795.3987	2501.0272	2469.0149	2235.186	2156.5441	2957.7579
ARGDEG-PWY	superpathway of L-arginine, putrescine, and 4-aminobutanoate degradation	0.0	0.7698	0.0	14.7341	33.3862	13.9278	19.2351	19.9657	5.4271	5.4288	6.9871	10.6256	11.6307	17.0226	6.5397	0.3266	1.5627	13.6891	75.7321	17.3372	26.1318	0.3266	5.4265	23.7511	2.3319	1.0961	5.4287	30.3769	2.3318	3.8927	2.3318	6.5447	4.987	2.2387	7.2206	5.4298	0.7699	1.5394	44.9075	21.1878	3.8926	1.5627	6.9851	0.0	0.0	2.3315	3.892	2.3319
ARGORNPROST-PWY	arginine, ornithine and proline interconversion	1394.4664	1515.033	1680.4589	1494.2379	1737.2259	1828.7581	1219.626	1164.0422	1531.7254	1052.9123	1767.863	1532.6547	1443.025	1482.1483	1275.9364	1163.3401	1499.7144	1076.6627	1521.7462	1623.9832	1056.3536	2011.0955	1385.7382	1362.491	1478.5306	1160.343	1555.4776	1028.8214	1524.9606	1708.8177	1647.8103	1380.6024	1658.223	1954.5171	1812.4032	1889.5924	1872.8538	1533.7928	1228.2847	1313.1916	1838.5205	2001.1067	1508.3929	1194.2896	2171.5913	876.1017	1180.5611	2017.3622
ARGSYN-PWY	L-arginine biosynthesis I (via L-ornithine)	8773.5192	8237.05	9110.1411	9595.8515	9547.1155	10738.4643	9393.5682	10783.9707	10908.1069	6386.622	9099.8142	11072.172	8058.3406	9728.1137	10725.6778	10150.9962	7326.9218	11272.4299	10652.6594	9393.073	7214.4853	9690.5686	9901.2467	7983.8258	8693.9078	8937.3062	7897.0386	10012.4756	9834.3984	9369.8429	9940.8079	9636.9002	9332.4046	10092.6067	9987.671	8087.5318	8678.4507	7683.9624	9518.7398	9385.7803	9507.3803	9315.0077	8229.8443	6547.8251	9515.4064	10896.114	10005.8964	9820.8497
ARGSYNBSUB-PWY	L-arginine biosynthesis II (acetyl cycle)	8995.406	8247.7641	9228.0944	9649.5746	9552.8707	10911.1456	9479.7942	11021.3206	11105.2742	6271.9969	9133.7685	11266.9153	7948.706	9817.9448	10974.6245	10382.2659	7338.2026	11546.7553	10852.688	9470.422	7112.3994	9793.9204	10031.5916	7885.7262	8706.3503	9080.0404	7891.2802	10198.8782	9971.5611	9447.9855	10077.8814	9756.0883	9441.4843	10211.4273	10046.8187	8062.0511	8704.4995	7618.2292	9614.5222	9448.1282	9555.3924	9290.437	8100.0003	6437.0386	9481.5308	11065.6009	10012.0141	9909.5141
ARO-PWY	chorismate biosynthesis I	11229.1164	9321.5799	10715.0896	10441.2823	10228.1234	12077.1406	10848.228	12918.2306	12820.4401	7162.8356	10659.8667	13241.2087	8312.8497	11728.8169	13227.8727	12939.8912	9117.1089	13623.7514	12476.4863	12029.2833	8545.5819	11458.3182	12299.3925	8553.0394	10211.988	11667.9072	8620.2047	12034.4202	12055.526	10608.4455	11700.4966	11232.24	11142.897	12221.6506	11043.8958	9464.7529	9898.2857	8791.5719	10489.0185	10070.7792	10493.8489	9414.5808	8268.7378	7681.555	10396.7774	12226.5365	10220.1515	11690.8377
ASPASN-PWY	superpathway of L-aspartate and L-asparagine biosynthesis	10943.62	9737.1633	11494.974	9136.8876	10323.27	9449.6242	10184.4239	10911.3175	11506.637	8963.7513	11141.5474	12189.6751	8742.8246	10996.4478	12364.0675	12262.5481	10446.2693	11824.3674	11589.6872	11799.8696	9471.0584	11801.0095	11065.8338	9619.7367	11117.296	11944.2757	9092.6721	10397.2154	11827.8204	11432.7787	11546.7296	11242.7488	11864.9716	12286.5302	11007.0953	11159.6159	11438.2958	10699.3821	9552.4551	8289.037	10325.9803	10357.7607	8492.8774	9749.1204	10810.7869	10079.7126	8282.618	11621.7352
AST-PWY	L-arginine degradation II (AST pathway)	0.0	0.3984	0.0	6.34	14.43	6.4286	8.29	8.61	2.33	2.33	3.1579	4.7402	5.0	7.6583	2.81	0.1731	0.7612	5.9	34.4281	7.47	11.28	0.1698	2.33	10.24	1.0	0.544	2.33	13.2	1.0	1.67	1.1765	2.9657	2.2856	0.96	3.3638	2.6671	0.33	0.7768	19.48	9.14	1.8052	0.7612	3.0	0.0	0.0	1.0	1.67	1.1111
BIOTIN-BIOSYNTHESIS-PWY	biotin biosynthesis I	1166.4423	629.2913	1002.3377	676.8855	927.1964	523.5087	688.1468	1363.7748	991.5789	888.7341	894.0394	817.5829	764.645	902.1383	1443.9925	1039.4279	1105.4676	724.8747	976.3393	835.2443	600.7917	1158.5113	958.2452	863.6866	1125.8228	1601.3524	920.1993	694.7453	1062.3665	1036.8377	1195.7467	1105.6678	1205.641	985.2065	778.4339	1278.6236	1384.7849	1153.6018	788.0445	565.8659	970.3515	651.4253	516.6424	674.3197	992.9192	415.4528	466.0235	1153.3178
BRANCHED-CHAIN-AA-SYN-PWY	superpathway of branched amino acid biosynthesis	11036.6045	9288.8596	10710.9328	10542.9325	10740.504	12174.2766	10974.8161	13062.3306	13680.2171	6864.2276	11258.9721	14336.6349	7827.8323	11730.9324	13895.5711	13228.6954	8844.5202	14371.2989	13327.165	12278.5743	8394.1387	12270.8712	12538.6412	8699.1875	10380.8949	11995.493	8752.1008	12493.5143	12833.268	11150.27	12284.3436	11491.4884	11331.9573	12751.1184	11468.8052	9728.0289	10576.5818	8940.3564	10443.2068	10000.6047	10686.5048	10180.6574	8450.2667	7136.89	10837.5367	11698.427	10152.032	12155.4635
CALVIN-PWY	Calvin-Benson-Bassham cycle	12876.7331	12077.0839	13773.987	11650.3354	12980.8466	13220.8853	12842.5616	13698.0084	12896.195	12037.9732	12190.3809	12778.5921	12714.0069	14320.3141	13353.0382	13707.0993	12950.916	12978.4042	12542.3515	13588.7826	11627.3181	12104.2839	12637.9131	11608.0155	13255.5242	13270.07	12480.5452	11873.2649	12371.4104	12815.8958	12819.398	12365.76	12969.9412	13585.4094	12745.8347	12717.7715	12954.819	12674.8407	12657.4451	12044.1455	13009.2096	11595.4882	12103.6096	12526.3541	13924.1633	14135.5973	12851.4676	13152.4862
CATECHOL-ORTHO-CLEAVAGE-PWY	catechol degradation to &beta;-ketoadipate	0.0	0.0	0.2	0.0	0.6667	1.3333	0.0	0.0	0.0	0.0	0.0	0.0	0.0	0.0	0.0	0.2588	0.0	0.0	0.0	0.0	0.0	0.0	0.0	0.0	0.4	0.0	0.0	0.4	0.4	0.0	0.0	0.0	0.0	0.0	0.0	0.0	1.2	0.2	0.0	0.2	0.0	0.0	0.0	0.0	0.0	0.8842	0.0	0.0
CENTFERM-PWY	pyruvate fermentation to butanoate	338.0287	114.5612	347.1078	251.7705	340.0483	91.4435	133.5924	217.4218	469.0263	177.1595	186.8523	383.4443	114.2298	392.2877	559.6735	495.2428	421.8475	260.7095	868.872	579.6984	162.4736	450.457	229.9933	284.6044	169.4197	550.4037	290.5406	189.7403	559.7856	600.3832	485.3331	390.1145	584.4239	718.6416	616.3985	608.7419	1503.5245	995.3948	326.2658	129.8741	301.3189	417.5462	185.1051	136.199	121.2795	68.2659	59.0666	237.2033
COA-PWY	coenzyme A biosynthesis I	12496.9952	11778.241	13171.7899	12381.7042	12314.0284	12585.1128	12069.0331	12518.702	12320.9063	12831.7178	11698.6489	12248.4758	12469.323	12332.3624	12997.3872	13158.658	12689.8212	12699.6747	12593.6608	12247.7369	11106.8203	11882.7212	11856.8502	11955.9834	12393.0195	12551.83	12307.8556	11584.1435	12173.9355	12568.6617	12261.3531	12558.4658	12817.8607	12752.409	12428.3988	12177.4914	12598.4489	12393.8019	12234.1053	12298.7573	12394.8293	12193.7261	12227.0533	12345.0752	11979.3671	12866.526	12489.7873	12125.2671
COBALSYN-PWY	adenosylcobalamin salvage from cobinamide I	7488.9185	6849.0288	8428.6751	6426.8142	7547.7517	7789.5946	7191.1683	7709.65	8377.9524	6482.8387	7578.8525	9682.7731	7024.8768	8440.1935	9036.1079	8872.3892	7010.0267	8397.9327	7359.8871	8863.4115	6573.7087	8248.0653	7749.4688	6723.4971	7673.3875	8513.2842	6996.3565	7288.035	8266.3272	7670.3456	8158.1445	7547.5209	7964.1946	9370.0746	7589.5444	7670.9996	7715.874	7063.0141	7038.8159	6557.2124	7365.6857	7151.1782	6896.7888	6813.6316	8879.8444	8557.6609	7168.3857	8753.5758
CODH-PWY	reductive acetyl coenzyme A pathway	21.5808	19.9831	21.3826	14.791	21.981	23.3786	11.5944	19.5846	24.5748	13.9925	11.5942	19.1847	5.5987	31.9575	10.3957	18.786	13.5925	33.1554	20.3827	20.9813	4.3991	30.9591	17.9858	7.9973	15.3904	26.9697	10.7954	10.7949	17.9863	22.3799	27.3687	12.9931	10.7953	30.1629	42.526	36.3441	72.5807	48.5036	40.3336	15.3904	36.3477	9.3965	20.1841	25.9723	19.984	13.1933	17.1884	26.5706
COLANSYN-PWY	colanic acid building blocks biosynthesis	3727.3805	3083.5012	3188.2004	2856.4761	3182.5821	2383.8574	3310.5605	3747.9124	3562.2381	3092.1064	3782.1991	3363.58	2533.4727	4026.8445	4171.4395	4775.285	4278.9234	3622.5054	3511.4927	5162.9495	4123.6261	3186.2794	4508.5198	3366.3024	4007.0577	4889.155	2750.1571	3207.2709	4109.1299	3634.07	3974.001	3748.9249	3957.618	4411.0007	3235.5603	4203.3152	4472.4108	4399.3887	3127.6599	2371.9582	3184.3091	2451.2182	2415.0685	3898.9474	3079.9511	2602.8357	2496.0025	3702.8499
COMPLETE-ARO-PWY	superpathway of aromatic amino acid biosynthesis	11604.7255	9667.1197	11165.3998	10747.0305	10594.2292	12466.4392	11234.8875	13353.4185	13398.9749	7405.7446	11139.2713	13960.4501	8607.437	12126.5688	13838.3294	13462.0439	9407.8856	14156.6336	12968.429	12537.8759	8849.7894	12056.5244	12740.582	8871.4108	10614.0943	12195.7098	8941.1531	12503.866	12653.0119	11058.0667	12225.9932	11671.7557	11608.3263	12831.2188	11476.8191	9878.3764	10336.697	9125.6006	10845.5123	10352.0554	10845.793	9817.8708	8543.9051	7951.7721	10855.3016	12689.6226	10533.8836	12267.6819
DAPLYSINESYN-PWY	L-lysine biosynthesis I	9239.8392	8668.5798	10447.8269	9544.4478	9872.0276	10470.9175	9078.3875	9966.1267	10707.9643	7518.9808	9073.8501	11508.9246	8821.4687	10369.6084	11148.1759	10514.4447	8307.3222	10884.7885	10074.1463	9942.2499	7592.7659	10005.9909	9452.5434	8282.3129	9478.6217	9743.511	8672.7185	9304.0501	9937.5066	9848.8197	10094.9233	9413.5909	9716.5496	10994.4726	10120.8336	9039.152	9657.9879	8675.9627	8866.8733	9106.5405	9560.433	9977.439	8912.084	7734.7383	10657.6296	10658.2711	9608.599	10512.495
DENOVOPURINE2-PWY	superpathway of purine nucleotides de novo biosynthesis II	9080.8687	9355.0319	9041.6604	11317.9667	10953.855	10677.7878	10006.8567	10709.776	11231.6204	8446.7729	10152.9804	11222.1266	9874.588	9917.5783	11235.3718	10221.5525	8573.4912	11445.6108	11763.3283	10112.6481	8430.1259	10661.7462	10557.2023	9980.6654	9735.3391	9628.5354	9428.8355	10186.5954	10812.7015	10591.8982	10660.2111	10730.6897	10426.2154	10904.5073	11294.4607	9484.8279	10333.6531	9229.887	10467.2547	10798.2903	10433.3306	11236.4755	9824.5818	8125.2919	9816.203	10524.7352	11314.1014	10452.6722
DTDPRHAMSYN-PWY	dTDP-L-rhamnose biosynthesis I	11824.4959	11272.9623	12648.8731	11940.7281	11209.16	12455.332	11574.4879	11452.4256	11413.0196	12218.8086	10974.8987	11398.1309	12170.0805	11939.2799	12285.4427	12134.7334	12365.8297	12210.3955	11767.2052	11279.0375	10643.6964	10684.0342	11282.427	11472.8866	11989.5262	11956.5547	11880.9698	11143.2171	11367.5278	11938.0539	11466.2688	11833.7676	12085.145	11896.0359	11761.3504	11452.4201	11883.2035	11697.0844	11504.7603	11826.9662	11386.1443	11359.5085	11455.3211	12046.4954	10719.1922	12385.1277	12061.0937	11228.3556
ECASYN-PWY	enterobacterial common antigen biosynthesis	0.0	0.8015	0.0	13.0643	29.5905	11.4369	16.7002	19.0342	5.5876	5.5115	6.8135	9.9421	10.6649	13.9597	6.5805	0.3486	1.6582	12.9002	67.6837	16.8996	21.7826	0.3487	5.5494	22.1568	2.3137	1.1661	5.3314	25.9522	2.3455	4.0607	2.4495	6.6079	5.1234	2.3338	7.1332	5.5884	0.8174	1.6157	40.0489	19.5216	3.9573	1.5465	6.0803	0.0	0.0	2.3826	4.0086	2.4182
ENTBACSYN-PWY	enterobactin biosynthesis	0.0	1.7595	0.0	33.6447	76.0706	31.7918	43.9187	45.6131	12.403	12.4054	15.9638	24.2803	26.5477	38.8477	14.955	1.0844	3.5716	31.3189	172.9391	39.6049	59.621	1.0094	12.4036	54.1988	5.3292	2.5058	12.4022	69.6154	5.3295	8.8955	5.3293	14.9553	11.3956	5.1164	16.4934	12.4051	2.2016	3.5183	102.2491	48.3273	8.8942	3.5712	15.953	0.0	0.0	5.3275	8.8927	5.3292
FAO-PWY	fatty acid &beta;-oxidation I	177.9628	55.6014	179.8369	126.5086	167.7992	44.966	66.2874	110.9705	230.9521	90.4749	91.8519	194.6403	55.4845	201.0214	274.7711	250.9411	211.9636	123.537	457.2043	298.9374	80.3068	220.7196	115.2372	136.7846	89.44	263.5596	147.5463	88.974	273.8119	293.5788	229.1758	191.1914	293.6102	354.2442	312.7335	294.4033	841.3637	567.4241	161.0288	62.6917	163.7312	209.4018	101.3692	68.4803	60.4192	38.0823	30.2953	116.1548
FASYN-ELONG-PWY	fatty acid elongation -- saturated	4893.7442	6453.1213	5990.4104	7071.0062	8028.6938	5415.2501	6302.996	5688.0759	5053.1135	7356.2827	6459.7418	3899.0176	7783.1367	6833.2262	5412.8382	5677.5553	6935.2151	4653.6393	5768.031	7306.0184	7069.8241	4944.2444	6008.3151	7671.7592	6907.498	6191.4562	7051.7722	4177.8968	5586.3723	6976.2379	6397.4414	6618.6578	6740.5439	6799.6455	7005.337	7084.9799	8066.9822	7927.0112	6693.8408	6705.0699	6940.9365	7626.9771	8059.2892	7026.1393	7673.4485	5717.035	7778.3537	5980.7655
FASYN-INITIAL-PWY	superpathway of fatty acid biosynthesis initiation (E. coli)	2539.4544	2357.1619	1298.9827	1717.7852	1942.3803	1070.9658	2818.4935	3607.1692	2266.8491	1305.7877	3171.2773	1764.7358	1425.4471	3014.2022	2422.2342	2970.0786	2639.6679	1887.6933	1817.1963	3231.4674	3455.6357	2049.4881	3019.254	2303.7709	2419.9228	3245.7547	1588.9354	2637.591	2861.1795	2013.7978	2734.6771	2402.2137	2250.7858	2614.3377	1581.9149	2514.1161	2093.038	2373.8575	1585.0531	1339.0234	1505.3266	1407.9571	1243.715	2279.4426	1814.341	773.7865	1129.3438	2524.9392
FERMENTATION-PWY	mixed acid fermentation	8315.9837	7501.6256	8036.1952	8692.4985	7577.3152	8897.0748	7734.6791	8854.0283	8057.3834	8991.9463	6981.2629	6772.3949	7813.715	7163.3209	7928.7685	8279.8045	8347.7035	9176.7855	8913.5481	8107.0969	6693.9634	6721.9285	8537.8524	7686.2738	7451.5275	7203.7897	8288.5548	8356.5133	7620.9845	7728.3654	7570.9959	8084.1219	7793.01	6853.9987	7931.2858	6888.9383	7423.2812	7848.404	8105.952	8696.3327	7995.279	7939.3481	8290.256	7954.5108	5763.0028	7669.3143	8062.7771	6259.7872
FOLSYN-PWY	superpathway of tetrahydrofolate biosynthesis and salvage	9627.0753	8827.7245	8851.3139	10516.5605	10061.2398	10514.171	9654.23	10557.2466	10888.7719	7240.0594	9973.9153	10958.539	7821.9646	9991.8951	11016.5	10552.4167	8505.0314	11568.1719	11190.8494	10558.6564	8491.566	10315.8068	10647.4349	9195.3512	9547.8763	10031.399	8203.0773	10407.5691	10595.8145	10125.6334	10545.5022	10428.619	10279.6067	10732.5981	10599.9958	9086.3607	9613.5601	8692.682	9718.3315	9885.4567	9813.2475	10157.8082	8173.3752	7769.5392	9276.4993	9726.5058	10081.9489	10133.1179
FUC-RHAMCAT-PWY	superpathway of fucose and rhamnose degradation	1403.3475	1120.7494	1269.5392	988.9211	1255.0074	1260.9826	1042.7339	976.2471	1235.4216	870.712	949.1717	1147.8378	1100.2471	1769.0434	1332.4919	1424.3753	1304.2065	1716.0315	1177.3011	1337.7971	997.315	978.9564	1336.8752	1043.5317	1316.2948	1320.263	1088.0582	1225.4134	977.5452	1261.9764	1216.7936	1096.3938	1133.4413	1148.1179	1150.216	1172.5158	1040.045	1020.622	998.5711	1098.9204	1180.2067	903.8735	1189.1281	1085.585	1088.3021	799.2149	900.8366	1044.2792
FUCCAT-PWY	fucose degradation	1666.1482	1244.0988	1831.2556	1074.0579	1428.2325	2238.7096	1222.7137	1310.1608	1332.5065	1025.9615	927.927	1201.6003	1255.5596	1862.9496	1128.304	1240.2293	1141.3901	1608.6844	994.5959	1108.1389	960.9247	938.0667	1372.6734	870.2203	1554.3594	1127.2281	1241.1849	1492.772	899.6595	1122.4658	1193.8212	1029.5641	1071.4105	1052.6427	1142.9577	1092.0004	849.498	880.1023	1220.3254	1466.5935	1355.0944	855.8344	1537.1931	1112.3411	1752.6947	1405.0309	1279.3848	1104.4382
GALACT-GLUCUROCAT-PWY	superpathway of hexuronide and hexuronate degradation	2559.7172	2323.3519	2727.5588	1905.9412	2403.8568	2406.2718	2862.6431	2801.7565	2352.9464	1765.7383	2083.2202	2377.5155	2187.7886	3418.4079	2781.1618	2809.1668	2165.9017	3059.3918	2289.442	2942.7572	2229.8912	1904.2159	2412.289	1949.9291	2561.9081	2665.4554	1890.9799	2379.2088	2045.07	2271.356	2418.7449	2198.3425	2217.1012	2344.2163	2183.6707	2325.7406	2182.0647	2183.3073	2527.0091	2176.4519	2299.159	1855.7762	1941.4992	2272.8015	2436.1068	3690.797	2618.67	2450.9514
GALACTARDEG-PWY	D-galactarate degradation I	9.8454	7.4017	11.5982	3.948	13.6585	5.6793	0.5785	5.938	1.9905	9.7475	9.3924	3.9673	23.2318	11.5692	9.7351	3.9735	13.5323	13.524	5.069	0.2799	3.9379	1.9863	17.4199	29.0867	1.989	0.2798	9.8142	17.328	3.9751	1.9849	1.9913	0.2798	5.9035	1.9895	7.8225	7.7909	3.9521	5.8527	5.9003	18.4272	7.7479	1.9778	17.677	5.7231	1.9908	0.0	1.9904	5.9382
GALACTUROCAT-PWY	D-galacturonate degradation I	3143.5644	3103.9065	3693.7763	2414.162	3094.0761	2715.9349	3717.2703	3242.939	3365.1495	2450.3417	2758.9817	3147.8099	2927.5415	4424.6754	3838.1658	3688.8263	2986.2067	3827.7634	3293.9349	3924.3983	2785.0985	2685.4791	3158.7639	2524.7293	3579.9208	3655.6417	2333.2332	2920.2492	2755.966	3145.0271	3163.6099	2857.5179	2911.6331	3160.32	2823.1229	3378.8859	3385.2921	3088.4807	2978.099	2564.9603	2826.1035	2459.051	2556.9581	3038.2904	3019.8946	4037.2182	3029.0523	2952.5209
GLCMANNANAUT-PWY	superpathway of N-acetylglucosamine, N-acetylmannosamine and N-acetylneuraminate degradation	4420.4905	3818.7122	5005.3582	3830.7984	4156.2715	5341.0663	4043.9256	3960.3967	4119.4661	3593.5193	3582.011	5001.3163	4430.5076	5013.7356	4153.0705	3907.3627	3893.6466	4527.3494	3413.3092	3808.7662	3038.3169	4044.061	4076.2988	3200.9125	4529.2076	4020.0378	4490.6675	4077.3734	4037.9773	3653.7596	3765.8024	3343.7581	3588.6676	4036.5864	3811.4139	3463.5398	3125.8074	3260.4733	3734.8367	4178.5955	4199.9027	3294.7621	4123.2612	3517.2215	4583.441	4301.668	3866.1491	4237.2847
GLUCARDEG-PWY	D-glucarate degradation I	107.9555	40.8287	89.1215	78.9557	177.0246	47.7916	86.7579	100.0999	141.7909	147.9758	59.4628	78.149	93.1837	87.7896	51.2991	75.4468	125.2623	88.4845	119.136	80.0545	76.9832	88.9657	91.856	116.2808	81.9793	73.1748	181.5699	58.7861	59.8209	98.3368	79.3455	102.2992	99.3831	67.3413	83.9547	94.6325	111.6216	82.9889	121.6291	97.3002	88.2859	72.4759	67.6014	51.813	153.0536	95.0301	151.7012	67.1449
GLUCARGALACTSUPER-PWY	superpathway of D-glucarate and D-galactarate degradation	9.8454	7.4017	11.5982	3.948	13.6585	5.6793	0.5785	5.938	1.9905	9.7475	9.3924	3.9673	23.2318	11.5692	9.7351	3.9735	13.5323	13.524	5.069	0.2799	3.9379	1.9863	17.4199	29.0867	1.989	0.2798	9.8142	17.328	3.9751	1.9849	1.9913	0.2798	5.9035	1.9895	7.8225	7.7909	3.9521	5.8527	5.9003	18.4272	7.7479	1.9778	17.677	5.7231	1.9908	0.0	1.9904	5.9382
GLUCONEO-PWY	gluconeogenesis I	11604.844	10304.6017	9999.7893	12525.4856	11737.2299	12449.8326	11725.8839	12761.1739	11838.0594	9483.2934	11118.479	10814.6606	9326.255	11759.9758	12076.9117	12328.9939	11109.2514	12763.8923	12574.7036	11756.4356	10370.9451	10718.4448	12003.2532	10998.9524	11258.9809	11555.1695	9920.7138	11703.6198	11486.658	11600.8222	11714.4449	12061.7104	11850.12	11326.5187	12096.9154	10579.6155	10996.0933	10760.7987	11844.223	12051.626	11659.2293	11188.3524	9987.4686	9878.8017	9836.7438	12089.5261	12408.3004	10748.495
GLUCOSE1PMETAB-PWY	glucose and glucose-1-phosphate degradation	5.9987	20.6453	15.9925	20.664	29.827	15.3321	18.5673	55.7721	12.6541	8.6574	5.9989	15.1344	15.9912	34.6211	7.6185	2.2799	3.3396	27.7782	76.2438	16.9316	30.5254	0.28	48.5845	30.4487	43.9409	4.9393	12.6542	34.3623	25.9821	7.3384	15.9926	15.6125	18.2703	3.9196	8.198	6.6587	4.6594	9.3172	44.886	24.2593	7.3382	1.3399	9.9965	23.9801	27.9717	22.3037	9.337	77.7749
GLUCUROCAT-PWY	superpathway of &beta;-D-glucuronide and D-glucuronate degradation	3281.8282	2950.3345	3706.5115	2488.3816	2997.2587	3396.7162	3480.5281	3498.7854	2995.4755	2385.4525	2509.4152	3047.2031	2883.369	4124.6324	3617.002	3321.033	2849.3825	3704.9954	2845.3432	3299.7606	2416.9422	2267.3017	2940.3107	2235.4902	3273.0491	3210.4865	2542.0931	2799.4356	2339.7109	2853.7929	2901.9948	2648.6784	2728.8031	2900.4882	2698.8716	2876.7043	2756.7971	2622.9115	3046.1708	2722.5791	2894.1985	2386.2689	2697.4743	2770.9161	3188.518	4706.5133	3169.9933	2991.9458
GLUTORN-PWY	L-ornithine biosynthesis	7876.2634	6583.346	7488.7122	7713.0406	7405.54	9110.3954	7847.2816	9554.6785	9721.0638	4416.7813	7513.7099	9873.7565	5700.9397	8283.0163	9756.6094	9230.3285	5894.743	10500.8404	9492.8126	8174.9657	5617.2945	8229.3189	8824.3804	5957.5775	7077.4704	7986.3067	5792.9753	9053.7801	8604.0746	7735.8934	8578.6219	8161.2804	7845.084	8617.4776	8095.685	6406.3902	6980.2959	5897.7145	7702.2922	7410.7545	7592.6038	7054.6633	5772.4778	4795.7048	7230.1768	9034.8876	7678.8159	8163.3407
GLYCOCAT-PWY	glycogen degradation I (bacterial)	13799.498	12040.2343	13619.6366	13138.1419	13533.1322	14960.5873	13227.3015	13071.0694	14452.3423	9914.7636	13264.7061	15750.5044	10996.7814	13912.7386	15480.1035	14790.7756	11519.268	14699.1407	14015.1801	13472.7646	11223.1482	13810.5158	12959.6954	11031.5295	13074.8576	14185.5537	11814.1872	13527.2341	14498.2341	13373.8406	14313.7439	13916.3825	13658.1423	14673.6973	13870.1775	11916.2717	12209.0804	11359.2228	13372.1723	13236.9906	13453.3732	12329.8033	11455.0123	10162.9307	13991.1101	14525.3162	13608.7082	14434.6611
GLYCOGENSYNTH-PWY	glycogen biosynthesis I (from ADP-D-Glucose)	12237.2731	11079.6318	12663.6732	11719.1674	12501.5887	14142.8201	12187.44	13970.7695	13933.1159	9511.7042	11886.6058	14318.5908	10594.36	13342.168	14296.9773	13860.8181	10604.1119	14391.3799	13358.5923	12992.3673	10232.5285	12362.4597	13274.3463	9895.8278	11979.3635	12747.0791	10968.7298	13122.0823	12932.4065	12329.2546	13011.8663	12516.5853	12291.6479	13418.1421	12253.2206	11165.7432	11762.14	10979.3602	11864.4374	11547.9378	12165.5728	11310.6214	11096.0344	9422.2755	13108.0281	13905.8692	12041.7793	13029.4497
GLYCOL-GLYOXDEG-PWY	superpathway of glycol metabolism and degradation	13.2632	7.4705	0.0	11.7308	41.9536	12.7903	25.3858	34.1416	8.9638	9.1268	12.0813	25.6561	10.6122	19.0198	15.2169	14.5542	9.5121	18.4213	90.0769	25.3739	29.0687	13.9976	8.3862	33.1328	3.7348	3.7053	10.0841	31.4204	3.9106	15.7813	9.3299	14.5539	16.7293	10.4901	21.1108	16.1645	6.3979	7.3264	57.2817	28.5834	7.6883	9.2749	7.2169	5.7704	0.9963	4.816	6.3451	12.1723
GLYCOLYSIS	glycolysis I (from glucose 6-phosphate)	13590.9376	12502.9228	14482.6114	12229.9875	13072.088	13643.596	13000.2524	13610.5883	13590.8879	12834.2763	12647.7059	13740.1042	13003.9148	13895.7344	14257.4343	14277.7307	13386.8449	13645.5923	13343.0659	13473.021	11780.941	13028.7187	12978.2592	11989.3872	13568.5204	13939.1665	13050.9748	12603.1346	13212.1332	13376.9316	13322.2013	12990.8827	13583.6967	14065.7582	13041.962	13127.2659	13500.1871	13058.1275	12822.7547	12441.5295	13194.7812	12204.0377	12522.1446	12830.7694	13574.949	14012.2927	12800.0346	13526.0559
GLYCOLYSIS-E-D	superpathway of glycolysis and Entner-Doudoroff	2751.1912	4695.5161	4907.5969	4719.6836	5679.8895	4923.9373	4186.9302	3597.6932	2682.7669	6307.0264	3987.1419	1883.4883	6443.1405	3909.1641	1700.8407	2150.4949	4758.6285	1219.5229	2768.5419	2723.6758	4427.6999	2685.2652	2152.9515	5409.9474	4726.5299	1878.2501	6278.2438	2059.9467	2551.13	4863.7069	3752.8081	4027.8896	3827.9817	3435.8874	4897.7884	4691.5873	5304.3206	5435.3745	5309.6627	5393.4538	5400.1112	6041.1794	6937.4009	5522.4394	5919.9109	5034.0539	6265.9545	3868.5129
GLYCOLYSIS-TCA-GLYOX-BYPASS	superpathway of glycolysis, pyruvate dehydrogenase, TCA, and glyoxylate bypass	66.0681	38.7392	1.7924	96.3247	144.2093	67.4232	69.723	69.6948	39.67	47.4377	27.8494	55.445	79.2691	64.7712	72.2104	61.4226	44.6522	93.5723	304.7664	95.2829	100.7091	57.7779	39.1277	161.9793	12.6763	16.3544	78.7642	95.5158	17.0927	71.9853	40.6084	53.342	75.1671	44.1014	82.9777	81.4948	31.4027	33.7603	172.6054	76.6504	31.0657	43.5705	42.7335	33.6374	4.351	20.4089	23.9388	44.9422
GLYOXYLATE-BYPASS	glyoxylate cycle	15.9736	11.3021	0.4	29.2864	58.3518	31.9077	33.0535	42.306	9.312	11.2948	13.9787	36.1209	21.9017	33.2091	19.2047	16.5361	10.6659	29.534	151.0929	29.8006	44.8766	17.5219	9.3133	52.608	3.998	3.8784	19.2562	54.549	3.9984	18.6407	9.9901	17.2121	20.5151	11.8237	26.3319	21.2586	7.3132	8.63	77.3057	36.4282	8.6717	12.6595	23.9041	8.9861	0.9998	4.9973	6.6756	13.9748
GOLPDLCAT-PWY	superpathway of glycerol degradation to 1,3-propanediol	488.2108	737.7578	485.3043	1238.8931	922.6201	962.0844	798.3132	629.9355	636.1985	396.0909	910.5443	402.1469	788.0404	714.5895	388.8639	358.8611	405.6756	447.3924	746.0562	678.0528	557.3845	758.2169	593.1194	773.7683	630.2404	352.1664	617.7134	389.6185	597.4306	764.1938	853.7372	849.936	827.8857	841.6133	1113.1725	687.4196	643.8249	454.2718	996.1281	1141.534	834.9355	1085.0282	659.1471	269.4649	863.9427	903.731	1064.5345	892.4182
HCAMHPDEG-PWY	3-phenylpropanoate and 3-(3-hydroxyphenyl)propanoate degradation to 2-oxopent-4-enoate	0.0	0.0	0.0	0.0	0.4691	0.0	0.3164	0.3055	0.0	0.0	0.0	0.6218	0.0	1.0909	0.1527	0.1527	0.0	1.7127	2.8036	0.1527	0.3055	0.1527	0.0	0.6218	0.0	0.1527	0.0	0.9382	0.0	0.0	0.0	0.1527	0.1527	0.3164	0.4691	0.0	0.0	0.0	0.1527	0.1527	0.0	0.0	0.0	0.0	0.0	0.0	0.0	0.0
HEME-BIOSYNTHESIS-II	heme biosynthesis I (aerobic)	751.3334	1196.5272	833.121	1155.1098	1114.0978	692.3766	1284.2435	792.2613	839.9692	1259.6475	1215.49	506.3733	817.1839	1420.0433	721.9627	661.6385	1532.6311	638.113	917.7652	1161.9615	1539.3159	837.4597	810.3448	1475.9916	1382.4334	693.5876	746.13	418.0836	857.7956	1180.1537	1198.5583	1282.1914	1347.1352	1338.4202	1081.2481	1460.7112	1288.6417	1553.6945	1063.1799	843.1777	1038.8578	852.8674	811.271	1599.3649	1137.8266	687.4049	970.76	1136.1454
HEMESYN2-PWY	heme biosynthesis II (anaerobic)	923.5197	2133.4989	1897.8655	2813.1045	2843.5203	1651.5253	1802.2824	973.6191	1152.5039	2522.8687	1592.9977	618.2145	3353.4028	1965.8649	890.6548	743.7877	2163.2059	750.6953	1481.4345	1329.9738	1974.9979	1213.4586	940.5582	2963.4868	2000.7044	782.5214	2757.3918	469.4773	1040.832	2402.7735	1636.8639	1833.3042	2024.8017	1827.3163	2683.0033	2296.859	2864.9531	2629.8763	2421.4912	2735.6663	2437.9379	3225.7349	3039.4161	2453.8025	2570.9303	2292.3603	3289.6131	1659.2923
HEXITOLDEGSUPER-PWY	superpathway of hexitol degradation (bacteria)	2990.9002	4228.8221	3359.834	5284.506	5381.4812	5518.7838	4400.1933	4581.8744	3283.9957	2277.9816	4323.089	2427.7507	3619.3729	3837.0309	2009.5404	2497.4412	3401.8845	1554.4007	3401.3622	3122.6949	3781.2514	3116.6926	2745.851	4796.1313	4096.0145	2014.4087	4020.0169	2636.0427	3118.0227	4641.766	4148.3225	4412.1608	3946.0289	3613.2554	5306.6372	3516.1295	3579.7537	3202.1606	5439.6884	5674.4235	5291.9394	5820.0943	4738.5527	1668.4459	4279.3914	5079.4254	6101.3874	4113.4868
HISDEG-PWY	L-histidine degradation I	1248.4873	866.5932	1002.0233	895.6793	1151.9737	488.2404	859.7813	884.6723	1225.2594	1092.1649	1219.222	1357.2852	719.4794	1259.7176	1682.6574	1639.6326	1435.3592	1199.8367	1446.9226	2068.1559	1189.365	1429.0449	1588.1183	1019.978	1312.929	1882.5594	809.0636	864.731	1512.7299	1257.4538	1333.4255	1321.7044	1561.9927	1794.1214	1194.1301	1627.1231	1972.7954	1647.8924	850.9988	545.7402	963.4879	880.8119	610.9771	1302.7437	967.8324	783.1555	609.1738	1303.031
HISTSYN-PWY	L-histidine biosynthesis	8970.0384	7538.9186	8472.2845	8861.4385	8476.9238	10246.7856	9070.8253	10936.7662	11070.75	5195.6519	8861.7326	11301.3102	6432.3223	9557.2598	10992.5377	10641.7336	6923.2935	11778.0351	10717.3894	9724.008	6844.2393	9589.1047	10396.5227	6973.4447	8261.604	9387.8504	6789.8352	10482.9676	10114.8094	8772.9639	9833.3693	9350.3909	9003.5673	9909.2673	9317.3932	7519.7036	7879.6563	6840.0099	8808.1679	8542.7692	8683.0106	7960.4006	6592.8426	5598.0218	8475.4997	10207.1222	8810.9638	9525.7619
HOMOSER-METSYN-PWY	L-methionine biosynthesis I	4471.8796	3591.0408	2642.5453	5888.3233	4437.6663	6349.3205	4991.2015	6469.8771	5386.0894	1532.5804	4121.6091	4078.5752	2898.2997	4304.3617	4559.6992	4685.8019	2497.1413	6527.6059	6070.1825	4012.0332	3078.6821	3536.5263	5743.1481	3676.5938	3088.3542	2955.1017	2705.5342	6011.9039	4511.4396	3903.88	4752.9085	5230.3647	4198.7058	3358.9128	5129.0178	2161.7691	2350.0601	2252.0169	5206.3843	5562.1882	4575.9102	4230.6959	3549.2375	1290.2178	2673.9868	5748.3094	5672.2603	3763.2629
HSERMETANA-PWY	L-methionine biosynthesis III	4749.9669	3717.0248	2722.584	6095.2867	4539.3396	6728.5838	5238.6914	6858.9819	5672.4421	1549.5954	4263.4358	4240.3437	2960.0868	4519.7468	4778.932	4931.2012	2575.1564	6948.1752	6387.728	4172.2205	3176.7364	3645.6514	6101.2944	3758.508	3190.8407	3064.75	2766.8578	6417.2021	4699.7699	4032.9753	4963.1004	5467.9027	4367.4491	3460.4897	5317.0665	2210.7143	2400.7601	2297.7587	5431.7258	5794.2354	4736.9914	4284.7764	3600.5065	1310.1234	2731.2355	6091.4893	5874.2323	3892.9831
ILEUSYN-PWY	L-isoleucine biosynthesis I (from threonine)	11776.9963	9850.4777	11301.6374	11078.0388	11347.7468	12929.528	11603.6783	13741.973	14231.8574	7288.0343	11687.5554	14771.5244	8360.6111	12575.8796	14455.036	13885.4206	9430.6433	15260.8322	13910.5397	12877.9804	8777.7519	12602.4308	13123.2494	9121.1043	10987.2065	12454.3996	9214.5078	13054.4139	13182.9121	11611.0192	12730.7568	11950.5033	11829.0496	13237.5918	11991.409	10244.1184	10996.5627	9347.1489	10958.6961	10607.1767	11253.8731	10611.1754	9068.2349	7635.4804	11484.8786	12327.6445	10720.895	12611.9906
KDO-NAGLIPASYN-PWY	superpathway of (Kdo)2-lipid A biosynthesis	218.2682	92.4268	0.0	150.828	165.3368	105.0133	271.1307	768.9549	204.8478	26.1884	76.838	57.9605	94.8133	79.5176	60.5756	48.1475	21.1623	53.4105	276.762	66.2704	130.4491	77.0415	145.2457	134.2599	15.869	50.7908	162.783	265.4357	39.2363	130.676	399.0417	295.9579	264.6295	61.8452	69.3995	281.0425	152.2323	154.3461	282.7738	168.3635	87.6243	50.6724	45.6487	62.0685	227.3665	190.7411	125.2522	337.711
KETOGLUCONMET-PWY	ketogluconate metabolism	0.0	0.0	0.0	0.0	0.8588	0.0	0.5796	0.5587	0.0	0.0	0.0	1.1374	0.0	1.9962	0.2799	0.2799	0.0	3.1216	5.112	0.2799	0.5591	0.2798	0.0	1.137	0.0	0.2799	0.0	1.7123	0.0	0.0	0.0	0.2798	0.2798	0.5792	0.858	0.0	0.0	0.0	0.2798	0.2798	0.0	0.0	0.0	0.0	0.0	0.0	0.0	0.0
LACTOSECAT-PWY	lactose and galactose degradation I	4600.1361	3815.1043	2241.2632	6457.5787	3754.356	5663.2324	4896.4097	5172.4903	4352.6523	2272.0841	3928.4638	3064.0056	2860.3595	3690.9336	3906.7174	4123.2014	2848.461	5442.9707	5824.8995	3049.1302	3093.9415	3498.0938	4882.69	3837.668	3340.9542	2832.4713	3026.3261	5523.0578	3978.4431	3835.4758	3967.9061	4983.6996	4075.585	2682.2797	4800.4749	2140.163	2061.748	2223.3502	4941.9823	5931.3006	4364.157	4354.7234	3296.8567	1366.4286	1607.6559	4564.42	5106.9599	2878.6446
LEU-DEG2-PWY	L-leucine degradation I	152.1646	45.5215	152.8836	96.3261	137.6736	10.6579	43.2116	70.542	215.4294	73.1437	93.8592	164.0805	30.3057	153.6571	276.9526	227.7717	198.6009	89.1196	254.0967	210.3931	45.3106	211.7036	112.403	85.3075	96.6921	281.1614	119.5538	56.8719	228.8824	248.67	202.1768	174.6262	249.928	294.1227	216.7198	259.4728	432.7854	275.8303	71.8773	34.8672	110.0527	137.7241	65.775	67.2827	57.8485	25.8496	25.3668	91.6262
LPSSYN-PWY	superpathway of lipopolysaccharide biosynthesis	0.0	0.0	0.0	0.0	2.2764	0.0	1.5418	1.4915	0.0	0.0	0.0	2.9602	0.0	5.1562	0.742	0.7408	0.0	7.7533	13.3422	0.7424	1.4845	0.7429	0.0	3.0042	0.0	0.7412	0.0	4.543	0.0	0.0	0.0	0.7456	0.7455	1.5272	2.2549	0.0	0.0	0.0	0.7456	0.7448	0.0	0.0	0.0	0.0	0.0	0.0	0.0	0.0
MET-SAM-PWY	superpathway of S-adenosyl-L-methionine biosynthesis	5981.4455	4930.6128	3751.9818	7835.3711	6120.3343	8182.705	6623.4304	8403.2421	7183.6681	2259.4456	5649.7274	5632.3508	4061.581	5803.607	6220.2576	6325.4858	3549.3309	8473.1594	8102.0522	5522.7904	4269.5583	4960.061	7525.3116	5102.1632	4323.6206	4167.6406	3850.5202	7772.7361	6138.1476	5417.7596	6426.9248	7006.9007	5753.3008	4728.4729	6931.5051	3125.2974	3409.7611	3255.5352	6926.4202	7376.2181	6232.2248	5914.1715	4977.5485	1904.1789	3820.4415	7508.5381	7547.6245	5214.7757
METH-ACETATE-PWY	methanogenesis from acetate	3662.3129	3200.423	4073.6008	2738.0056	3275.3376	4846.3906	2882.2396	3210.0047	3600.2828	2289.7706	3099.5094	4364.7746	2907.8403	3910.4855	3049.6391	2860.8715	2229.7497	3405.1133	2594.4913	2830.6496	2518.6297	3906.7468	3486.0327	1987.6986	3613.1845	2943.1059	2998.8266	3678.0222	3401.8053	2780.6643	3343.9386	2556.1052	2941.4214	3429.6797	3086.93	3014.3536	2565.7949	2291.4971	3010.2539	3317.0058	3393.0015	2720.7564	3087.1677	2601.9778	4328.5839	3267.2538	2948.4474	3856.8774
METHGLYUT-PWY	superpathway of methylglyoxal degradation	0.0	0.7645	0.0	9.3836	21.4972	8.3155	12.9651	17.4404	4.8396	4.0213	4.7844	8.8875	8.1376	10.3221	5.4747	0.3434	1.5136	10.4913	50.0113	11.7615	15.9962	0.3452	4.8735	17.1503	2.0798	0.7774	4.7632	18.7066	1.9822	3.6575	2.3027	5.3972	4.6789	2.2025	6.201	4.5227	0.7812	1.4331	30.2195	14.3771	3.2695	1.5084	4.9895	0.0	0.0	2.3522	3.3299	2.4209
NAD-BIOSYNTHESIS-II	NAD salvage pathway II	465.472	211.978	443.5421	271.1593	400.7863	640.3063	290.3664	238.1014	282.6797	201.9224	188.7872	353.7107	268.0217	351.6396	254.0113	220.2415	471.4246	276.1898	348.8823	365.1804	150.5395	130.5652	398.9963	225.5626	305.1486	386.6057	333.854	394.8963	184.9822	291.198	279.1102	198.1186	221.9253	202.6064	250.2847	237.5356	168.2045	243.8938	248.8634	330.2581	435.7648	222.2582	392.0307	304.7172	346.209	110.8073	291.034	213.9427
NADSYN-PWY	NAD biosynthesis II (from tryptophan)	0.0	0.0	3.3906	0.0	0.0	0.0	0.0	0.0	0.0	0.0	0.0	0.0	0.0	0.0	2.6452	0.0	0.0	5.1269	5.9123	2.6448	0.0	6.239	0.0	7.7364	0.0	0.0	0.0	0.0	0.0	0.0	2.6487	0.0	5.2533	5.2868	0.0	7.8462	2.655	7.9016	0.0	0.0	0.0	2.6489	0.0	0.0	0.0	0.0	0.0	0.0
NAGLIPASYN-PWY	lipid IVA biosynthesis	1696.3072	1363.0822	1136.9547	1197.1211	1318.5934	735.6692	1573.3359	1852.1029	1493.6978	1451.7875	1823.3218	1252.7665	1006.2642	1963.0144	1872.2564	2293.9762	2165.7264	1526.9049	1588.859	2844.3202	2176.9663	1440.0129	2213.4423	1567.6647	1819.4077	2577.4796	1185.9338	1393.5352	1903.6213	1618.6328	1889.2422	1779.6576	1869.3758	2012.988	1360.7706	2056.6003	2211.2306	2180.3746	1318.6516	903.6184	1287.0985	925.0537	861.0937	1948.4268	1273.4007	907.0771	966.8907	1643.8952
NONMEVIPP-PWY	methylerythritol phosphate pathway I	8849.683	7544.8284	9436.5112	7106.2993	8202.0282	8410.248	8378.271	9533.0466	10031.3812	6752.4429	8807.6875	11122.917	7271.2215	9726.3216	10923.7419	10702.4947	8022.372	10098.9723	9093.1763	10505.615	7439.6487	9682.8537	9336.628	7182.5067	8674.3503	10238.7435	7505.2807	8631.2832	10038.0752	8836.3585	9608.9943	8713.2547	9273.5202	10869.6596	8563.9842	8698.0829	9251.2547	8220.0351	7943.4032	7009.5611	8242.5821	7508.4047	6953.1528	7355.4284	9492.6196	9628.0947	7478.9226	10163.15
NONOXIPENT-PWY	pentose phosphate pathway (non-oxidative branch)	17570.6091	15660.7177	18170.2712	16995.9316	16850.0989	18961.2366	17013.2577	19825.9938	18413.9187	15356.2499	16581.2591	18802.0267	15970.3168	17564.3009	19179.3577	18812.5644	16398.3289	20351.3181	19266.48	17275.5798	14373.2897	17518.1516	17689.1948	15455.497	17063.3162	17891.0237	16035.0148	18620.8835	17947.7319	17401.4508	17659.7836	17426.1492	17774.4832	18430.3874	17660.3716	16222.9644	16931.7735	16024.1652	17002.0459	16623.7512	17087.1816	16587.7282	15365.2634	15317.0911	16780.2844	18973.5961	17244.7184	17817.8621
OANTIGEN-PWY	O-antigen building blocks biosynthesis (E. coli)	10312.39	9871.3688	10946.2233	10951.2584	10349.991	10861.4573	10057.3012	10448.2205	10356.7775	11041.362	9940.4568	10403.7928	10789.7461	9819.5997	10571.0368	10591.5163	10407.4448	10457.5565	10740.9031	9413.7657	9109.6905	10260.914	9679.7315	10424.7233	10234.9008	9908.2962	10835.4187	9857.6575	10440.4283	10558.3398	10263.8918	10655.6328	10823.6435	10654.5536	10823.9006	10013.4592	10469.8975	10223.7109	10617.388	10939.825	10606.6741	10825.9961	10560.8737	10289.1538	9880.6972	11057.1345	11022.3787	10345.6589
ORNARGDEG-PWY	superpathway of L-arginine and L-ornithine degradation	0.0	0.7698	0.0	14.7341	33.3862	13.9278	19.2351	19.9657	5.4271	5.4288	6.9871	10.6256	11.6307	17.0226	6.5397	0.3266	1.5627	13.6891	75.7321	17.3372	26.1318	0.3266	5.4265	23.7511	2.3319	1.0961	5.4287	30.3769	2.3318	3.8927	2.3318	6.5447	4.987	2.2387	7.2206	5.4298	0.7699	1.5394	44.9075	21.1878	3.8926	1.5627	6.9851	0.0	0.0	2.3315	3.892	2.3319
ORNDEG-PWY	superpathway of ornithine degradation	0.0	0.6599	0.0	12.6414	28.6585	11.9624	16.5199	17.1351	4.6498	4.6579	5.9904	9.0805	9.9861	14.5862	5.6086	0.28	1.3398	11.6635	64.5815	14.8159	22.4634	0.28	4.6468	20.4075	1.9993	0.9398	4.6573	26.1299	1.9986	3.3376	1.9988	5.6122	4.276	1.9186	6.1889	4.6561	0.6599	1.3198	38.6866	18.2192	3.3379	1.3396	5.9952	0.0	0.0	1.9991	3.3376	1.9988
P105-PWY	TCA cycle IV (2-oxoglutarate decarboxylase)	59.4136	34.7012	2.9979	93.6076	215.3341	146.5557	121.7743	126.7969	34.7509	34.6449	59.361	82.1392	73.5584	136.8296	41.8665	79.1628	24.9404	87.3574	552.3988	110.1993	164.2323	24.4775	34.7818	149.1748	20.9217	21.9714	34.6641	197.738	20.9246	24.9392	59.4112	56.6256	46.729	14.3634	75.4939	93.2635	22.8566	42.5615	277.7807	136.5562	39.7626	24.9141	44.5264	7.4875	7.4871	25.3776	24.9308	29.8204
P108-PWY	pyruvate fermentation to propanoate I	1676.0306	1121.0729	1318.5312	1097.9959	1433.2745	1027.4822	1218.0443	1679.8059	2077.7935	873.1197	1822.9542	2244.2433	856.6311	1594.006	2415.054	2267.6674	1402.4578	1673.761	2424.8097	2115.8153	1029.5251	2433.6832	2099.7986	1194.0556	1716.3977	2294.4983	1107.985	1359.0227	2176.813	1848.5384	1931.6131	1652.9487	1951.2305	2261.8982	1902.0015	2113.7835	2800.8371	2010.9821	1573.2191	1136.5048	1723.2982	1485.9686	971.929	1086.0675	1638.6403	1309.0132	1026.3133	2024.3553
P122-PWY	heterolactic fermentation	5519.7462	6688.7833	7398.2677	6158.2307	6358.2286	5163.666	5480.2257	3088.5883	3293.9061	9479.9035	4534.0085	2190.9022	8703.9968	4872.5639	3728.2751	3843.8354	7668.5932	2624.0951	4049.8869	3125.1597	5928.5275	3940.7727	2781.1495	7156.3611	6762.3364	4699.3467	7944.3704	2921.1035	3218.942	6219.3549	4206.005	5203.841	5731.4307	4058.6378	5377.8692	6546.4783	6688.1029	7423.8195	5955.2765	6646.2417	6223.8145	6861.9422	8236.7465	8337.9638	5616.1926	5187.1979	6755.7112	3906.6443
P124-PWY	Bifidobacterium shunt	8962.0486	9256.4049	10107.7972	10432.0979	9975.6761	9461.7626	8992.785	8441.0527	7356.4285	11841.7015	8129.8416	5384.8293	10974.6555	7728.464	7130.565	7902.962	10411.5095	7505.7415	8824.3138	6602.8259	8699.9325	7696.0351	7263.9948	10243.5378	9593.6871	7685.0759	10748.3853	7648.4503	7239.0315	9631.9339	7982.2069	9231.6183	9368.653	7412.0612	9643.9365	9232.2356	9529.4987	10099.6908	9710.1533	10382.6405	9940.5866	10537.0121	10861.5667	10650.8977	8393.5491	9036.5966	10468.3111	7270.1446
P125-PWY	superpathway of (R,R)-butanediol biosynthesis	4.1993	13.1478	36.51	26.2878	15.1544	13.0734	14.9907	16.3227	56.0585	0.0	32.2714	17.5386	0.3	11.0937	55.2208	32.6408	25.9093	50.4844	27.6579	41.0679	14.4799	61.3231	5.4435	30.8644	8.2771	5.0385	3.0896	17.1613	37.1031	23.0758	32.5531	14.6909	38.1713	87.0534	28.3323	28.9688	48.7722	26.0232	15.5459	13.2393	23.0926	26.5369	10.4504	17.988	23.6149	27.689	9.8967	50.6679
P161-PWY	acetylene degradation	12260.5587	12177.9675	13502.5207	13997.9378	13174.5581	14118.8215	11909.4612	11481.0106	12227.8313	13703.398	11799.444	12427.1846	13796.0059	11451.1927	11760.3529	11540.3228	12295.9669	12299.4122	12571.0378	10278.6475	10571.9327	12501.7267	11035.0268	12747.91	12578.8366	11120.2586	13837.0635	11862.7349	12138.9472	12599.3271	11899.4102	12264.7887	12503.3478	12146.2578	13288.5555	11690.9099	11803.1916	11712.1353	12838.2423	14122.6644	13140.4308	13594.7175	13842.659	12438.6369	12444.077	12553.2731	13767.9087	12235.1546
P162-PWY	L-glutamate degradation V (via hydroxyglutarate)	91.1587	35.8872	91.7416	118.5773	113.1518	35.3164	211.407	158.6544	84.4864	47.5302	51.478	177.3785	31.2143	124.891	164.9316	196.5431	59.4872	206.3842	59.3635	132.5085	51.6798	59.8209	94.1871	95.3303	116.5246	116.1048	40.2691	30.071	204.9595	52.8837	77.0976	86.5815	114.5713	173.3173	130.4513	104.0274	205.4112	158.4726	210.3927	122.8817	22.8629	22.8942	29.0712	0.0	155.1777	263.1926	74.7048	248.6566
P163-PWY	L-lysine fermentation to acetate and butanoate	478.2407	112.012	294.9716	140.8551	294.2762	173.4451	119.4277	382.8321	281.29	123.129	184.442	289.2406	98.4904	248.7983	365.1878	394.5029	113.851	165.092	477.9631	345.2397	101.4856	413.0766	259.7619	172.6438	186.6328	287.6541	150.9621	164.4192	340.4347	183.5221	238.0815	298.8176	328.3352	331.0927	373.0405	226.8077	291.2598	321.6907	178.2401	171.9789	405.267	296.582	249.592	130.7101	204.2653	230.982	178.3774	236.5561
P164-PWY	purine nucleobases degradation I (anaerobic)	3307.3694	2397.3801	3369.4634	2281.2239	2966.9313	3823.0028	2309.2326	2394.6539	2872.8515	1859.1256	2371.7441	3509.762	2222.7044	3398.0981	2913.9532	2647.2159	2633.9592	3277.8007	2403.6374	3062.2113	1848.4085	2902.1946	2896.7172	1908.6584	2936.6252	2696.7943	2380.3128	2882.3263	2715.0527	2659.8142	2661.4493	2242.2154	2565.6131	2982.5356	2475.5502	2493.0612	2255.956	2021.7513	2086.5498	2487.6256	2981.9107	2518.0123	2752.2452	2227.6617	3325.2756	2043.4404	2274.5077	2815.3099
P221-PWY	octane oxidation	203.932	98.7524	91.1862	19.9462	279.1258	286.631	202.76	172.5138	384.5408	194.0523	130.3164	146.2574	194.2056	104.9702	79.512	142.2248	172.5348	177.156	130.246	79.4854	63.4498	196.5968	165.4379	112.2967	71.4996	156.0179	315.381	479.6555	75.5205	143.866	130.4093	168.853	102.9548	67.6357	43.7924	77.3887	95.154	75.3451	110.3381	203.9638	106.702	67.426	265.9821	71.3079	242.1227	179.4925	129.4184	39.8568
P23-PWY	reductive TCA cycle I	1798.6195	1688.8733	1754.9664	1852.6301	1898.4949	1254.5005	2410.2828	2996.1566	2208.273	1199.363	2497.1723	1521.1036	1084.3312	2402.5214	1472.163	1755.0927	2429.9079	1112.3951	2401.2358	2329.8332	2317.6215	1829.9061	2069.4957	2003.7379	2517.2921	1597.0969	1637.6343	1670.9531	2099.9122	2409.7582	2750.3753	2409.076	2522.3616	2509.6111	2349.8945	2740.6203	3595.6974	3210.1219	2624.8858	1766.3376	2332.9982	1657.0099	1294.9367	2053.7382	1930.2414	2482.4125	2282.3817	2209.2033
P261-PWY	coenzyme M biosynthesis I	0.0	0.0	0.0	0.0	0.0	0.0	0.0	0.0	0.0	0.0	0.0	0.0	0.0	7.7477	0.0	0.0	0.0	16.9814	0.0	3.9426	3.5068	0.0	0.0	0.0	1.9172	0.0	0.0	0.0	0.0	0.0	0.0	0.0	0.0	0.0	0.0	0.0	0.0	0.0	0.0	0.0	0.0	1.9174	0.0	0.0	0.0	0.0	0.0	0.0
P281-PWY	3-phenylpropanoate degradation	0.0	0.0	0.0	0.0	0.0	0.0	0.0	0.0	0.0	0.0	0.0	0.0	0.0	0.0	0.0	0.0	0.0	0.0	0.0	0.0	0.0	0.0	0.0	0.0	0.0	0.0	0.0	0.0	0.0	0.0	0.0	0.0	0.0	0.0	0.0	0.0	0.8832	0.0	0.0	0.0	0.0	0.0	0.0	0.0	0.0	0.0	0.0	0.0
P341-PWY	glycolysis V (Pyrococcus)	12.4932	9.9955	17.4878	4.9989	17.4874	7.4977	0.0	7.4977	2.4997	12.4936	12.4929	9.9956	32.4573	14.9908	12.4935	4.999	19.9835	19.9832	4.9989	0.0	4.9988	2.4997	22.477	42.4223	2.4997	0.0	12.4935	27.4647	9.9955	2.4997	2.4997	0.0	9.9958	7.4976	14.9906	9.9956	4.999	9.9958	7.4976	27.4684	14.9906	7.4976	24.9738	7.4976	2.4997	4.999	2.4998	7.4976
P381-PWY	adenosylcobalamin biosynthesis II (late cobalt incorporation)	0.0	0.0	0.0	0.0	0.0	0.0	0.0	0.0	0.0	0.0	0.0	0.0	0.0	0.0	0.0	17.6502	0.0	0.0	0.0	0.0	0.0	5.1367	0.0	0.0	6.4594	0.0	0.0	0.0	0.0	0.0	0.0	0.0	0.0	0.0	0.0	0.0	6.8069	3.2825	0.0	0.0	0.0	0.0	0.0	0.0	0.0	0.0	0.0	0.0
P4-PWY	superpathway of L-lysine, L-threonine and L-methionine biosynthesis I	7347.4941	6670.8571	6173.6203	8219.0479	8013.4197	9026.4479	7793.7925	9168.1477	9060.0071	4174.1697	7574.1656	8552.2293	6019.4797	7648.9504	8593.2739	8243.7823	5417.8534	9652.6515	9164.5768	7691.6236	5857.8769	7589.3687	8572.9207	6674.4854	6575.0622	6546.7374	5937.1621	8558.0953	8293.4951	7589.9628	8343.1681	8312.8714	7763.0959	7614.7582	8518.7672	5548.7107	6021.3036	5478.5785	7938.7744	7883.0844	7872.3901	7832.6764	6706.1774	3781.0214	6579.5357	8768.9558	8253.5991	7832.0093
P42-PWY	incomplete reductive TCA cycle	5388.919	4263.9974	3805.8352	4600.118	4828.5569	3381.8719	5023.6966	5536.5965	5895.2001	3489.2181	5367.8832	5053.1604	3267.7991	5786.3749	6409.965	6967.9745	5301.2364	6133.2035	6076.5925	7115.5384	4952.5553	5283.6782	6371.8946	4673.3197	5116.3512	6247.1208	3595.5508	4672.5784	5831.4924	5392.5259	5689.9259	5690.5973	5828.6601	5714.0224	5043.6073	5023.6872	5395.418	5022.722	4696.7499	3849.3835	4771.6094	4287.0033	3499.4029	4029.2634	3885.5363	4409.1975	3728.4262	4925.6258
P441-PWY	superpathway of N-acetylneuraminate degradation	4511.3213	6241.9487	6925.5112	6458.8284	7221.9668	7328.6472	5945.4293	5757.5993	4610.6984	7353.6615	5743.7904	3728.8225	7885.3462	5916.1126	3092.9103	3732.3702	6338.5356	2397.0523	4479.752	4543.0696	5600.2317	4534.1921	3890.8935	6490.4428	6576.0568	3280.7843	7908.5673	3755.5483	4461.4354	6425.2241	5633.9331	5644.8503	5518.6543	5418.9751	6647.4984	6079.4236	6338.9086	6455.1884	6809.5926	7135.8052	7097.7384	6991.0141	8004.292	6670.9163	7550.7277	6853.5175	7457.8922	5971.7955
P461-PWY	hexitol fermentation to lactate, formate, ethanol and acetate	1763.5695	2785.214	2783.5445	3477.6674	4037.6469	3767.7398	2853.0343	3025.4448	2051.3506	2242.7251	2967.8502	1467.791	2620.0737	2487.9892	1154.4225	1469.5565	2404.0222	850.2185	2055.403	2013.9186	2647.8029	1973.8796	1626.7871	3448.83	2915.0335	1213.7671	3508.4877	1544.8069	1951.3307	3348.9504	2826.2301	2888.6282	2569.2435	2521.0569	3686.0272	2807.8744	3290.6652	3026.5223	3720.2988	3793.4491	3674.0624	4448.2715	4161.1775	1393.4731	3883.2889	3402.4608	4380.9572	2933.5987
P562-PWY	myo-inositol degradation I	25.4155	25.4473	19.8545	19.0666	19.8088	6.3031	8.0312	12.4008	58.1131	7.4447	17.0955	11.5579	84.8041	98.9206	62.1837	22.2041	76.4731	79.2486	12.4696	22.0622	20.6117	7.6709	28.7456	92.4819	45.3491	32.7705	30.3899	59.2865	17.4487	25.1142	25.3975	9.843	30.6892	37.7674	38.1412	30.2516	67.3735	87.0896	43.9978	41.84	9.1622	11.9091	28.8894	16.8135	31.3973	26.1395	21.6697	19.2917
PANTO-PWY	phosphopantothenate biosynthesis I	7224.1111	6387.2924	6558.0887	7768.9916	7341.74	7986.0287	7010.6619	8331.919	8151.4827	5082.6601	7279.5985	8301.4909	5562.1572	7249.3048	8238.1921	8247.5357	6179.9355	9097.1068	8677.1011	7695.0301	6260.9699	7278.899	8010.9734	6562.0798	6663.5679	7382.9382	5853.989	7741.6931	8115.3013	7644.2272	7978.6346	8048.0306	7798.8106	7875.5499	7992.1791	6772.2887	7242.4752	6482.0093	6938.0261	6868.9507	7090.0903	7485.9579	5633.4736	5406.4837	6908.5187	7240.3559	7078.1044	7473.3834
PANTOSYN-PWY	pantothenate and coenzyme A biosynthesis I	8550.1416	7503.5099	7858.9007	8857.2229	8371.7557	9084.473	8204.8264	9422.5569	9411.64	6265.8063	8415.1794	9535.6823	6720.8027	8334.1585	9656.9014	9601.4169	7494.4339	10047.7981	9729.38	9071.0139	7412.9348	8617.4708	9173.6385	7687.5322	7882.3974	8869.5643	6938.5044	8968.8719	9369.0772	8725.8853	9158.5617	9178.6987	8974.0333	9319.132	9013.9547	7937.3879	8337.7678	7628.5064	8060.2944	8026.3682	8128.5678	8442.786	6772.7971	6659.1292	7866.2672	8483.5704	8245.6521	8689.3914
PENTOSE-P-PWY	pentose phosphate pathway	5863.2929	7083.3027	7874.5514	6390.8974	6679.1565	5336.6443	5826.1199	3103.647	3416.2483	7863.1655	4786.1836	2238.0501	8436.4154	5309.5931	4000.7154	3963.7197	7787.5731	2498.0387	4244.6255	3255.4263	6126.4407	4160.3111	2799.6966	7322.3939	7172.9132	5124.343	8100.8508	2862.1655	3320.6888	6644.6671	4440.7483	5428.2256	6051.1081	4346.893	5642.939	6896.9969	7123.1648	7545.5328	6287.1031	6975.6561	6551.0745	7178.288	8352.9436	7249.67	6096.2665	5505.7212	7122.2388	4145.6274
PEPTIDOGLYCANSYN-PWY	peptidoglycan biosynthesis I (meso-diaminopimelate containing)	13074.1182	12419.5062	13967.2438	13149.4646	13133.0788	13343.8635	12731.7818	13206.6491	13014.5075	13552.1676	12365.2596	12934.5208	13339.8708	12928.791	13640.5086	13657.2087	13311.2317	13213.9215	13304.4574	12637.9852	11617.7776	12695.1509	12402.8384	12659.3813	13181.7915	13112.0473	13242.988	12151.9809	12803.3498	13314.1254	12906.6626	13191.5007	13506.8914	13391.104	13219.7495	12797.7843	13351.7956	13058.7272	13054.0108	13146.5174	13245.5227	13060.0514	13068.066	12965.8572	12768.9791	13774.6849	13410.1975	12859.4704
PHOSLIPSYN-PWY	superpathway of phospholipid biosynthesis I (bacteria)	14117.7858	13376.2076	15269.2856	14040.137	14032.619	14700.4727	13679.7747	14085.3838	14279.2503	14279.2235	13267.0192	14439.6926	14295.7485	13926.923	14818.6734	14589.9488	14029.5353	14531.356	14475.5146	13293.372	12205.4746	13850.1774	13301.7077	13398.5159	14069.2887	13918.854	14223.2008	13388.9404	13869.6173	14318.1458	13922.4502	14096.9956	14427.2524	14410.139	14217.4302	13602.9405	14121.241	13672.5936	13822.0939	14044.3693	14130.0802	14096.1553	14048.8544	13804.8778	13866.771	14868.1427	14290.5153	13976.5898
POLYAMINSYN3-PWY	superpathway of polyamine biosynthesis II	1230.0043	1478.6363	1639.3966	1142.5506	893.2925	1496.2863	1366.4041	1508.699	1013.9778	1277.3065	1004.4238	1312.8868	1453.0935	1414.7411	1030.6017	1039.2822	1205.9341	633.3536	891.3594	913.0903	1367.8309	633.241	1294.3595	936.4358	1387.5759	1146.5005	1177.2621	1422.7862	979.81	1142.7696	1189.9206	1168.4005	1181.2495	1167.4263	1252.5515	1174.1285	827.596	1237.1111	1181.845	1052.0942	1252.5589	794.5699	1262.9678	1345.7545	1703.0975	1373.1114	1030.4457	1318.2969
POLYAMSYN-PWY	superpathway of polyamine biosynthesis I	2591.037	2208.8666	2460.786	1969.6994	2216.6246	1561.8635	2283.3265	2339.0198	2068.4253	1909.5663	2673.757	1607.7102	1792.1813	2266.5503	2499.0547	2691.6856	2484.6122	1186.3628	2061.0515	1823.1287	2190.5939	2727.7498	1673.5044	2206.4593	2642.3695	3070.7364	1959.3151	2093.9501	2521.4543	2623.0545	2574.2188	2637.1122	2906.7468	2473.8119	2448.1793	3026.1663	3209.3752	2637.0863	2125.9143	1637.2649	2238.3491	2184.1219	1621.4177	2253.8606	2573.6073	1618.2154	1540.6269	2714.766
POLYISOPRENSYN-PWY	polyisoprenoid biosynthesis (E. coli)	9112.54	9331.4586	9738.4534	10485.8235	9900.3834	9820.1033	9229.2471	9077.1757	8208.2455	10955.6495	8549.677	6427.2338	10516.0697	8255.684	7850.1808	8165.218	9980.9182	8475.3687	9454.1721	7032.3035	8561.7948	7961.4167	8067.6248	9996.1461	9460.1875	7891.1575	10317.0102	8319.0125	8089.6675	9645.7178	8529.7263	9554.301	9525.4134	7800.4714	9911.1182	9053.1504	9517.9571	9801.4563	9915.8864	10459.5392	9892.6279	10335.6527	10360.5427	10009.9564	8481.6252	9543.5587	10530.028	7743.3736
PPGPPMET-PWY	ppGpp biosynthesis	77.1788	30.7885	0.0	53.2357	58.4635	37.4459	100.2883	375.3032	73.0875	8.3226	24.9739	18.9104	32.4663	25.7968	19.5077	15.3377	6.673	17.235	102.5754	21.1542	43.1208	25.3234	48.1967	45.524	4.999	16.1616	58.2091	99.9307	12.4931	44.1041	154.0307	109.0233	94.9844	19.8852	22.7313	100.4342	50.7353	51.5544	108.2568	62.7013	29.1448	16.6662	14.9931	19.9845	84.7781	72.3167	44.1121	129.3755
PROTOCATECHUATE-ORTHO-CLEAVAGE-PWY	protocatechuate degradation II (ortho-cleavage pathway)	0.0	0.0	0.7992	0.0	1.9984	3.9842	0.0	0.0	0.0	1.998	0.0	5.5124	1.9943	0.0	3.8996	4.2837	0.0	5.6888	1.9846	0.0	0.0	9.7919	0.0	3.977	1.5963	0.0	3.9918	3.5319	1.5838	0.0	0.0	0.0	1.9897	0.0	0.0	3.9833	4.7852	2.796	0.0	0.7991	0.0	0.0	0.0	3.9762	0.9996	2.7805	0.0	0.0
PRPP-PWY	superpathway of histidine, purine, and pyrimidine biosynthesis	2001.764	643.1108	1444.7816	1244.3213	1288.1223	346.5036	866.153	2503.6204	2282.1764	1244.6107	729.9374	1221.2269	744.6406	1365.5617	2154.3314	1915.8216	2083.4207	1166.5672	2895.9704	2024.1232	518.1378	1792.035	1460.489	1424.0541	430.7801	2302.0821	1920.5133	1012.0415	2217.9453	2786.9744	2769.4811	2010.694	2689.3433	2652.5518	2432.18	2901.9126	5145.4927	3714.3021	1356.6729	708.834	1003.1462	1695.3989	486.9975	654.5374	881.6469	514.9751	421.5316	1501.5012
PWY-1269	CMP-3-deoxy-D-manno-octulosonate biosynthesis I	1708.6098	1366.5803	1181.3245	1308.2228	1351.5604	898.304	1598.9924	1954.4891	1576.2505	1418.4654	1812.7902	1322.5605	1107.0368	2030.9464	1837.3181	2279.1524	2068.5479	1638.8593	1668.3219	2712.6208	2089.6737	1404.5838	2272.0129	1564.8305	1803.4806	2430.0857	1259.8427	1464.4484	2036.0311	1611.1205	1912.4823	1792.3608	1854.4333	1986.5032	1451.0312	1939.3163	2108.6566	2085.0965	1414.0097	1000.1939	1372.1961	1001.1953	894.0575	1809.3338	1325.7676	1039.5524	1109.6973	1786.2097
PWY-1541	superpathway of taurine degradation	0.0	0.8034	0.0	0.0	11.5554	0.0	13.4952	16.0249	5.7452	5.3413	6.4225	14.5936	0.0	7.182	2.2898	5.1857	0.0	2.3404	7.016	14.074	7.8556	0.0	5.0922	7.8771	2.4381	0.0	0.0	0.0	2.6019	3.7857	2.5521	5.736	7.2634	2.4092	6.9998	0.0	4.5709	4.6001	22.8984	14.1133	3.811	1.6365	0.0	0.0	0.0	2.5477	4.0123	2.5073
PWY-1622	formaldehyde assimilation I (serine pathway)	12.3659	8.5	4.2714	0.0	17.2099	0.0	0.0	12.4814	4.8066	9.2929	16.4241	8.2826	0.0	11.9056	4.1527	9.0781	0.0	4.3581	3.7354	0.0	6.6255	0.0	23.3036	15.6918	4.4861	0.0	0.0	0.0	9.4496	4.4217	4.734	0.0	10.3841	4.647	15.7746	0.0	7.0838	8.4854	12.2078	24.3234	13.1534	4.3488	0.0	0.0	4.8257	0.0	4.616	12.2441
PWY-181	photorespiration	39.6007	23.8302	7.986	0.0	55.1304	0.0	100.6109	123.1274	216.8416	23.6919	78.9189	79.3031	0.0	31.6653	7.991	162.9963	0.0	7.9894	23.902	140.5724	31.6126	0.0	78.7097	31.737	70.8143	0.0	0.0	0.0	299.9197	63.2233	155.9964	63.1319	55.4332	110.4385	124.907	0.0	39.7243	31.7213	108.2975	77.3867	62.8334	55.3921	0.0	0.0	235.5589	148.4787	97.8007	110.2624
PWY-1861	formaldehyde assimilation II (RuMP Cycle)	1753.1336	1406.555	962.5963	2425.6379	1696.7896	2704.523	1660.2586	2469.9601	2061.7411	664.235	1388.2093	1497.0105	1486.7549	1961.9259	1833.9227	1525.3319	1751.8073	2764.0505	2311.4275	1495.0142	1121.5508	1087.1653	2142.7983	1569.1839	1399.0759	1285.804	1151.5778	2415.9697	1631.3797	1429.9412	1793.6405	1721.5606	1520.6095	1132.1162	2127.526	952.4066	1109.0515	1375.7841	1885.9623	2193.6254	1616.0124	1485.7373	1420.2096	706.8291	1116.9266	1873.094	2329.8556	1107.2698
PWY-2941	L-lysine biosynthesis II	5943.21	6941.5595	5822.8238	8866.8004	9237.5358	9055.0072	7492.2053	8584.8875	7510.3862	6422.1575	7098.782	6238.2877	7371.5871	7032.0252	6283.811	6161.8619	5494.253	8207.9268	8398.7531	6311.4542	6228.3038	6512.7737	7569.1959	7334.7816	6475.9987	4318.9939	7252.5248	7506.7514	6580.5781	7533.7885	7257.668	7811.5194	6927.8745	6251.5434	8530.2155	6000.1533	6629.2518	6590.2303	8203.4999	8693.2099	8447.331	8906.4837	8672.1705	5242.7006	8098.6283	8265.4031	9396.7749	6807.2526
PWY-2942	L-lysine biosynthesis III	11369.8155	10911.0405	11985.153	12162.8404	13363.9913	13339.8572	11960.3577	13701.1358	13463.1915	9852.6247	11943.3116	13751.5133	10888.8504	13006.5643	13648.6098	13247.343	10442.8306	14009.8058	13185.5542	13181.3443	10346.6516	12402.4175	12826.2226	10881.6739	11699.8737	11952.6572	11235.2349	12271.6027	12771.1081	12433.0612	12863.2033	12491.4227	12310.326	13391.9566	12916.3943	11248.2016	12176.9508	11293.3342	12132.0052	11941.3907	12696.1024	12424.2293	11815.7084	9597.1085	13449.143	13337.6508	12841.1417	13023.8657
PWY-3001	superpathway of L-isoleucine biosynthesis I	10851.924	9500.1663	10921.9028	10487.3461	11108.5588	11854.0182	10890.2564	12702.0542	13245.7922	7819.5792	11253.4057	13867.1991	8609.9923	11785.3562	13557.8128	13005.2183	9160.9499	13716.6792	12868.9062	12375.6759	8771.7673	12158.7051	12263.719	9061.3905	10543.9648	11848.3981	9272.4342	11864.9369	12551.8049	11241.5469	12181.0053	11451.9043	11383.1182	12752.2944	11483.5931	10038.2563	10908.4332	9463.9642	10455.5628	10145.8713	10890.0943	10765.6414	9331.5263	7726.1395	11458.9963	11649.0514	10491.1738	12165.32
PWY-3781	aerobic respiration I (cytochrome c)	613.6366	156.0138	758.5029	464.9277	532.393	67.6497	95.2655	266.9466	974.6358	424.4748	318.2088	636.5579	140.1858	743.8244	1189.8375	1007.4756	1121.5534	589.7475	1353.3435	1259.5833	128.9694	772.2648	404.9949	610.6694	213.4433	1374.2485	632.4657	158.5465	1225.98	1554.6904	1173.5501	870.3979	1321.7144	1640.0408	1387.2507	1432.8271	3806.9797	2606.1384	440.2764	170.1365	485.574	852.3058	186.5146	227.4445	197.7348	8.1933	61.5656	342.7347
PWY-4722	creatinine degradation II	0.0	0.0	0.0	4.6328	2.9124	0.0	0.0	1.9355	0.0	1.3053	0.0	1.4607	0.0	0.0	7.4398	5.025	0.0	0.0	0.0	4.2164	1.2953	4.0559	0.0	2.8136	0.0	0.0	0.0	1.2692	1.2964	0.0	0.0	2.3728	2.7043	3.7797	0.0	1.3999	2.5564	4.8166	0.0	0.0	2.5068	1.9522	0.0	0.0	0.0	0.8478	0.0	2.7368
PWY-4984	urea cycle	2162.5843	1855.0218	2352.8091	1682.6976	2040.6803	1415.5824	1600.2214	1425.2832	4362.4241	720.9625	3904.411	6373.8941	636.888	1368.7854	4681.3331	3317.2215	1008.3433	3716.7272	3707.4702	3620.7552	1469.1395	5491.7793	2872.3287	2039.3532	2466.4164	3844.222	1653.6268	3148.2091	5214.1847	3226.9088	3903.0161	2843.7574	3333.6889	5028.3276	3155.9853	3019.4625	3396.3217	1816.254	1352.6796	875.8349	1688.6602	3385.7214	668.6841	916.0864	2737.3059	740.389	479.5672	4602.7819
PWY-5005	biotin biosynthesis II	434.4135	363.6019	320.7919	290.277	310.8027	197.6967	248.5304	308.9729	580.4177	125.1934	573.8531	848.543	200.8311	241.8856	551.786	445.7569	102.492	402.6577	513.313	530.1567	234.3766	887.0187	487.9306	245.1082	317.441	413.2758	226.4604	372.0799	725.0464	413.5656	511.5115	362.9688	509.6408	719.0719	466.7926	570.5762	539.9126	274.032	256.0002	195.672	338.9497	490.9855	161.7945	176.3683	577.83	189.65	119.2861	715.984
PWY-5022	4-aminobutanoate degradation V	573.9412	1034.9922	1206.5328	760.1819	995.7926	498.982	1010.4273	614.8916	941.8406	999.1673	974.5258	1045.314	1247.0226	1085.4551	775.6958	639.5646	972.3583	640.2041	975.5822	848.6851	571.6709	1205.9297	709.176	798.958	1153.6646	598.8268	720.7535	496.4576	993.0251	1044.0796	866.4599	800.405	970.0011	1187.6341	966.9331	1237.6919	1238.0017	987.512	623.5339	587.3859	805.6239	1044.5271	1070.7709	1004.0124	1026.2773	558.1002	537.5371	1108.3855
PWY-5088	L-glutamate degradation VIII (to propanoate)	8.5423	1.1799	5.7688	23.9474	19.7199	26.2684	28.858	30.5686	48.6568	8.6405	26.077	38.7708	11.1866	35.7397	20.4644	18.0835	2.2177	4.3114	30.5996	32.7886	38.2837	13.0931	113.4684	36.077	17.8193	14.4707	11.2878	42.0596	25.7351	18.129	19.9482	23.6178	19.6018	17.1161	37.8638	40.0095	21.5204	46.8507	68.7744	30.7246	27.4904	24.058	12.6354	0.0	0.0	5.3662	5.9466	22.7952
PWY-5097	L-lysine biosynthesis VI	10708.3189	10416.1038	11809.9911	10783.0784	12606.745	12523.6805	11066.0502	12286.8042	12439.318	9589.7729	11059.1693	13080.9655	10713.8733	12475.8586	12733.045	12236.0158	10061.2069	12666.3313	11693.7962	12113.8591	9735.8758	11721.4526	11576.9764	10162.9812	11234.9241	11402.87	10938.7153	11045.9452	11717.44	11767.9245	11992.2765	11317.7541	11422.4379	12675.8011	11799.4635	10819.5023	11649.4995	10800.3951	11117.3014	10908.7987	11904.0229	11571.7753	11564.3853	9381.5231	13150.2724	12569.2159	11814.4559	12337.9209
PWY-5100	pyruvate fermentation to acetate and lactate II	15664.0462	15706.8153	17596.945	16052.481	16419.0975	16418.1471	15158.5057	14594.2969	15383.8377	17735.6242	14665.4674	16610.3669	17472.1184	15320.1852	15987.8422	15342.9749	16709.2349	15188.0689	15547.9813	14643.113	14240.4615	15875.8822	14122.6803	15836.1454	16599.5203	15146.6172	16919.7908	14072.9393	15684.2877	16517.7376	15120.372	15640.397	16112.8997	16608.1641	15903.1443	15939.773	16434.6828	16257.8529	15333.0376	16022.6176	16161.5949	16648.0628	17243.8685	16646.3469	15784.4898	15819.3328	16213.5485	15750.5046
PWY-5101	L-isoleucine biosynthesis II	12652.391	10590.8791	12153.3397	11930.4789	12118.643	14032.0621	12485.7884	14786.8382	15283.0002	7778.914	12467.4159	15782.418	9022.9159	13517.9902	15470.5671	14868.2785	10104.76	16361.8324	14920.4513	13732.8339	9443.113	13418.7991	14158.1381	9775.7956	11795.2976	13318.6882	9889.2269	14091.7906	14057.1753	12425.7354	13636.1863	12825.5247	12646.706	14097.9303	12846.0842	10928.4465	11700.2069	9983.5437	11814.6695	11459.9624	12083.9012	11303.9211	9723.5191	8169.4711	12284.3016	13368.2585	11573.393	13441.4789
PWY-5103	L-isoleucine biosynthesis III	10619.2429	8908.2654	10228.988	10176.1993	10183.6894	11840.695	10700.3027	12804.8436	12967.6497	6490.7067	10647.1527	13304.0832	7533.943	11422.5319	13084.8324	12627.136	8517.1742	13735.4614	12717.4238	11589.6973	8035.7429	11355.5363	12047.2584	8276.6258	9908.9836	11323.5239	8298.5952	11986.9992	11980.563	10511.4913	11605.7548	10941.184	10718.6306	11827.6794	10896.5465	9117.0364	9814.864	8397.2708	10095.9507	9737.0003	10286.026	9546.1921	8023.0509	6820.4757	10241.8109	11386.8141	9867.602	11385.0688
PWY-5104	L-isoleucine biosynthesis IV	11558.9965	9619.6886	11460.2448	10102.3037	11108.3733	11560.5583	11098.2169	12685.9702	14213.1663	7317.2358	11597.1532	15131.8159	8465.483	12369.9687	14531.2949	13928.1285	9399.1926	14721.5791	13480.5807	13047.5721	8671.0608	12877.6916	12825.6424	8958.8673	11013.962	12652.3503	9138.0117	12468.8344	13405.1292	11536.254	12644.1576	11688.3373	11802.7214	13580.2761	11658.0988	10335.5125	11047.7413	9349.2073	10224.4606	9174.4155	10973.077	10482.1477	8755.1124	7733.3943	11489.5054	11687.6773	9546.0373	12875.2645
PWY-5121	superpathway of geranylgeranyl diphosphate biosynthesis II (via MEP)	9428.4685	8183.458	10062.414	7972.2592	8832.3544	9058.5879	8951.4991	10004.0955	10410.0678	7747.5015	9270.8424	11281.0507	8152.4109	10123.7384	11232.189	11072.2254	8728.1025	10490.1699	9665.7235	10725.8803	7985.0902	10077.9772	9730.6238	7958.7462	9281.6262	10611.8977	8296.6907	9101.0942	10371.6256	9434.8517	10033.4385	9309.1776	9841.0855	11150.1059	9168.5667	9253.1205	9784.9709	8854.733	8589.6396	7908.8473	8896.3482	8270.6732	7838.1299	8122.9308	9903.8404	10153.8077	8346.0748	10471.9186
PWY-5154	L-arginine biosynthesis III (via N-acetyl-L-citrulline)	1875.7177	1756.8342	1347.1562	1393.7705	1342.9307	1433.5587	2027.6541	2058.7495	1910.6784	1146.5321	2223.4133	1746.8704	1076.1644	2291.4127	1995.8809	2288.2253	2032.6019	1895.5529	1847.827	2701.5533	2475.3685	1736.6962	2594.7986	1934.0135	2309.7005	2682.8208	1216.1343	2276.4554	2186.7149	1927.8475	2264.2456	1951.7288	1939.5833	1918.6674	1667.8067	2369.5423	2366.2671	2276.4671	1723.015	1367.691	1589.6721	1179.1464	1031.524	1799.5257	1421.7197	1265.5796	1409.4596	1817.927
PWY-5177	glutaryl-CoA degradation	178.1961	61.4899	179.6562	130.7442	182.7444	51.625	75.9984	127.0052	244.5119	87.0189	101.28	196.7228	53.287	198.9326	268.1004	264.1528	196.3242	131.8731	382.0869	287.193	86.0871	233.1021	125.4343	146.4642	92.1016	270.8291	141.0368	103.9266	277.0419	256.7706	253.528	206.7272	290.9525	344.3207	316.5586	262.9818	465.1295	387.5583	193.13	75.0208	172.6406	203.6393	100.8638	73.0315	68.3182	39.569	34.0063	131.1041
PWY-5178	toluene degradation IV (aerobic) (via catechol)	0.0	0.0	0.0	0.0	0.0	0.0	0.0	0.0	0.0	0.0	0.0	0.0	0.0	0.0	0.0	0.0	0.0	0.0	0.0	0.0	0.0	0.0	0.0	0.0	0.0	0.0	0.0	0.0	0.0	0.0	0.0	0.0	0.0	0.0	0.0	0.0	0.0	0.0	0.0	0.0	0.0	0.0	0.0	0.0	0.0	0.0	0.0	0.0
PWY-5180	toluene degradation I (aerobic) (via o-cresol)	0.0	0.0	89.3739	0.0	12.8963	0.0	174.1052	39.2736	0.0	0.0	0.0	88.4753	0.0	315.4461	90.731	87.42	0.0	19.8565	187.0027	11.9388	66.1814	19.4357	0.0	96.485	128.1925	110.752	0.0	135.3129	70.9333	0.0	0.0	357.012	220.748	52.949	5.9817	0.0	23.1234	49.3925	290.3345	336.8892	0.0	0.0	0.0	0.0	0.0	167.4854	0.0	0.0
PWY-5182	toluene degradation II (aerobic) (via 4-methylcatechol)	0.0	0.0	89.3739	0.0	12.8963	0.0	174.1052	39.2736	0.0	0.0	0.0	88.4753	0.0	315.4461	90.731	87.42	0.0	19.8565	187.0027	11.9388	66.1814	19.4357	0.0	96.485	128.1925	110.752	0.0	135.3129	70.9333	0.0	0.0	357.012	220.748	52.949	5.9817	0.0	23.1234	49.3925	290.3345	336.8892	0.0	0.0	0.0	0.0	0.0	167.4854	0.0	0.0
PWY-5188	tetrapyrrole biosynthesis I (from glutamate)	4647.6744	4797.9435	5696.2059	4063.7004	4938.327	4704.1888	4510.8155	4463.8148	6069.7318	4141.0851	5241.1859	7186.7138	4949.3058	5344.4687	6297.2512	5188.7892	4207.0839	5221.2012	5341.0787	5324.2903	3991.9636	6374.5854	4777.1683	4415.521	5264.718	5561.8264	4566.8655	4540.7952	5880.5826	5565.3521	5626.6165	4842.2009	5352.8022	6632.1469	5315.014	5392.0464	5942.7027	4858.5091	4259.4583	3917.6048	4814.8798	5429.8549	4538.5672	4482.4377	5802.1017	4828.4527	4382.2575	6014.357
PWY-5189	tetrapyrrole biosynthesis II (from glycine)	4342.0673	4592.2015	5339.1374	3870.0873	4726.4312	4453.7965	4236.0106	4071.5645	5707.0002	3933.2831	4957.8176	6824.0888	4823.5119	5042.1728	5890.8259	4728.3511	3920.3594	4860.7976	5033.917	4990.8683	3761.4246	6073.8756	4443.2485	4220.4703	5011.2482	5200.7112	4391.0632	4267.7053	5540.4325	5301.8631	5301.6084	4507.0702	5005.6126	6256.015	5057.4886	5107.3298	5645.5049	4600.9724	3966.5195	3688.7624	4574.6724	5306.5636	4349.056	4293.4751	5468.1846	4409.0887	4182.9722	5683.9107
PWY-5265	peptidoglycan biosynthesis II (staphylococci)	223.7757	257.9198	245.7785	130.6866	142.3302	118.9371	495.019	714.3708	258.3399	210.0944	11.9869	47.7871	59.6461	107.0288	200.5939	47.8111	83.3284	107.1007	47.8224	59.6655	234.3153	23.9456	23.9513	95.1873	71.5399	11.9861	223.149	269.7017	35.8819	47.8058	118.7667	142.3551	200.5889	71.5072	189.0889	210.985	176.5353	346.2542	47.8164	142.4289	142.3656	177.3651	11.9874	117.5246	358.1321	474.114	474.2907	234.6719
PWY-5304	superpathway of sulfur oxidation (Acidianus ambivalens)	1082.44	1326.54	1451.9	826.38	709.96	2550.34	980.1	1173.38	889.58	1022.24	704.7	936.62	1454.0	1089.8	743.36	716.14	953.18	615.52	509.24	600.78	1292.46	450.06	1231.26	646.54	1220.44	776.72	1526.66	1313.7	782.0	787.28	944.84	717.74	685.18	774.74	737.42	883.9	607.24	991.82	1018.86	1081.82	974.96	602.32	1334.7	1073.0	1297.04	1019.66	875.4	927.64
PWY-5345	superpathway of L-methionine biosynthesis (by sulfhydrylation)	514.5244	127.641	542.1418	305.0274	381.8773	65.9509	101.3869	228.1295	653.3817	374.3463	221.6366	385.8747	162.7463	431.4049	809.2342	612.061	678.067	481.4099	651.4998	666.8027	137.1055	554.7438	363.8014	393.4269	141.6615	737.1436	502.605	135.0082	652.5898	769.9969	621.8047	450.8351	709.6882	804.3125	611.7632	782.0051	1334.0401	1057.7705	273.733	135.2326	351.6824	402.3439	142.7881	173.908	127.34	66.8895	61.9984	264.2586
PWY-5347	superpathway of L-methionine biosynthesis (transsulfuration)	6887.1119	5761.7751	4788.7666	7897.59	6990.1034	8573.5087	7339.7461	9026.9964	8327.3892	2925.723	6678.3277	7030.8436	4817.0944	6908.3834	7548.1951	7573.6519	4420.288	9461.4444	8857.1404	6800.0247	5107.4805	6159.6896	8439.2173	5814.0321	5344.1145	5318.7127	4655.105	8431.6571	7357.2764	6452.3098	7532.3597	7826.8938	6811.8396	6011.007	7742.9108	4057.9724	4416.4084	4156.3426	7431.1616	7415.8861	7037.0913	6691.2577	5650.3597	2546.9105	4891.2583	8129.9036	7594.2505	6427.3641
PWY-5384	sucrose degradation IV (sucrose phosphorylase)	6059.8704	7071.8154	6003.2524	8632.7208	8583.2379	8984.4127	7530.5116	8512.079	6783.1871	6610.8916	6606.4153	5531.795	7263.2199	7298.8788	5739.2746	5764.1892	5674.4079	7521.9507	7493.8898	5708.8231	6524.7778	5243.682	6979.6912	7049.8815	6523.5266	4562.6105	7483.5675	7593.2064	5971.2878	6998.6473	6770.3345	7472.8915	6522.0078	5298.8823	7936.6975	5527.0755	5622.4343	6186.0252	7772.4182	8608.843	8029.6685	8248.086	8319.736	5664.4573	7857.4577	8354.3694	9586.1407	6285.0739
PWY-5415	catechol degradation I (meta-cleavage pathway)	0.0	0.0	0.4988	0.0	1.04	0.0	0.7237	0.695	0.0	0.0	0.0	1.4155	0.0	2.4912	0.3494	0.8466	0.0	3.6355	6.3278	0.3459	0.697	0.3474	0.0	1.4162	0.9967	0.3495	0.0	3.1191	0.9942	0.0	0.0	0.3498	0.3498	0.721	1.0027	0.0	0.4957	0.4979	0.3498	0.849	0.0	0.0	0.0	0.0	0.0	0.4994	0.0	0.0
PWY-5417	catechol degradation III (ortho-cleavage pathway)	0.0	0.0	0.0	0.0	0.5633	0.0	0.0	0.0	0.0	0.0	0.0	0.0	0.0	0.0	0.0	0.2017	0.0	0.0	0.0	0.0	0.0	0.0	0.0	0.0	0.0	0.0	0.0	0.4391	0.0	0.0	0.0	0.0	0.0	0.0	0.0	0.0	0.0	0.0	0.0	0.175	0.0	0.0	0.0	0.0	0.0	0.0	0.0	0.0
PWY-5431	aromatic compounds degradation via &beta;-ketoadipate	0.0	0.0	0.0	0.0	0.5633	0.0	0.0	0.0	0.0	0.0	0.0	0.0	0.0	0.0	0.0	0.2017	0.0	0.0	0.0	0.0	0.0	0.0	0.0	0.0	0.0	0.0	0.0	0.4391	0.0	0.0	0.0	0.0	0.0	0.0	0.0	0.0	0.0	0.0	0.0	0.175	0.0	0.0	0.0	0.0	0.0	0.0	0.0	0.0
PWY-5484	glycolysis II (from fructose 6-phosphate)	13437.4842	12557.2841	14483.0504	12229.8498	12856.1365	13179.0585	12689.7047	12367.3136	12481.6837	13322.0266	12259.6624	12386.8833	13296.6489	12962.6487	13294.5899	13351.767	13632.0093	12391.927	12730.7065	12356.1962	11786.8021	12545.5491	11855.0037	12170.2061	13561.2073	13505.5341	13278.9484	11842.3366	12516.4144	13245.2629	12677.9591	12735.8004	13419.5344	13330.0798	12791.4339	13134.8463	13422.6493	13194.8573	12704.3553	12491.1377	13034.6094	12259.8445	12722.8405	13229.8957	12926.0719	13324.4702	12719.448	12707.4673
PWY-5505	L-glutamate and L-glutamine biosynthesis	8609.7001	7232.7262	8927.2726	6810.6905	7669.6276	9465.6021	7869.8507	8897.2139	9887.6345	5523.9104	8212.1104	11705.6626	6815.9158	9071.4829	10340.1971	9309.7856	6686.7055	10123.0984	8652.1657	9006.7899	6542.0168	9383.7366	8522.7976	6259.1767	8189.3259	9593.5739	6935.6521	9096.068	9604.9871	8464.5217	9303.3225	8094.6038	8346.1189	10123.5771	8135.1384	7432.9308	7402.148	6706.2172	7330.5917	6787.5101	7610.5495	7447.463	6451.0102	6243.1666	9028.9404	9528.3364	7587.9564	9689.6174
PWY-5507	adenosylcobalamin biosynthesis I (early cobalt insertion)	0.0	0.0	0.0	0.0	0.0	0.0	0.0	0.0	0.0	0.0	0.0	64.5915	0.0	0.0	21.7011	21.6839	0.0	0.0	21.6804	0.0	0.0	64.5287	0.0	42.9632	43.0637	0.0	21.6309	21.6742	0.0	0.0	0.0	0.0	0.0	21.7188	0.0	43.1352	21.6877	21.6485	0.0	0.0	0.0	0.0	21.626	0.0	0.0	0.0	0.0	0.0
PWY-5509	adenosylcobalamin biosynthesis from cobyrinate a,c-diamide I	7266.0016	6671.7987	8218.5191	6241.1201	7329.4774	7539.4704	6995.9303	7481.7406	8190.5743	6285.6339	7375.5686	9487.6073	6869.5166	8165.874	8825.4232	8581.3614	6768.2811	8180.8504	7186.1149	8538.8572	6330.932	8092.2345	7489.4533	6536.5166	7447.614	8251.0793	6821.9109	7065.6149	8043.9209	7487.1708	7951.341	7343.9359	7748.2547	9126.4518	7405.8892	7451.971	7517.9904	6839.9354	6868.4434	6383.7233	7175.1544	7022.2182	6732.0861	6602.2028	8663.3283	8393.3791	7014.7074	8547.141
PWY-5531	chlorophyllide a biosynthesis II (anaerobic)	0.0	0.0	0.0	0.0	0.0	0.0	0.0	0.0	0.0	0.0	0.0	0.0	0.0	0.0	0.0	0.0	0.0	0.0	0.0	0.0	0.0	0.0	0.0	0.0	5.696	0.0	0.0	0.0	0.0	0.0	0.0	0.0	0.0	2.9822	0.0	0.0	0.0	2.9836	0.0	0.0	0.0	0.0	2.9331	0.0	0.0	0.0	0.0	0.0
PWY-5651	L-tryptophan degradation to 2-amino-3-carboxymuconate semialdehyde	0.0	0.0	2.1194	0.0	0.0	0.0	0.0	0.0	0.0	0.0	0.0	0.0	0.0	0.0	1.6534	0.0	0.0	3.205	3.6961	1.6532	0.0	3.9005	0.0	4.8373	0.0	0.0	0.0	0.0	0.0	0.0	1.6557	0.0	3.2841	3.305	0.0	4.9058	1.6596	4.9405	0.0	0.0	0.0	1.6558	0.0	0.0	0.0	0.0	0.0	0.0
PWY-5659	GDP-mannose biosynthesis	7702.1079	6899.9263	7443.0912	6629.2872	6824.8266	6607.7526	6935.4449	7301.2137	9163.643	6051.2916	8954.7325	9893.3224	5594.5574	7532.4132	9957.688	9822.9812	7586.2739	8997.2993	8542.6751	9624.631	7860.877	9643.4996	8894.5816	7498.3072	8173.3334	9847.1255	6345.1564	8349.4317	10189.7599	8322.8841	9209.6868	8420.3684	8874.3193	10167.217	7902.7742	8575.7687	9096.0844	8133.8971	6621.0534	5528.6271	6849.1859	7334.011	5245.4918	7124.1016	7248.5484	5579.1046	5268.0762	9565.9168
PWY-5667	CDP-diacylglycerol biosynthesis I	15037.7521	14174.5399	16343.1009	14865.3551	14937.5262	15618.2368	14573.406	15072.8343	15241.4547	15163.2133	14207.5074	15425.0776	15165.2555	14899.4776	15882.1466	15670.4686	14896.0447	15466.3424	15360.1868	14409.5519	13015.7348	14803.2473	14235.263	14246.5978	15038.2861	15057.9963	15064.1814	14216.0827	14922.964	15278.6523	14954.0188	15062.3028	15465.5887	15551.5413	15147.6521	14540.8309	15167.2458	14662.0296	14683.4094	14824.2953	15018.5642	14924.6232	14934.4622	14457.2356	14824.6954	15745.5274	15113.7712	14980.1023
PWY-5676	acetyl-CoA fermentation to butanoate II	2427.1266	1611.1204	2887.4772	1749.3075	2222.7277	1389.7715	1881.8969	2610.0062	2714.6851	1639.3744	2072.8378	3067.0955	1527.4603	2399.8809	2842.6849	3532.4312	2104.0563	2477.5904	2473.1963	2879.0786	1340.3694	2620.1496	2653.006	1882.5307	2107.0548	2306.6357	1644.0166	1848.6078	2805.188	1856.4578	2152.37	2414.3511	2608.9157	2784.5388	2439.6794	2153.8811	2115.6166	2166.5314	2089.1697	1767.7689	2604.1303	1736.0069	1946.1342	1313.0491	2316.6634	1986.6466	1412.3229	2547.0164
PWY-5677	succinate fermentation to butanoate	420.4636	438.7854	465.5093	320.001	362.5226	238.8233	490.8411	220.3129	682.1107	280.9166	458.0393	537.0716	243.9822	387.1738	606.2609	496.1302	255.3063	426.5885	565.2406	489.9288	251.3023	553.8126	494.1018	311.5799	436.8172	491.9979	310.7709	298.6091	360.558	442.2092	436.8533	381.8555	416.193	462.3684	363.0844	595.9116	555.9839	350.875	279.6316	256.3765	371.1703	415.0062	301.5438	293.7483	428.0483	246.5279	227.4807	298.2148
PWY-5686	UMP biosynthesis	14369.6291	13629.5563	15442.4997	14189.6823	14275.4394	14660.9532	13948.9822	14386.0354	14145.3773	14808.461	13340.1379	14064.6709	14635.2028	14361.9784	14918.144	14902.2202	14611.4144	14443.6943	14393.3601	13787.8539	12691.7616	13583.6782	13528.1452	13646.0766	14483.2689	14430.4479	14417.1237	13246.8731	13763.9416	14500.8911	14008.2958	14306.0921	14648.3515	14474.6735	14243.7731	13949.2275	14473.963	14255.2812	14094.5587	14179.4642	14361.1959	14032.042	14244.5762	14239.5926	13944.6667	15116.2639	14594.064	13924.715
PWY-5695	urate biosynthesis/inosine 5'-phosphate degradation	5947.5323	6233.3489	5701.7604	6099.2939	6554.5723	4434.9604	6313.2275	6489.0824	6008.5114	6393.7639	6944.4669	5474.5418	6379.71	6944.8927	6987.9356	7364.9138	7005.8254	5761.9892	6504.1961	8528.4999	7186.6107	6142.1776	7086.884	7112.6283	6823.3452	7567.5669	5991.8145	5177.5375	6870.7568	6651.6589	6915.7312	6990.7067	7283.7639	7762.543	6667.1694	7516.2511	8315.6861	7775.8599	6418.9384	5778.2415	6380.5934	6353.5518	5999.88	7033.2644	6595.2313	6069.3327	6381.143	7052.2854
PWY-5705	allantoin degradation to glyoxylate III	270.0666	129.3848	267.8001	149.5063	220.538	411.2941	168.4595	119.8004	179.8308	117.7428	110.9682	211.5147	147.8687	197.4486	154.9468	129.1238	261.9741	160.3003	158.7328	194.3751	84.2942	101.4789	227.9472	109.2609	187.4594	216.3174	197.3477	225.7065	125.3125	175.7758	168.7933	117.8432	125.5858	128.1854	143.1006	138.748	98.1243	142.3154	127.6522	181.2423	247.9255	135.8118	231.252	176.0772	202.9479	63.1615	163.2555	112.6438
PWY-5741	ethylmalonyl-CoA pathway	0.0	0.0	0.0	0.0	0.0	0.0	0.0	0.0	0.0	0.0	0.0	6.3858	0.0	0.0	2.2992	2.1802	0.0	0.0	2.2619	0.0	0.0	5.9427	0.0	4.3522	3.1957	0.0	2.3166	1.5988	0.0	0.0	0.0	0.0	0.0	2.3907	0.0	3.195	2.0846	1.7763	0.0	0.0	0.0	0.0	2.4316	0.0	0.0	0.0	0.0	0.0
PWY-5747	2-methylcitrate cycle II	5.2625	3.8536	0.2661	2.6222	1.2295	1.3043	0.3859	5.6555	0.0	0.0	0.0	7.7451	0.0	1.305	3.3403	3.3288	3.9178	2.621	6.335	0.1863	0.3716	3.6358	0.0	6.5137	2.5263	0.1864	4.5467	1.8649	0.5312	7.6903	0.0	2.8173	5.7845	6.6845	6.753	0.0	2.374	1.8317	0.1865	0.4514	0.0	5.0599	7.814	3.0769	0.0	0.9264	0.0	5.2322
PWY-5837	1,4-dihydroxy-2-naphthoate biosynthesis I	81.1757	43.0996	69.7643	108.7384	122.3484	61.9065	114.0285	330.7841	116.4639	49.0881	45.0751	66.1529	53.6754	111.4323	82.1865	70.9796	71.6116	44.1333	143.526	101.2906	58.8734	70.0505	64.0225	61.9937	29.3829	48.9583	75.7144	104.5226	71.4171	69.2223	164.0647	125.1627	144.0822	110.5484	94.8515	114.6491	98.2523	71.8394	134.9633	83.3141	66.9197	55.0853	37.9411	34.8425	120.7751	97.0224	71.2207	143.887
PWY-5838	superpathway of menaquinol-8 biosynthesis I	265.5754	144.207	230.0435	348.5854	387.5489	198.9377	363.1576	845.6362	362.1637	164.9503	150.3933	211.9719	179.0564	356.1153	266.4857	233.1928	238.4873	144.8877	444.3058	327.9229	196.1392	228.9418	209.2452	206.3974	99.2945	163.8948	249.864	325.3176	233.783	228.6454	508.4584	398.9688	459.5662	356.1424	306.3052	373.5264	322.758	238.8925	422.8879	269.2104	219.495	182.4915	126.8964	117.8603	380.1916	303.5166	231.875	448.6461
PWY-5840	superpathway of menaquinol-7 biosynthesis	267.3215	144.8637	232.0483	352.914	392.3741	201.6952	366.7911	862.6878	365.8386	165.727	150.8966	213.515	180.4206	358.5902	267.8595	234.0569	239.4723	145.4236	449.2113	329.2014	196.7828	230.5362	209.9702	207.4922	99.5166	164.2743	251.8754	328.6205	234.9178	229.9249	513.9812	402.5863	464.0416	358.6289	309.2508	376.1133	324.3461	239.8233	429.5267	273.2243	221.2423	184.0865	127.7772	118.1468	385.4079	309.8134	234.7125	453.935
PWY-5845	superpathway of menaquinol-9 biosynthesis	103.0836	25.1532	99.1046	223.2292	224.8165	121.4966	123.8867	173.6204	227.1815	70.8145	86.2495	130.6091	83.8247	138.2017	144.1041	132.4772	101.9718	81.8225	295.2341	159.145	131.9129	162.1218	133.246	142.2959	41.3614	88.3909	76.5931	170.3587	117.0183	153.8017	261.1329	213.4067	289.1803	160.18	137.6109	182.6109	188.5316	140.8792	241.3903	140.1622	136.2128	127.3706	76.2112	53.8762	91.5423	79.8145	85.5585	170.099
PWY-5850	superpathway of menaquinol-6 biosynthesis I	103.0836	25.1532	99.1046	223.2292	224.8165	121.4966	123.8867	173.6204	227.1815	70.8145	86.2495	130.6091	83.8247	138.2017	144.1041	132.4772	101.9718	81.8225	295.2341	159.145	131.9129	162.1218	133.246	142.2959	41.3614	88.3909	76.5931	170.3587	117.0183	153.8017	261.1329	213.4067	289.1803	160.18	137.6109	182.6109	188.5316	140.8792	241.3903	140.1622	136.2128	127.3706	76.2112	53.8762	91.5423	79.8145	85.5585	170.099
PWY-5855	ubiquinol-7 biosynthesis (prokaryotic)	22.2473	13.143	2.4962	37.259	59.1444	14.8715	29.8876	87.4067	18.186	8.256	7.4659	71.2949	37.6038	37.3696	46.2165	58.9198	14.0632	71.469	111.4444	25.8393	34.2317	29.8873	32.8342	53.3011	36.6626	3.669	56.239	37.0182	46.4485	21.4567	29.5913	36.3095	44.4453	68.0651	29.8404	37.6494	93.2254	67.173	71.0789	27.3086	14.0691	11.5802	24.336	9.8943	43.3264	24.572	11.5592	109.9572
PWY-5856	ubiquinol-9 biosynthesis (prokaryotic)	22.2473	13.143	2.4962	37.259	59.1444	14.8715	29.8876	87.4067	18.186	8.256	7.4659	71.2949	37.6038	37.3696	46.2165	58.9198	14.0632	71.469	111.4444	25.8393	34.2317	29.8873	32.8342	53.3011	36.6626	3.669	56.239	37.0182	46.4485	21.4567	29.5913	36.3095	44.4453	68.0651	29.8404	37.6494	93.2254	67.173	71.0789	27.3086	14.0691	11.5802	24.336	9.8943	43.3264	24.572	11.5592	109.9572
PWY-5857	ubiquinol-10 biosynthesis (prokaryotic)	22.2473	13.143	2.4962	37.259	59.1444	14.8715	29.8876	87.4067	18.186	8.256	7.4659	71.2949	37.6038	37.3696	46.2165	58.9198	14.0632	71.469	111.4444	25.8393	34.2317	29.8873	32.8342	53.3011	36.6626	3.669	56.239	37.0182	46.4485	21.4567	29.5913	36.3095	44.4453	68.0651	29.8404	37.6494	93.2254	67.173	71.0789	27.3086	14.0691	11.5802	24.336	9.8943	43.3264	24.572	11.5592	109.9572
PWY-5860	superpathway of demethylmenaquinol-6 biosynthesis I	69.1755	16.7948	66.4388	151.202	152.4353	82.119	83.3846	118.3141	154.0137	47.3601	57.7961	87.7571	56.1345	93.1582	96.9361	89.0627	68.3178	54.9372	201.032	107.1298	88.6307	109.0192	89.7857	95.5678	27.6356	59.1922	51.2831	115.3762	78.5181	103.4364	177.0246	144.2539	195.7972	107.6735	92.5617	122.8357	126.8421	94.5965	164.0312	94.4642	91.723	85.5455	51.0781	36.0024	61.4611	53.6698	57.4404	114.5849
PWY-5861	superpathway of demethylmenaquinol-8 biosynthesis	180.089	96.9989	155.3657	238.2528	266.0615	135.6581	249.0524	630.3771	248.0125	110.7862	101.1672	143.1261	120.5239	244.3287	180.6439	157.7836	160.845	97.8178	305.8411	223.0475	132.288	154.505	141.8666	139.0841	66.5513	110.1775	168.9513	223.5524	157.8876	154.4321	350.2843	272.994	314.0507	241.8574	208.3169	253.643	218.5776	161.2181	291.593	183.2851	148.7191	122.962	85.3505	78.981	261.0986	209.1639	157.5672	307.489
PWY-5862	superpathway of demethylmenaquinol-9 biosynthesis	69.1755	16.7948	66.4388	151.202	152.4353	82.119	83.3846	118.3141	154.0137	47.3601	57.7961	87.7571	56.1345	93.1582	96.9361	89.0627	68.3178	54.9372	201.032	107.1298	88.6307	109.0192	89.7857	95.5678	27.6356	59.1922	51.2831	115.3762	78.5181	103.4364	177.0246	144.2539	195.7972	107.6735	92.5617	122.8357	126.8421	94.5965	164.0312	94.4642	91.723	85.5455	51.0781	36.0024	61.4611	53.6698	57.4404	114.5849
PWY-5863	superpathway of phylloquinol biosynthesis	92.6845	49.2306	79.6699	124.1151	139.6274	70.7003	130.1405	376.5926	132.9207	56.0696	51.4858	75.5447	61.3053	127.1847	93.8409	81.0556	81.7747	50.4127	163.7611	115.6207	67.232	79.9904	73.1115	70.7965	33.5691	55.9206	86.4537	119.2989	81.5503	79.0483	187.1391	142.8364	164.3971	126.1823	108.2826	130.8476	112.1603	82.0327	153.9987	95.1234	76.4205	62.9138	43.3419	39.8037	137.8286	110.7636	81.3287	164.1604
PWY-5896	superpathway of menaquinol-10 biosynthesis	103.0836	25.1532	99.1046	223.2292	224.8165	121.4966	123.8867	173.6204	227.1815	70.8145	86.2495	130.6091	83.8247	138.2017	144.1041	132.4772	101.9718	81.8225	295.2341	159.145	131.9129	162.1218	133.246	142.2959	41.3614	88.3909	76.5931	170.3587	117.0183	153.8017	261.1329	213.4067	289.1803	160.18	137.6109	182.6109	188.5316	140.8792	241.3903	140.1622	136.2128	127.3706	76.2112	53.8762	91.5423	79.8145	85.5585	170.099
PWY-5897	superpathway of menaquinol-11 biosynthesis	235.3036	127.1393	203.9479	311.3542	346.6677	177.7372	323.9481	781.5091	323.9233	145.3716	132.5018	188.3214	158.3543	316.6477	236.0358	205.9543	210.3714	127.9408	398.0894	290.3158	172.8804	202.8837	184.9029	182.2431	87.2398	144.2041	221.4117	290.9785	206.7693	202.1344	455.4998	355.5686	409.7974	316.2717	272.5836	331.3156	285.4373	210.7258	379.9307	240.6608	194.6249	161.6927	112.1086	103.5635	340.6497	273.7515	206.5797	401.8067
PWY-5898	superpathway of menaquinol-12 biosynthesis	235.3036	127.1393	203.9479	311.3542	346.6677	177.7372	323.9481	781.5091	323.9233	145.3716	132.5018	188.3214	158.3543	316.6477	236.0358	205.9543	210.3714	127.9408	398.0894	290.3158	172.8804	202.8837	184.9029	182.2431	87.2398	144.2041	221.4117	290.9785	206.7693	202.1344	455.4998	355.5686	409.7974	316.2717	272.5836	331.3156	285.4373	210.7258	379.9307	240.6608	194.6249	161.6927	112.1086	103.5635	340.6497	273.7515	206.5797	401.8067
PWY-5899	superpathway of menaquinol-13 biosynthesis	235.3036	127.1393	203.9479	311.3542	346.6677	177.7372	323.9481	781.5091	323.9233	145.3716	132.5018	188.3214	158.3543	316.6477	236.0358	205.9543	210.3714	127.9408	398.0894	290.3158	172.8804	202.8837	184.9029	182.2431	87.2398	144.2041	221.4117	290.9785	206.7693	202.1344	455.4998	355.5686	409.7974	316.2717	272.5836	331.3156	285.4373	210.7258	379.9307	240.6608	194.6249	161.6927	112.1086	103.5635	340.6497	273.7515	206.5797	401.8067
PWY-5910	superpathway of geranylgeranyldiphosphate biosynthesis I (via mevalonate)	6095.9861	6672.2985	6527.1237	7726.2622	6889.2143	6731.0191	6297.0023	5691.4008	4833.0735	8654.8564	5401.6808	3223.8873	8016.7332	5163.0497	4466.9359	4826.6953	7160.3054	5187.2276	6190.7136	3901.6922	5962.3358	4603.9908	4939.682	7358.6893	6401.2621	4597.2421	7588.2876	5299.6162	4571.8688	6431.1271	5200.1984	6454.3583	6236.1651	4268.7052	6664.2025	5951.9748	6064.0291	6829.7442	6988.5467	7818.2243	6920.8425	7458.5425	7963.0182	7481.8289	5138.5041	6339.2176	7847.8548	4429.7813
PWY-5913	TCA cycle VI (obligate autotrophs)	6285.8466	5477.6926	5957.8203	6445.2661	5449.0057	6645.5172	5637.1137	6167.126	5215.4951	6198.21	5173.0238	3791.5659	5244.7282	4563.6281	5028.046	5459.8412	6234.1265	5794.1388	6449.4109	4115.1099	4975.3989	4903.0235	5305.0964	5548.9037	5551.3847	5172.9896	5644.794	5749.7398	5248.9747	5812.5276	5195.7324	6060.5335	5944.9203	4150.6422	5839.8484	5232.2435	5724.5141	5937.4802	5932.9796	6513.1295	5850.7409	5773.4925	5728.7316	5741.5315	3828.7837	5478.4234	6011.3204	4205.8062
PWY-5918	superpathay of heme biosynthesis from glutamate	1498.1182	2152.3242	1697.8196	2011.071	2069.5399	1408.3395	2216.09	1541.5848	1733.8475	2140.5217	2240.6219	1143.5418	1626.2316	2516.0567	1535.7987	1382.1285	2457.1507	1345.2532	1815.3364	2176.9841	2394.5131	1745.9532	1604.8397	2440.1414	2466.6627	1453.371	1489.5002	915.1062	1754.7421	2228.1698	2256.4372	2271.7379	2427.1394	2557.4197	2059.0077	2579.9096	2422.1388	2599.939	1915.3267	1583.1216	1949.2073	1721.0059	1589.1445	2573.8111	2179.8597	1397.5392	1796.6094	2200.1361
PWY-5920	superpathway of heme biosynthesis from glycine	204.9445	67.6626	265.084	191.3326	266.4892	31.4763	78.904	136.8942	358.8942	145.5013	133.5151	255.3275	73.6184	295.467	427.1104	340.7434	418.6597	221.7534	563.4507	457.1041	94.2016	320.1413	171.175	248.6927	81.799	467.0488	232.7433	133.6516	447.0043	562.9073	434.2595	328.7453	496.9022	585.0748	511.4792	536.7504	1233.1446	901.7725	231.4522	92.5939	171.0053	340.2774	88.4405	85.7407	81.6577	3.9919	30.3205	154.7201
PWY-5971	palmitate biosynthesis II (bacteria and plants)	4250.0185	3965.7697	2360.1525	3064.8392	3426.8322	1997.5385	4669.5707	5810.1973	3880.2437	2357.4797	5103.6012	3065.9493	2564.9643	4959.419	4107.5274	4880.0228	4362.9354	3337.6234	3224.2561	5166.5563	5400.062	3505.7497	4958.9885	3908.5882	4098.9937	5155.8326	2828.5084	4409.945	4683.9856	3505.3006	4547.7902	4100.2741	3860.4038	4351.4722	2844.002	4183.2002	3609.2181	4011.2432	2843.1874	2440.8387	2721.5624	2548.6694	2277.3432	3824.5084	3197.3648	1466.7961	2094.6032	4220.2053
PWY-5973	cis-vaccenate biosynthesis	12161.2165	11518.5671	12507.1416	13306.6968	13832.9403	14101.8345	12898.2806	14813.6508	14455.808	10293.1645	12784.2906	14339.0493	11759.2033	13786.1631	14677.4843	14140.4848	11107.0172	14908.8191	14601.2753	13764.6977	10806.9352	13040.8129	13873.9171	11661.922	12410.1824	12752.1776	11650.2467	13119.9749	13595.1521	13154.7565	13714.0507	13479.0259	13195.8282	14206.7418	13874.5661	11874.0877	12984.7913	11820.0678	13102.3532	12879.5255	13350.3072	13097.9692	12305.6907	10107.6602	13760.7613	14448.322	13796.7558	13726.7286
PWY-5989	stearate biosynthesis II (bacteria and plants)	2884.1544	2641.2197	1502.7647	1944.2806	2208.3147	1242.1063	3140.854	3971.4812	2556.1454	1511.5407	3527.5742	2003.6763	1627.8697	3410.2359	2763.8138	3366.1265	3010.618	2161.6924	2063.9905	3682.3972	3894.4672	2305.8928	3408.6197	2594.939	2756.0024	3676.6789	1819.1841	2952.0134	3198.9105	2287.2565	3074.6203	2712.3525	2556.3747	2956.9792	1806.1375	2852.731	2399.7923	2715.7789	1811.722	1529.6048	1732.9173	1597.4201	1431.1347	2618.719	2072.1508	903.2643	1300.6725	2833.6652
PWY-6071	superpathway of phenylethylamine degradation	0.0	0.0	0.0	0.0	0.7678	0.0	0.4249	0.4703	0.0	0.0	0.0	0.9588	0.0	1.6582	0.2364	0.3053	0.0	2.5833	4.127	0.2357	0.4646	0.2366	0.0	0.9582	0.0	0.2361	0.0	1.5296	0.0	0.0	0.0	0.2353	0.2364	0.4894	0.7236	0.0	0.0	0.0	0.2362	0.2553	0.0	0.0	0.0	0.0	0.0	0.0	0.0	0.0
PWY-6107	chlorosalicylate degradation	0.0	0.0	0.0	0.0	0.6429	1.2857	0.0	0.0	0.0	0.0	0.0	0.0	0.0	0.0	0.0	0.0	0.0	0.0	0.0	0.0	0.0	0.0	0.0	0.0	0.0	0.0	0.0	0.0	0.0	0.0	0.0	0.0	0.0	0.0	0.0	0.0	0.8514	0.0	0.0	0.0	0.0	0.0	0.0	0.0	0.0	0.8514	0.0	0.0
PWY-6121	5-aminoimidazole ribonucleotide biosynthesis I	10637.3521	10423.5611	11449.3424	11863.3673	12733.166	12560.1685	11530.7287	12936.8757	12628.0985	9395.461	11344.548	12578.296	10865.492	12357.9711	12773.8519	12510.6757	10063.8809	13065.1664	12594.0102	12390.9742	9915.6072	11628.1648	12087.0897	10731.6175	11139.8576	11182.4125	10660.1979	11369.6606	11834.8591	11873.4256	12155.3608	11953.7924	11764.0645	12651.1335	12437.5065	10856.4641	11650.9313	10784.0624	11823.4709	11624.507	12107.0883	11946.1021	11375.5539	9383.0021	12716.7424	13080.7826	12601.6815	12279.1045
PWY-6122	5-aminoimidazole ribonucleotide biosynthesis II	10803.2423	10821.3177	11822.2742	12234.1808	13325.5302	12941.8708	11823.3164	13162.5347	12790.6557	9932.7294	11566.2349	12698.3043	11435.8212	12650.7326	12922.5737	12614.0457	10369.4892	13226.7337	12745.7664	12555.5859	10283.4568	11763.5571	12230.1755	11187.2068	11449.084	11283.5869	11208.1472	11499.161	11966.2488	12216.5967	12381.2069	12212.0626	12018.6866	12889.7439	12794.8829	11156.4755	12047.0784	11265.3274	12197.6989	12029.86	12563.4838	12498.317	12070.596	9787.5462	13267.5825	13481.1891	13175.104	12526.7227
PWY-6123	inosine-5'-phosphate biosynthesis I	10643.3511	10143.783	11016.0386	11396.8891	11837.2291	11884.6739	11234.6126	12612.445	12240.5074	9253.4027	11141.1524	12292.532	10277.0737	11909.0617	12552.0448	12454.5349	10065.7938	12691.4409	12226.6823	12269.701	9802.2799	11340.0487	11928.7251	10371.2121	10889.0705	11362.7064	10192.3098	11237.9935	11801.4704	11413.2495	11841.5216	11683.0667	11576.9441	12354.3648	11869.1043	10597.1278	11212.8492	10485.2187	11321.3361	11054.2481	11464.054	11229.0086	10546.4532	9338.9663	11764.6363	12395.852	11810.6939	11888.8743
PWY-6125	superpathway of guanosine nucleotides de novo biosynthesis II	8098.0502	8485.3767	7864.6502	10612.7723	9666.4361	9479.638	9016.823	9412.0538	10227.1793	7291.6121	9270.7671	10184.4556	8779.4848	8650.205	10140.5665	8898.8184	7552.9764	10337.8737	11014.7449	8788.2007	7310.0028	9872.5215	9476.831	9080.9269	8835.0561	8556.1283	8316.4618	9284.9008	9913.2987	9741.1354	9648.4892	9840.7934	9490.8582	9756.2697	10456.4213	8600.3576	9462.2731	8078.3297	9403.759	9906.0338	9258.7766	10499.053	8460.7085	6994.9334	8236.1858	8990.461	10111.9137	9323.9619
PWY-6126	superpathway of adenosine nucleotides de novo biosynthesis II	14647.1371	14070.6867	15674.871	14990.858	15066.5033	15186.3113	14391.6528	14828.4099	15037.4823	15220.4043	14230.3031	15229.4522	14940.2263	14739.9941	15710.229	15523.6612	14835.9301	15359.0129	15320.2341	14677.3463	13140.7323	14752.1844	14279.9418	14344.3541	14984.9036	14913.2644	14908.1289	13974.6979	14891.3828	15196.7395	14811.8611	15049.0834	15376.6316	15485.1115	15159.5787	14568.9978	15182.5012	14685.4273	14614.9961	14848.8251	14999.0452	15048.6604	14771.9237	14489.5122	14575.6197	15215.0741	15165.1603	14832.054
PWY-6143	CMP-pseudaminate biosynthesis	2.9087	0.0	2.7838	2.6662	0.0	0.0	0.0	0.0	0.0	0.0	0.0	0.0	2.737	0.0	0.0	0.0	0.0	0.0	0.0	0.0	0.0	0.0	0.0	0.0	0.0	0.0	12.5995	0.0	2.7056	0.0	0.0	0.0	0.0	0.0	0.0	0.0	0.0	2.6716	2.0762	0.0	0.0	0.0	0.0	0.0	0.0	0.0	0.0	0.0
PWY-6147	6-hydroxymethyl-dihydropterin diphosphate biosynthesis I	7722.9635	7145.3136	6900.2981	8697.243	8317.397	8724.0068	7788.9427	8583.4597	9260.5621	5696.8398	8389.357	9461.8485	6634.1094	8404.9002	9216.9187	8578.8347	6813.9087	9915.2093	9323.6636	9198.6947	7053.6322	8643.8159	9249.9205	7577.6072	7883.8861	8272.1637	6508.8718	8874.3522	8907.6378	8323.7406	8868.2696	8532.9219	8356.5516	9062.0285	8782.6134	7384.3887	7716.4397	6909.3496	7819.1137	8052.2666	8022.1149	8474.1532	6769.0725	6466.7651	7779.6987	7641.6374	8263.9325	8322.3824
PWY-6151	S-adenosyl-L-methionine cycle I	12094.5949	11572.5206	12446.0386	12610.5582	12086.2301	12940.2285	11925.1271	12322.8446	11885.6931	12358.074	11402.8035	11847.576	12375.4778	12094.1626	12100.5357	12160.7968	12014.9264	12424.7969	12152.3443	11498.2794	10901.8943	11371.1503	11672.0737	11653.5458	12215.1356	11810.0299	12138.666	11784.6719	11835.6659	12131.3464	11809.8657	12074.7481	12129.1764	11852.716	12177.2286	11408.5131	11272.816	11466.0718	11861.5407	12326.2629	12028.2601	12059.9095	11965.9058	11783.8637	11580.9945	12443.1985	12638.6078	11792.852
PWY-6163	chorismate biosynthesis from 3-dehydroquinate	11027.9248	9185.2402	10566.9502	10118.3895	9911.8821	11736.134	10564.9562	12456.8106	12326.4907	7247.0079	10343.4251	12710.1527	8321.8537	11476.8226	12783.0248	12581.358	9135.9907	13101.8349	11971.2184	11731.4465	8541.8772	11019.8001	11926.8987	8422.8342	10075.3521	11464.5258	8555.8427	11617.209	11650.2227	10345.8938	11356.1078	10898.8365	10871.3795	11864.4133	10668.9525	9344.5761	9750.389	8789.2985	10203.199	9783.2989	10194.9332	9102.6782	8156.6018	7819.6213	10117.8253	11901.6017	9942.9154	11339.8579
PWY-6182	superpathway of salicylate degradation	0.0	0.0	0.0	0.0	0.6185	0.0	0.0	0.0	0.0	0.0	0.0	0.0	0.0	0.0	0.0	0.0	0.0	0.0	0.0	0.0	0.0	0.0	0.0	0.0	0.0	0.0	0.0	0.0	0.0	0.0	0.0	0.0	0.0	0.0	0.0	0.0	0.0	0.0	0.0	0.0	0.0	0.0	0.0	0.0	0.0	0.0	0.0	0.0
PWY-621	sucrose degradation III (sucrose invertase)	13796.328	13047.5697	14749.0406	13235.9954	13292.6431	14946.5728	13129.1325	13107.4253	14493.1545	12823.6565	13068.3832	15616.3791	12954.2752	13588.2906	14885.9282	13609.0927	12868.174	15092.9684	14112.2985	13011.6826	11266.414	14112.5685	13288.704	12131.5261	14089.8264	13869.7104	13140.7127	13898.3726	14291.2073	13945.6152	13742.4142	13221.3898	13381.5141	13921.4891	13272.2178	12609.6347	12490.5196	12050.1275	12378.7203	12927.3016	13084.3875	13533.5173	13235.5774	12155.0069	12970.3781	13040.5251	12694.5154	13448.3631
PWY-6263	superpathway of menaquinol-8 biosynthesis II	281.486	141.9317	179.3523	125.532	78.2951	217.9791	162.2627	414.9814	215.6212	242.029	125.957	126.504	145.4815	133.2946	83.5672	155.1909	199.8331	95.9378	121.0085	144.1909	128.7	82.9246	312.1439	168.2526	194.5933	121.2188	403.0683	179.8157	269.9283	153.0155	254.2261	129.2794	143.8001	144.5336	185.1588	160.7813	282.4623	186.9064	485.4986	336.4371	270.1928	117.7851	84.1361	91.9499	223.3922	425.6101	308.0368	216.7023
PWY-6269	adenosylcobalamin salvage from cobinamide II	7299.3209	6699.6101	8248.1899	6267.679	7360.5441	7567.1945	7030.1009	7518.3023	8222.5739	6317.0104	7410.5702	9518.013	6893.5602	8213.4015	8864.0063	8639.7884	6809.9753	8221.5538	7218.7467	8605.5	6372.6093	8122.0024	7534.688	6568.9756	7488.1433	8299.6568	6848.5612	7096.0796	8082.5506	7520.0798	7985.8385	7377.7253	7784.3325	9165.9338	7435.998	7493.1982	7552.9983	6878.3959	6896.4675	6408.559	7205.7284	7042.0952	6757.7975	6640.7403	8699.1261	8416.4915	7039.392	8584.1541
PWY-6277	superpathway of 5-aminoimidazole ribonucleotide biosynthesis	10803.2423	10821.3177	11822.2742	12234.1808	13325.5302	12941.8708	11823.3164	13162.5347	12790.6557	9932.7294	11566.2349	12698.3043	11435.8212	12650.7326	12922.5737	12614.0457	10369.4892	13226.7337	12745.7664	12555.5859	10283.4568	11763.5571	12230.1755	11187.2068	11449.084	11283.5869	11208.1472	11499.161	11966.2488	12216.5967	12381.2069	12212.0626	12018.6866	12889.7439	12794.8829	11156.4755	12047.0784	11265.3274	12197.6989	12029.86	12563.4838	12498.317	12070.596	9787.5462	13267.5825	13481.1891	13175.104	12526.7227
PWY-6282	palmitoleate biosynthesis I (from (5Z)-dodec-5-enoate)	2982.7831	2774.2143	1540.3279	2036.4238	2298.8615	1277.2398	3311.1687	4224.6141	2667.0576	1552.1646	3704.2268	2082.3082	1692.684	3540.508	2845.0229	3474.3906	3094.3188	2231.8916	2147.0107	3768.6694	4043.4665	2407.3098	3539.7736	2712.0403	2851.2419	3776.1503	1883.538	3102.2075	3347.17	2373.908	3205.1499	2826.5431	2647.3828	3063.7756	1874.0387	2944.1201	2457.192	2787.5983	1878.4048	1591.2937	1786.4942	1670.2554	1479.7451	2684.2043	2147.5829	922.8276	1344.4168	2966.3772
PWY-6317	galactose degradation I (Leloir pathway)	13070.399	12580.6563	13874.7681	13232.1763	12827.4424	13735.4667	12783.6431	12914.2565	12699.6591	13632.6057	12146.9678	12707.812	13529.0646	12984.6027	13259.1275	12967.3454	13237.1267	13132.8582	12943.0166	12037.7993	11653.5303	12187.3453	12207.7954	12480.9815	13290.0615	12864.3419	13221.7708	12460.8549	12421.6897	13138.5528	12589.8865	12867.508	13057.2982	12677.5962	12869.6946	12435.1927	12497.0071	12592.5335	12711.0764	13170.743	12856.1933	12849.6389	12944.5287	13041.2671	12384.843	13652.6176	13354.8982	12467.9625
PWY-6353	purine nucleotides degradation II (aerobic)	3148.2553	2519.9036	3475.5526	2469.84	3637.0694	3447.1628	2655.1617	3917.3824	3272.3392	2227.2529	2702.277	3372.5952	2463.0242	3083.9752	3597.013	3768.4582	2918.7202	3683.8906	3020.3787	3564.7456	2189.8334	3221.9793	3338.6937	2636.646	3220.6347	2965.9004	2644.4512	2796.0098	3246.5132	2940.6549	3151.5532	2821.1022	3321.9556	3942.0538	3390.8417	2824.4829	3415.2839	2902.3108	2856.0457	2665.1291	3594.8247	3143.8857	2919.1591	2313.1484	3524.0703	2731.7999	2051.9187	3462.6468
PWY-6383	mono-trans, poly-cis decaprenyl phosphate biosynthesis	0.0	0.0	0.4	0.0	0.9999	1.9997	0.0	0.0	0.0	0.0	0.0	0.0	0.0	0.0	0.0	4.3983	0.0	0.0	0.0	0.0	0.0	0.9999	0.0	0.0	0.8	0.0	0.0	0.7999	0.7999	0.0	0.0	0.0	0.0	0.0	0.0	0.0	2.3996	0.4	0.0	0.4	0.0	0.0	0.0	0.9999	0.9999	1.3999	0.0	0.0
PWY-6385	peptidoglycan biosynthesis III (mycobacteria)	12999.7993	12378.6414	13928.078	13086.7537	13078.3291	13291.4947	12687.956	13160.1957	12954.2369	13530.7811	12318.8505	12895.9606	13260.9723	12865.468	13563.2685	13591.3678	13250.9432	13155.1511	13253.9257	12583.1907	11565.48	12648.8898	12340.2543	12612.0654	13125.2351	13042.2227	13195.0669	12094.2236	12759.0085	13259.698	12842.3142	13120.2453	13450.6195	13310.2918	13167.0755	12734.0049	13269.8896	12992.2704	12990.405	13088.5277	13200.3144	13012.1071	13010.5363	12895.0511	12703.7058	13631.1723	13313.5236	12806.5913
PWY-6386	UDP-N-acetylmuramoyl-pentapeptide biosynthesis II (lysine-containing)	13037.7417	12341.8097	13876.1864	13152.9978	13127.9918	13447.236	12776.9645	13429.0448	13190.6643	13297.7646	12415.4995	13159.1602	13127.4543	12981.2349	13752.7471	13770.0862	13125.4371	13449.5881	13454.1942	12755.9335	11524.0605	12782.1448	12565.8629	12562.2365	13108.5748	13114.2677	13089.8074	12310.1053	12938.4461	13287.4795	12987.0152	13219.6717	13502.1767	13456.236	13285.2623	12684.1251	13232.8289	12892.6727	13078.7043	13139.1478	13264.0099	13020.2334	12908.6808	12711.9814	12775.5319	13783.9946	13369.4581	12947.842
PWY-6387	UDP-N-acetylmuramoyl-pentapeptide biosynthesis I (meso-diaminopimelate containing)	13249.6431	12614.8595	14181.5745	13363.229	13354.4275	13539.1134	12921.0857	13401.693	13194.2416	13782.4319	12554.2113	13113.9224	13572.4515	13091.1566	13817.6802	13840.1258	13494.665	13378.5093	13489.4363	12796.3684	11796.7697	12898.6106	12558.336	12880.6571	13382.2907	13276.2279	13469.8888	12311.1384	12991.6207	13519.4228	13096.8325	13387.9403	13716.0252	13593.9466	13439.7123	12994.6586	13560.1502	13263.3578	13283.1675	13378.2779	13461.3959	13296.6916	13294.4076	13170.7591	12986.4732	14000.6443	13642.5126	13060.5174
PWY-6396	superpathway of 2,3-butanediol biosynthesis	11.1707	34.8897	95.4683	69.6678	40.2432	34.7255	39.7656	43.2765	145.6917	0.0	84.9064	46.1563	0.7999	29.4473	142.2192	85.2954	68.3051	131.9365	73.0573	107.0071	38.392	157.9567	14.4828	81.593	21.9977	13.3695	8.2307	45.4294	96.9184	61.0318	85.5904	38.9722	100.222	221.4323	74.9539	76.2519	127.3877	68.6845	41.2656	35.1887	61.1476	70.2973	27.7897	47.6348	62.4206	73.2131	26.3344	131.7234
PWY-6397	mycolyl-arabinogalactan-peptidoglycan complex biosynthesis	0.0	0.0	0.2087	0.0	0.5217	1.1077	0.0	0.0	0.0	0.0	0.0	0.0	0.0	0.0	0.0	2.3948	0.0	0.0	0.0	0.0	0.0	0.5455	0.0	0.0	0.4174	0.0	0.0	0.4174	0.4174	0.0	0.0	0.0	0.0	0.0	0.0	0.0	1.285	0.2087	0.0	0.2087	0.0	0.0	0.0	0.5455	0.5455	0.7304	0.0	0.0
PWY-6467	Kdo transfer to lipid IVA III (Chlamydia)	1539.07	1244.48	1035.98	1087.59	1180.43	697.41	1438.33	1746.27	1354.33	1316.18	1643.26	1135.31	906.84	1780.45	1680.25	2063.18	1952.15	1383.76	1456.39	2567.49	1972.66	1298.47	2023.0	1425.5	1644.04	2315.15	1079.35	1279.39	1733.04	1469.75	1729.35	1609.38	1691.72	1823.94	1250.83	1864.28	2047.02	1998.46	1273.09	865.44	1194.98	846.35	784.84	1758.84	1165.66	898.39	915.98	1510.26
PWY-6470	peptidoglycan biosynthesis V (&beta;-lactam resistance)	6686.4062	6057.0401	3966.1327	8302.868	7004.5777	8048.8393	7102.4495	6530.5994	5539.9145	2583.1938	6107.2999	4948.267	4330.9948	6200.7305	5812.214	6205.805	4721.4496	4267.5154	6268.7024	5285.9601	5118.6559	5507.7748	5383.1446	6182.3071	5591.7797	4823.8845	4861.6419	5452.4612	5812.4111	6316.5469	6177.8945	7171.5377	6469.4193	4908.95	7337.1006	3790.4523	3734.6884	3660.4832	7498.6513	8208.6391	7221.4782	7026.4951	5785.7992	1664.8661	4146.3408	7351.934	8120.374	5332.9705
PWY-6471	peptidoglycan biosynthesis IV (Enterococcus faecium)	9786.8084	10126.0839	11590.623	10362.9349	10311.6297	10122.4162	9594.8551	9768.9124	8558.101	12176.5937	8627.6508	6895.5304	11794.0822	9104.752	7784.781	8477.4504	11132.282	9695.0391	9746.8715	7364.2118	9281.0443	8271.5631	8784.5228	10492.03	10443.7819	8815.3558	11381.216	8987.3592	7736.9375	10119.5664	8435.844	9484.3207	9998.9259	8535.7174	9830.1276	10030.7456	10190.0932	10709.5188	10239.5835	10787.2699	10509.27	10546.7165	11581.8587	11221.3768	9913.1653	9996.9423	10873.8559	8467.1675
PWY-6478	GDP-D-glycero-&alpha;-D-manno-heptose biosynthesis	872.0431	860.8783	562.9994	588.1282	640.553	672.8491	1047.5431	1254.1557	775.9694	492.1434	837.1459	724.1741	555.2127	994.3157	717.9525	825.4273	699.5009	828.362	624.5362	914.0939	1027.5372	517.6035	897.3685	753.0014	760.1931	888.011	666.8456	925.3788	772.2549	631.1589	834.4076	756.8671	611.681	753.5893	754.2746	771.336	689.3841	854.9513	1050.469	756.7348	744.6622	493.2979	554.7346	746.9848	734.5122	1112.9645	815.9976	946.0671
PWY-6507	4-deoxy-L-threo-hex-4-enopyranuronate degradation	1612.8874	1381.0772	1448.3492	1127.7573	1462.1492	1327.3914	1733.1329	1610.367	1497.9106	958.2854	1538.1532	1613.2635	1029.3694	2119.7539	2404.1405	2289.0694	1550.946	2185.2012	1529.8355	2409.3782	1937.1391	1231.504	1774.386	1546.242	1651.631	2100.0052	1106.6012	1816.7418	1606.339	1584.4357	1730.4829	1609.5398	1618.8135	1808.2418	1397.0137	1805.1273	1782.6403	1731.2361	1611.6954	1259.5146	1440.2299	1268.5501	884.2295	1458.5526	1275.3319	1761.3163	1444.0552	1824.0149
PWY-6519	8-amino-7-oxononanoate biosynthesis I	1043.0588	532.5129	870.987	584.0968	822.8671	431.6408	587.9459	1235.6166	854.0546	806.5421	784.9598	695.05	661.8049	785.0197	1306.9062	929.618	1013.7498	620.362	848.1452	729.7065	525.3294	1024.8177	828.3482	790.2635	995.9449	1509.7046	821.1041	590.7571	939.8187	916.5645	1069.7883	1006.9029	1097.3554	865.9485	671.4014	1154.9639	1245.1227	1049.2848	684.3482	480.1885	857.8474	558.5048	434.7892	594.3801	868.76	346.1966	397.1682	1041.5754
PWY-6545	pyrimidine deoxyribonucleotides de novo biosynthesis III	4210.0574	4385.1685	4343.2597	4764.27	4287.7639	4556.4566	5056.3816	5145.042	5493.4032	3537.9478	5250.2563	5366.8545	4418.2633	4886.5462	5365.2808	4961.9653	4138.1303	4811.689	5129.1897	4919.0596	4180.4317	4927.1564	5372.1863	4213.2341	4731.9781	4677.9212	4487.5895	4915.4862	5348.2678	4461.2733	4944.6388	4574.608	4465.495	5253.6225	4700.289	4607.7303	4794.1316	4210.8617	4672.9852	4484.61	4566.3749	4438.9554	3969.7025	3751.0641	4641.8882	5215.9405	4730.4874	5302.4314
PWY-6572	chondroitin sulfate degradation I (bacterial)	3.4248	6.8425	9.1141	1.1423	2.2846	0.0	18.1783	3.4228	2.2839	0.0	4.5615	4.5649	0.0	11.4064	0.0	38.402	20.4652	0.0	3.4247	15.9401	18.1454	5.6901	0.0	2.284	0.0	4.5646	3.4245	0.0	5.701	5.7045	15.8925	9.1092	2.2838	14.8115	3.4247	5.7044	2.2844	4.5656	3.4229	3.4244	12.5273	3.4252	4.5662	5.7053	3.4251	2.2836	23.8083	12.5189
PWY-6588	pyruvate fermentation to acetone	2641.083	1288.0829	2929.7778	1522.2836	2449.8063	1032.0556	1309.9981	2546.0834	3425.472	1117.4154	2353.7536	3968.7488	957.6695	1975.8146	4094.7465	4752.4074	1831.4973	3674.8311	3318.7162	3687.0748	1053.8237	3959.598	2833.4185	2139.2966	1768.4167	2603.5498	1136.7401	1713.4702	3644.1393	2286.7891	2931.063	3276.1933	3681.4097	4404.2273	2898.3823	2714.1785	3640.6461	2581.2939	2080.8667	1502.95	2985.2471	2455.2187	1618.5532	887.7665	2266.8089	1212.8224	1050.4972	3085.4535
PWY-6590	superpathway of Clostridium acetobutylicum acidogenic fermentation	431.8042	146.9613	443.6126	322.1152	434.4185	117.3661	171.2945	278.2722	597.4712	227.0769	239.313	489.336	146.565	500.4522	712.1404	630.7389	538.2187	333.4747	1098.4358	736.532	208.1653	573.9956	294.2642	363.8757	217.1462	700.2398	371.5818	242.9617	711.6732	763.4276	618.0159	497.777	743.1857	911.5328	783.0521	773.6672	1881.0027	1256.3398	416.7157	166.5554	385.1832	532.6758	237.1963	174.6706	155.5636	87.6518	75.8549	303.5269
PWY-6608	guanosine nucleotides degradation III	3247.3488	2596.0031	3475.5139	2449.3146	3320.2929	3330.4245	2593.7634	2916.045	3085.8201	2149.9016	2538.7755	3345.9503	2470.0454	3671.4129	3316.0817	3123.7409	2738.3548	3627.558	2625.6337	3451.5473	2183.1977	3001.7283	3144.3019	2229.5241	3239.8797	2949.5117	2567.5318	2903.1354	2848.8494	2877.4959	2946.7964	2549.3759	2888.4633	3329.5683	2712.2954	2717.2809	2600.9414	2286.933	2331.4444	2695.2081	3087.4903	2689.7171	2913.3284	2500.1274	3522.3926	2508.6296	2529.5718	3014.7845
PWY-6609	adenine and adenosine salvage III	13813.2492	12662.7342	13215.2431	15364.0594	14617.2425	15341.8348	14192.3835	15272.3914	16248.884	10026.8384	15003.2956	17371.5525	11523.2591	14105.4307	16633.2801	15912.6088	11705.2645	16337.4162	16549.2134	15259.1497	11599.7101	16493.8618	14980.3864	12998.2929	13553.7285	14570.7196	12122.0685	14997.9231	16571.5783	14669.5653	15580.3864	15360.2079	15199.6722	16488.1135	15963.331	13085.3818	13668.0756	11855.1174	14369.5956	14552.958	14358.6015	14982.7148	11804.4068	10227.7716	13988.3351	15235.6936	14660.3296	15890.3763
PWY-6612	superpathway of tetrahydrofolate biosynthesis	9008.0438	8176.7505	7893.9972	10048.9548	9356.5034	9887.8209	8985.0273	9842.1203	10342.3958	6346.0932	9474.0651	10432.3302	6862.7269	9276.1012	10359.9129	9769.5969	7717.0291	11142.5325	10697.888	9994.4045	7929.0179	9794.3176	10193.9533	8597.6102	8872.1556	9382.4556	7326.1711	10041.4832	10109.6035	9484.7438	10006.3483	9853.7679	9643.0894	10104.3979	10035.6436	8370.8204	8869.1298	7905.0333	9016.2311	9268.5974	9086.4985	9623.307	7249.5351	6989.0453	8413.0492	8765.6194	9363.9399	9467.923
PWY-6628	superpathway of L-phenylalanine biosynthesis	3129.8288	2471.3081	3353.0631	2287.7775	2058.4342	3346.2678	3328.8227	4861.3303	3426.258	1583.1102	3413.7818	4459.9783	2371.2794	1812.8873	2916.0291	2410.2321	910.4892	2212.9538	2882.0673	2860.2075	1889.5328	4241.7754	3145.7869	2045.4029	1976.7374	2313.9415	1961.5134	3147.5907	3795.1427	2112.5116	3396.7311	2583.4314	2860.672	3556.6848	2927.5697	2885.509	2523.3998	2028.3512	3566.3815	2735.3033	2889.2298	2741.6055	2982.0831	1455.9948	3767.3765	3693.7876	2795.9816	4436.645
PWY-6629	superpathway of L-tryptophan biosynthesis	0.0	3.9582	0.0	75.5204	170.1486	71.563	98.5502	102.4869	27.8978	27.8398	35.8759	54.6045	59.5369	87.2794	33.6316	1.6798	8.0323	70.4348	386.3303	88.9507	133.2002	1.6797	27.8954	121.0863	11.9852	5.6371	27.8634	156.3329	11.9877	20.0011	11.9875	33.6173	25.6188	11.5087	37.0717	27.8725	3.9584	7.9126	228.537	108.4667	20.0002	8.033	35.8334	0.0	0.0	11.9879	20.0004	11.9872
PWY-6630	superpathway of L-tyrosine biosynthesis	3112.4377	2457.4026	3338.4061	2280.7528	2052.4673	3339.1401	3310.1371	4833.4443	3413.6563	1572.6837	3387.8804	4437.4154	2359.1117	1806.8048	2906.0758	2400.4475	907.5445	2207.6897	2872.0035	2837.1699	1872.8322	4213.1878	3125.5881	2033.0132	1967.005	2300.556	1956.2079	3135.2541	3768.3085	2104.9095	3377.3314	2572.1295	2844.6968	3533.2722	2916.7792	2859.4578	2510.4214	2014.8302	3550.5666	2728.2916	2877.541	2731.1473	2968.6638	1444.7276	3744.8878	3685.352	2789.0574	4403.2789
PWY-6641	superpathway of sulfolactate degradation	4.1661	3.7495	2.1427	0.0	13.5418	0.0	6.7225	20.4506	11.4715	0.0	0.0	19.5548	0.0	8.4592	2.3998	33.8384	0.0	2.4323	5.4536	17.9906	7.1408	0.0	11.5342	6.6649	17.5508	0.0	0.0	0.0	39.7487	2.3528	16.658	10.9051	12.5951	26.231	12.6261	0.0	8.3312	8.7474	0.0	4.5445	6.3143	0.0	0.0	0.0	11.5626	2.4388	2.4071	6.7728
PWY-6690	cinnamate and 3-hydroxycinnamate degradation to 2-oxopent-4-enoate	0.0	0.0	0.0	0.0	0.4691	0.0	0.3164	0.3055	0.0	0.0	0.0	0.6218	0.0	1.0909	0.1527	0.1527	0.0	1.7127	2.8036	0.1527	0.3055	0.1527	0.0	0.6218	0.0	0.1527	0.0	0.9382	0.0	0.0	0.0	0.1527	0.1527	0.3164	0.4691	0.0	0.0	0.0	0.1527	0.1527	0.0	0.0	0.0	0.0	0.0	0.0	0.0	0.0
PWY-6700	queuosine biosynthesis	5817.4618	4590.0327	3508.9068	6539.5406	5210.1666	6221.1428	6118.3936	8092.1135	6410.9508	3221.4461	5698.816	5107.6079	3592.5042	5889.8242	5959.4786	6460.8196	4765.1911	7486.4571	7093.9519	6513.7619	5194.366	4799.4736	7332.3039	4867.455	4715.194	5701.9696	3858.9796	6997.482	6013.8471	5249.7224	6112.8387	6311.0502	5573.9881	5171.4824	5886.2903	4243.0257	4153.104	4314.8944	5896.5587	5811.7252	5222.2399	4901.8805	3705.3589	3774.3982	4230.7741	6507.239	6344.439	5165.2437
PWY-6703	preQ0 biosynthesis	4725.4622	3584.4284	2923.9136	5685.7991	4431.2298	5420.2708	4995.1998	6473.2541	5439.6653	2739.7652	4712.4284	4244.2085	2924.293	4806.4728	5029.7685	5386.2532	4041.4479	6215.5387	5931.0063	5403.017	4236.0774	4050.3391	6136.176	4055.9353	3875.1267	4704.3995	3406.9758	5943.4689	4959.763	4408.9351	5065.8439	5202.0344	4595.7363	4367.5346	5010.6649	3575.6822	3767.4292	3775.0457	5065.1309	5040.4065	4545.6526	4024.3342	3133.4804	3137.8668	3390.8107	5049.365	5167.9092	4153.4646
PWY-6708	ubiquinol-8 biosynthesis (prokaryotic)	22.2473	13.143	2.4962	37.259	59.1444	14.8715	29.8876	87.4067	18.186	8.256	7.4659	71.2949	37.6038	37.3696	46.2165	58.9198	14.0632	71.469	111.4444	25.8393	34.2317	29.8873	32.8342	53.3011	36.6626	3.669	56.239	37.0182	46.4485	21.4567	29.5913	36.3095	44.4453	68.0651	29.8404	37.6494	93.2254	67.173	71.0789	27.3086	14.0691	11.5802	24.336	9.8943	43.3264	24.572	11.5592	109.9572
PWY-6728	methylaspartate cycle	10.8075	1.8507	0.0	11.7676	0.0	0.0	0.0	20.4628	0.0	0.0	0.0	34.9685	0.0	0.0	18.3577	14.7371	16.0228	0.0	21.5526	0.0	0.0	17.3394	0.0	29.6582	8.3078	0.0	14.9393	6.9226	0.0	27.4678	0.0	11.4214	19.8261	17.4671	24.4895	12.7977	11.5594	6.5044	0.0	0.0	0.0	17.143	17.0492	0.0	0.0	0.0	0.0	17.0509
PWY-6737	starch degradation V	13223.506	11612.8646	13229.1308	12727.1191	12851.7871	15080.0324	13214.7846	15166.5221	14465.12	9640.1855	12565.4873	14610.3581	10781.1508	14092.6673	14896.765	14691.4399	11274.291	15280.9536	14071.1925	13712.9343	10894.1962	12953.9292	14086.4222	10664.6329	12646.1033	13539.2844	11481.9308	14062.2213	13709.7111	12710.6587	13604.0159	13257.7419	13047.4108	13882.1912	13194.1038	11503.5227	11710.7145	11021.1598	12850.0784	12654.2325	12861.4599	11682.73	11072.7567	9926.4059	13339.6822	14838.3168	13056.8092	13670.2884
PWY-6749	CMP-legionaminate biosynthesis I	746.2363	622.87	924.2355	815.9541	784.8926	1128.4913	913.309	1352.6116	765.0961	844.4668	727.8758	853.0386	696.3198	953.7475	663.0265	959.6293	839.4219	572.6427	471.3445	734.8829	714.9611	638.1132	975.8157	623.4071	765.0108	758.1881	1309.5966	886.4442	819.2346	516.1954	653.5048	665.7669	644.3322	627.4723	778.4978	616.4545	406.888	570.7562	1079.8824	1082.7001	810.4213	374.2235	794.0865	501.156	1155.6096	1406.8608	1022.9987	961.6082
PWY-6876	isopropanol biosynthesis	55.8209	54.9572	124.3202	54.9285	104.3805	44.9976	55.804	68.0575	229.949	74.8095	263.9604	312.5541	62.6437	12.5703	160.6914	134.1021	29.949	190.9285	59.0675	118.6406	41.8812	288.5584	53.806	149.8484	63.958	76.0643	190.2076	126.8474	448.3474	126.6736	197.8579	86.2415	174.1258	206.4696	121.1798	91.0897	153.455	78.6648	34.2054	30.2139	37.9189	198.0609	35.8022	34.2116	111.5233	37.9175	9.9933	284.311
PWY-6891	thiazole biosynthesis II (Bacillus)	2099.8836	1868.6657	2408.1313	1423.9259	1687.5184	1643.9332	1809.4535	1353.686	2412.6025	1556.5091	1901.9572	2224.6004	1709.2811	2067.3071	2190.3718	2123.7471	1790.8479	2002.5781	2040.7909	1895.8911	1156.9361	2174.3239	1845.4298	1289.0863	1943.7135	2027.8759	1853.8212	1706.8017	1729.7959	1830.688	1906.2504	1561.995	1755.3113	2170.7105	1585.3567	2187.2788	1953.5547	1418.4041	1419.8417	1448.5281	1491.4179	1494.5251	1839.7904	1543.1994	2159.3998	1384.0343	1051.5321	1750.0762
PWY-6892	thiazole biosynthesis I (E. coli)	5957.0404	5499.5783	6442.9918	4339.3253	4682.9655	6049.2861	5271.1013	5234.5038	5884.7852	4212.0873	4870.7122	5787.3211	5338.8188	6496.5615	5758.2558	5700.4631	4971.1233	5358.8742	5007.6065	5174.5293	4891.7233	5058.5168	5685.2584	4228.5012	5639.0691	5869.1843	4680.1895	5621.1035	4416.8187	5061.8255	5384.6775	4854.2592	5010.0698	5343.5998	4533.7402	5349.1692	4859.0438	4699.2212	4471.3477	4545.4888	4839.9648	3955.0175	4988.654	5060.4864	6085.8546	5641.8659	4691.9868	5038.1503
PWY-6895	superpathway of thiamin diphosphate biosynthesis II	2783.5033	2309.1365	2219.3827	1998.8804	2280.629	1452.15	2537.0008	2538.4681	2754.8184	2245.5801	2784.6327	2396.3698	1849.1884	3060.8844	3076.2474	3368.4659	2971.1837	2693.2071	2704.3702	3575.4415	2517.8247	2525.0021	3114.1172	2248.5099	2791.6299	3453.8715	2100.3117	2312.028	2800.1129	2614.7386	2900.0067	2614.0998	2807.0446	3168.2113	2276.0284	3114.9966	3162.2603	2763.3283	2101.3017	1665.3481	2177.0112	1717.8616	1664.9677	2653.1307	2402.5716	1650.1656	1594.0688	2602.5493
PWY-6897	thiamin salvage II	9370.0204	8875.2172	9601.4712	10115.9712	10068.9444	10956.169	9814.2567	10588.1251	10960.8206	7369.614	9582.0236	11202.7561	8828.4884	10136.2843	10778.4861	10367.3336	8183.8111	11465.2443	10824.9515	9923.3704	8050.5374	10107.9796	10210.1586	8903.5466	9426.1774	9490.5518	8342.7266	10312.1147	10078.5373	9950.4043	10310.6929	9986.5553	9844.3369	10416.2666	10462.8158	8897.0986	9015.3915	8249.161	9685.6072	9671.5026	9818.9521	10080.1452	8861.9497	7741.6608	9902.8188	11016.4647	10496.3373	9995.2855
PWY-6901	superpathway of glucose and xylose degradation	2521.9069	3569.9794	3376.1032	3748.6414	4135.1947	2686.792	2819.4333	2236.8046	2289.0918	4037.5543	2439.8553	1583.1776	5330.9806	3092.4043	2840.628	2318.1134	3869.0393	2326.661	2691.603	2620.9969	3554.6591	2239.3543	2070.3041	4644.6518	3124.3392	3007.7914	4173.4836	1835.0899	2301.1246	3844.625	3286.3657	3411.2792	3761.9875	3591.1368	3940.1207	4083.4494	5327.999	4933.887	3833.78	3817.9363	3680.4477	4349.7832	4525.0937	4199.1877	4082.1652	4402.6165	4797.4666	2803.7985
PWY-6906	chitin derivatives degradation	0.0	0.0	0.0	0.0	0.0	0.0	0.0	0.0	0.0	0.0	0.0	0.0	14.5282	0.0	0.0	0.0	0.0	14.4239	0.0	0.0	0.0	0.0	7.3973	8.2018	0.0	0.0	14.9252	0.0	0.0	0.0	0.0	0.0	0.0	0.0	0.0	0.0	0.0	0.0	0.0	0.0	0.0	0.0	0.0	0.0	0.0	0.0	0.0	4.8049
PWY-6969	TCA cycle V (2-oxoglutarate:ferredoxin oxidoreductase)	4320.9716	3502.201	3257.2028	4069.2334	3995.2729	3596.9789	4519.4808	5664.0572	5053.6891	2610.9934	4473.1867	3957.1209	2463.3151	4792.4211	5061.2091	5245.8062	4406.4901	4885.0217	5482.2305	5705.2853	4327.5093	3837.3303	6097.6642	3839.3129	4455.4979	5142.6611	3067.5924	4695.5853	4827.8006	4387.7365	5045.4946	4688.821	4723.8478	4867.4931	4380.3767	4366.7837	5012.4345	4562.6385	4461.6023	3744.5978	4266.4859	3281.4038	2806.8308	3469.2214	3426.3441	4233.5045	3994.0743	4067.6307
PWY-7003	glycerol degradation to butanol	2257.6124	1779.3153	1438.0007	2702.9135	2385.3645	2029.7814	2004.4455	2836.3379	2899.4291	1017.7406	2615.3576	3340.1776	1662.8283	1971.5507	2689.0363	2458.326	1138.0279	3297.0588	3155.4735	2451.7275	1359.0662	3199.9453	2916.5673	1974.9722	1691.9731	1816.1245	1478.8507	2544.0359	3021.6465	2087.2185	2684.49	2553.7027	2494.6666	2742.3132	2946.8413	1924.4665	1862.1329	1283.2527	2545.105	2546.2305	2303.0721	2682.0873	1641.7068	706.1861	2232.5061	2081.4612	2021.6744	2702.6808
PWY-7007	methyl ketone biosynthesis	0.0	0.0	0.0	0.0	0.0	0.0	0.0	0.0	0.0	0.0	0.0	0.0	0.0	0.0	0.0	3.9734	0.0	0.0	0.0	0.0	0.0	0.9981	0.0	0.0	0.0	0.0	0.0	0.0	0.0	0.0	0.0	0.0	0.0	0.0	0.0	0.0	0.9995	0.0	0.0	0.0	0.0	0.0	0.0	0.9938	0.9929	0.0	0.0	0.0
PWY-7013	L-1,2-propanediol degradation	1480.5076	4633.914	3711.149	5372.4501	5715.7727	3473.0642	3525.134	1810.9188	1748.1562	6210.0154	3462.2069	947.448	7606.2812	3773.188	1112.501	1123.6599	4289.3057	825.6564	2303.0162	2311.4898	4372.8265	2265.1315	1496.9282	6356.4949	4487.6964	930.8953	5815.9047	798.8982	1481.7316	4470.2674	2761.4101	3598.8324	3694.9054	3153.9715	5263.1552	4674.1811	4729.8384	4895.8612	4565.7406	5474.0174	4942.1899	7096.0844	7118.2302	6271.9207	5538.6659	4791.391	7078.4359	3353.8324
PWY-7031	protein N-glycosylation (bacterial)	67.1395	10.8	27.5388	17.9381	2.4	0.0	2.4	1.2	26.4	54.0	0.0	3.6	23.9386	2.4	19.2	22.8	39.6	16.8	16.8	14.4	1.2	7.2	42.0	25.2	1.2	18.0	62.0864	0.0	19.1383	31.2	25.2	8.4	22.8	16.8	15.6	33.6	48.0	16.738	4.7324	2.4	8.4	12.0	3.6	13.2	1.2	2.4	2.4	9.6
PWY-7090	UDP-2,3-diacetamido-2,3-dideoxy-&alpha;-D-mannuronate biosynthesis	34.6696	26.5851	53.3868	41.081	65.4832	7.2342	50.491	40.5437	78.7894	15.4383	67.781	83.4948	22.5838	46.2865	90.1151	98.4273	28.4413	74.9797	84.6738	77.053	27.4624	91.6546	38.5457	30.9562	69.3031	32.6697	23.1384	25.5181	76.3	51.043	56.5789	47.1149	59.6713	71.9286	48.0474	54.0824	60.6029	39.5294	28.2035	30.1377	61.7833	55.1134	25.2932	5.1375	51.31	18.2973	15.0767	75.7837
PWY-7094	fatty acid salvage	35.1075	25.422	5.9004	16.7914	0.0	8.1783	0.0	26.4046	2.9804	11.2474	2.9515	51.9133	8.3217	17.2188	31.1079	51.1221	22.6951	26.7316	40.1054	0.0	0.0	67.2342	0.0	36.3566	2.9502	8.8469	36.7073	8.5641	8.8523	41.7395	20.0683	14.4273	33.8869	36.9321	47.0774	39.1556	64.7853	37.659	14.3244	0.0	8.7564	25.3391	34.7347	32.9692	4.3378	0.0	0.0	33.3608
PWY-7111	pyruvate fermentation to isobutanol (engineered)	13363.7319	11581.9721	13095.8242	13032.802	12916.3491	14935.9914	13341.4696	14981.4198	15277.5717	8814.8864	12905.3942	15471.0183	10317.258	14231.6111	15317.1568	14866.5475	11164.9661	16370.5664	15197.3681	13502.314	10136.7834	13556.2576	14142.5381	10816.3513	12681.166	13385.5335	10943.9809	14278.7429	14032.9986	13033.8609	13834.8114	13341.0298	13257.1407	14195.2931	13630.8069	11623.0719	12165.8498	10659.3776	12732.6153	12738.1815	13004.1242	12209.5425	10823.3358	9300.4326	12932.9795	14203.981	12826.0774	13709.8834
PWY-7159	chlorophyllide a biosynthesis III (aerobic, light independent)	0.0	0.0	0.0	0.0	0.0	0.0	0.0	0.0	0.0	0.0	0.0	0.0	0.0	0.0	0.0	0.0	0.0	0.0	0.0	0.0	0.0	0.0	0.0	0.0	5.696	0.0	0.0	0.0	0.0	0.0	0.0	0.0	0.0	2.9822	0.0	0.0	0.0	2.9836	0.0	0.0	0.0	0.0	2.9331	0.0	0.0	0.0	0.0	0.0
PWY-7184	pyrimidine deoxyribonucleotides de novo biosynthesis I	6117.8787	6478.3103	5802.8566	8578.2837	7504.1732	7277.3593	6933.7584	7345.6999	8197.8364	5366.3465	7274.3658	8142.6074	6647.9753	6476.809	7983.7411	6813.9968	5600.8137	8246.5016	9040.2504	6732.2689	5462.0803	7933.7354	7479.3088	7077.1742	6689.4739	6495.6666	6250.9125	7352.2263	7902.4099	7592.2361	7576.4173	7789.3659	7396.5222	7628.7019	8384.8053	6561.7737	7343.101	6064.9446	7354.5193	7832.5591	7145.6621	8412.6014	6381.5806	5124.0129	6166.3805	6800.7129	7899.4965	7258.3495
PWY-7187	pyrimidine deoxyribonucleotides de novo biosynthesis II	8012.6072	8140.4311	8056.6479	9772.4465	9108.0035	8955.3384	8411.573	8788.0082	9472.526	7637.5829	8601.2484	9483.7256	8582.6831	8042.5263	9529.6126	8618.2759	7654.7	9515.326	10096.6683	8152.5079	7044.2512	9330.1483	8623.4356	8672.5072	8473.072	8228.6964	8282.2782	8580.2152	9189.1659	9235.3523	8983.0247	9270.3812	9099.6039	9139.1478	9684.2973	8281.8748	9023.5073	7993.3807	8896.4966	9322.908	8891.7136	9819.8919	8409.7734	7181.1763	7967.8334	8530.0828	9362.4875	8748.2404
PWY-7196	superpathway of pyrimidine ribonucleosides salvage	8124.2283	8390.0392	7785.6018	10337.9231	9525.6167	9417.3978	9047.4635	9612.3656	10546.2444	6959.2511	9360.7723	10566.1477	8487.5327	8748.3178	10480.2535	9128.6806	7432.399	10612.5262	11208.6291	9003.3595	7237.8313	10029.8603	9769.854	8872.0407	8787.2571	8774.2549	8104.417	9507.9767	10084.7547	9736.4102	9822.0557	9894.2074	9506.3351	9942.1046	10373.8655	8566.5996	9439.8383	7937.5226	9274.2248	9647.5546	9121.777	10194.1761	8174.115	6775.3324	8212.1898	9024.4132	9847.8293	9457.9962
PWY-7197	pyrimidine deoxyribonucleotide phosphorylation	5721.4213	6070.1608	5445.0976	8042.2277	7042.6834	6874.655	6557.8577	6975.5244	7822.6725	4957.3319	6835.2454	7721.5982	6260.2665	6049.5616	7552.4077	6401.7603	5207.9286	7710.5	8525.4608	6217.0471	5057.5821	7472.4481	7031.8938	6586.2216	6261.9607	6063.6214	5897.4669	6945.6568	7397.9613	7121.0695	7112.0564	7279.6129	6879.1466	7122.8372	7856.9391	6124.429	6874.9748	5642.6792	6948.651	7374.5923	6731.4645	7872.5585	5995.4067	4730.0952	5810.207	6518.2169	7449.3703	6845.8083
PWY-7198	pyrimidine deoxyribonucleotides de novo biosynthesis IV	2161.6685	2001.7617	2514.4639	1775.31	2086.9738	3359.1397	1870.1321	2079.7281	1894.0134	1612.307	1359.6199	1843.5637	2100.5917	2568.0476	1530.9805	1465.1237	1536.3187	2050.6299	1199.668	1313.9867	1656.275	1413.2783	2063.627	1200.9939	2394.4342	1583.9813	1949.5635	2278.5083	1457.3256	1636.1647	1791.1024	1484.6728	1507.4065	1392.1579	1687.7142	1440.3443	1094.6242	1377.6252	1902.7249	2298.8139	2118.544	1358.8513	2183.6365	1714.1745	2444.554	2140.6934	2114.5403	1752.3616
PWY-7199	pyrimidine deoxyribonucleosides salvage	8100.2058	7347.2912	8410.7281	7080.2252	7783.4987	7732.4333	7437.5389	7942.7716	8575.7603	6831.0898	8149.2555	9276.5153	6968.1119	8002.2154	9178.4436	9026.599	7705.6496	8574.0741	8434.6282	8786.8099	7114.2598	8836.3447	8120.6758	7289.2831	8007.8068	9008.6652	7323.0784	7824.7441	8974.6635	8254.5641	8556.4856	8317.1823	8722.694	9315.1075	7989.6569	8002.4899	8514.0305	7841.758	7345.1145	7037.3207	7797.6048	7519.5036	7002.8222	7188.05	8014.365	7654.2493	7117.5176	8765.1333
PWY-7200	superpathway of pyrimidine deoxyribonucleoside salvage	6592.1546	6694.9586	6441.4424	7928.5456	7485.0669	7295.5589	7013.3063	7404.3492	8110.4131	5841.0123	7427.2473	8233.3909	6764.0899	6720.8879	8102.6507	7270.4632	6160.9304	8011.2227	8607.9801	7066.1981	5883.9983	8033.827	7495.0224	7094.1832	7003.6009	7042.5151	6616.1075	7346.1258	8027.2447	7665.1449	7692.872	7798.925	7639.9608	7885.5134	8079.0187	6895.1377	7556.6057	6523.6014	7260.7983	7486.8433	7267.6429	7984.2282	6585.294	5682.4423	6588.7235	6985.3219	7559.1606	7543.8527
PWY-7208	superpathway of pyrimidine nucleobases salvage	16185.2228	15485.6939	17491.6575	16307.4154	16130.6211	16570.779	15744.6392	15957.1628	15870.8309	17276.2943	15086.0576	15556.8802	16759.3721	15892.2911	16811.5919	16733.7972	16889.1085	16158.3254	16271.1133	15264.298	14475.796	15249.201	15083.2	15713.9635	16415.6879	16257.4797	16778.628	14962.4022	15447.6889	16497.4501	15746.3086	16240.6443	16576.2597	16152.1559	16097.0992	15827.6704	16575.9202	16359.1848	15994.1117	16280.1764	16246.6386	15993.5394	16390.6385	16442.5928	15391.9656	16719.9041	16559.6274	15451.0056
PWY-7210	pyrimidine deoxyribonucleotides biosynthesis from CTP	2601.1888	2468.0464	2911.8093	2307.4603	2617.8219	3884.7618	2355.9852	2607.8931	2439.5396	1977.8639	1781.7679	2377.6315	2580.0583	3041.0406	1998.2959	1885.6022	1911.3407	2610.3968	1613.4894	1707.4803	2040.6998	1861.3503	2599.1245	1580.9923	2886.7129	2007.5009	2397.1354	2826.9212	1913.6971	2108.8787	2291.9454	1937.4099	1951.3414	1825.1753	2198.5223	1849.9114	1455.2577	1757.4831	2411.2691	2870.3214	2633.4709	1801.9485	2646.4024	2069.4175	2900.5411	2643.7446	2670.3007	2241.2151
PWY-7211	superpathway of pyrimidine deoxyribonucleotides de novo biosynthesis	4133.3016	3916.6513	4599.0689	3700.6751	4145.6585	5853.5852	3764.8042	4132.5668	3883.099	3237.8652	2911.9776	3793.5766	4101.2701	4754.0753	3271.078	3102.6192	3138.8969	4149.2019	2677.8847	2819.3974	3286.312	3031.8105	4095.6808	2618.0031	4530.2196	3281.121	3834.0766	4391.2697	3115.1123	3426.3424	3677.1639	3168.016	3195.9716	3000.8675	3544.6336	3030.0499	3424.2147	2898.7101	3841.9522	4483.2532	4165.6075	2954.6689	4183.6714	3365.6303	4519.6119	4199.2106	4226.363	3592.7302
PWY-7219	adenosine ribonucleotides de novo biosynthesis	14833.7477	14033.4703	15823.9792	14742.593	14816.4349	15186.3275	14422.1848	15044.4235	14894.1018	15113.7172	13992.1564	14884.0932	14845.6684	14718.9114	15628.669	15583.3183	14938.7619	15150.9326	15151.8191	14423.1547	13102.649	14376.8751	14180.2898	14082.5858	14895.3195	14979.5932	14818.5471	13920.0984	14539.4105	15046.7097	14680.2465	14941.4918	15244.7664	15203.4079	14866.474	14429.2472	15047.486	14680.6629	14598.5323	14663.6576	14888.9205	14620.6149	14624.6308	14481.2107	14468.8246	15556.094	15022.3937	14584.9791
PWY-7220	adenosine deoxyribonucleotides de novo biosynthesis II	15542.6734	15660.2284	16487.135	17093.0601	17560.5013	16744.6095	15847.8287	15792.1623	17244.0585	17037.625	16598.9456	18131.1675	16677.2657	16243.5847	17602.293	17004.3153	15970.1309	17766.4181	17400.2842	17115.9984	14679.5552	17753.1023	16148.4978	16603.84	16755.8311	16205.8543	16543.6684	15733.3069	17698.9308	17281.4876	16934.5821	16953.9945	17414.7323	18218.1164	17659.3742	16579.7835	17259.7001	16135.2067	16241.7744	16891.8244	16923.1448	18207.8985	16553.986	15929.2983	16213.853	15626.866	17282.6064	17319.4058
PWY-7221	guanosine ribonucleotides de novo biosynthesis	13351.4273	12792.737	14368.3958	13424.6224	13411.3447	13711.9192	12962.3564	13146.4114	12936.2935	14154.5264	12420.1652	12743.0136	13872.8145	13165.8793	13593.1241	13612.2482	13752.2285	13217.1679	13296.5208	12589.4376	11955.5578	12588.9198	12369.7398	12972.6175	13570.9426	13219.1111	13675.7564	12238.9676	12716.7142	13541.0646	12958.1494	13344.6738	13658.5952	13277.3706	13342.2314	13051.5048	13524.6969	13428.6009	13237.7637	13460.9676	13501.5338	13308.9571	13592.9445	13538.5533	12964.977	13886.1095	13787.7404	12777.9849
PWY-7222	guanosine deoxyribonucleotides de novo biosynthesis II	15542.6734	15660.2284	16487.135	17093.0601	17560.5013	16744.6095	15847.8287	15792.1623	17244.0585	17037.625	16598.9456	18131.1675	16677.2657	16243.5847	17602.293	17004.3153	15970.1309	17766.4181	17400.2842	17115.9984	14679.5552	17753.1023	16148.4978	16603.84	16755.8311	16205.8543	16543.6684	15733.3069	17698.9308	17281.4876	16934.5821	16953.9945	17414.7323	18218.1164	17659.3742	16579.7835	17259.7001	16135.2067	16241.7744	16891.8244	16923.1448	18207.8985	16553.986	15929.2983	16213.853	15626.866	17282.6064	17319.4058
PWY-7228	superpathway of guanosine nucleotides de novo biosynthesis I	7473.3019	7859.456	7169.9353	10027.2265	8973.5062	8796.6241	8396.9643	8799.8698	9567.1075	6641.2374	8641.7235	9455.6233	8105.6829	7981.8948	9433.6844	8229.3918	6926.1441	9672.9862	10408.3163	8136.7247	6738.4751	9198.1159	8875.6592	8459.4811	8155.7559	7901.7559	7635.9326	8697.723	9250.8213	9054.0934	8997.3606	9212.7459	8832.2491	9057.5572	9813.3125	7949.6702	8789.7018	7432.1789	8791.2296	9288.0975	8586.045	9815.622	7769.3316	6384.2563	7547.0391	8337.8901	9464.2365	8641.8162
PWY-7229	superpathway of adenosine nucleotides de novo biosynthesis I	15115.7223	14577.7765	16199.2263	15559.3285	15659.6809	15741.9009	14891.8122	15312.1895	15614.984	15748.5503	14783.4013	15878.7622	15465.2512	15270.4985	16291.285	16056.2976	15308.077	15956.1584	15898.7721	15247.9597	13603.7111	15361.9107	14806.7692	14881.164	15529.0522	15424.5544	15440.299	14494.0261	15499.6459	15764.743	15369.7237	15600.069	15938.435	16097.6305	15751.6504	15101.9493	15734.5282	15188.1015	15119.7871	15394.6687	15547.497	15670.1477	15318.8665	14968.4793	15135.5754	15681.3245	15724.6346	15420.3057
PWY-7234	inosine-5'-phosphate biosynthesis III	5366.2446	7339.547	6283.3057	9518.6194	9329.0295	8614.9109	7742.242	7992.3492	6889.0242	7251.427	7050.9131	5111.0439	8657.4757	7322.3821	5752.0862	5533.4889	6397.0614	7421.5339	8195.9511	6112.373	6782.7121	6004.5601	7003.6627	8433.3573	6925.4458	4032.351	7864.9014	6763.9027	6156.1194	7842.0434	7129.4575	7954.8887	7361.2741	6445.154	9009.8348	6690.7975	7429.3698	7345.0226	8680.622	9251.0302	8536.7343	9348.9523	8916.5288	6599.4131	8108.5278	8766.2603	10099.0689	6829.5738
PWY-7237	myo-, chiro- and scillo-inositol degradation	267.0	463.15	551.34	229.85	288.64	131.14	411.57	92.28	513.44	337.0	260.56	259.75	559.71	614.71	529.81	301.7	455.0	387.04	424.91	304.18	175.14	272.42	282.14	311.31	557.25	374.57	227.0	246.84	162.88	368.41	251.71	216.05	259.53	295.44	229.43	491.08	488.05	398.41	178.31	176.2	197.43	242.0	361.46	393.56	276.72	151.77	144.14	120.0
PWY-7242	D-fructuronate degradation	4090.1237	3787.3015	4188.2684	3250.8877	3735.5396	3895.9195	4634.2616	5008.483	3941.4723	2861.122	3778.6613	4047.1121	3447.2779	5227.3158	4768.3619	4409.6082	3545.7659	4864.955	3861.9294	4526.1916	3488.4451	3125.9059	3963.5877	3146.3911	4136.6483	4400.399	3018.8596	3917.3311	3601.4776	3666.7479	3992.4519	3685.308	3676.7862	3932.8451	3581.6585	3710.3579	3487.9283	3432.5446	3828.294	3368.1822	3668.7092	3165.2554	3091.5894	3478.0044	4003.9783	5679.9521	4090.5969	4112.8886
PWY-7254	TCA cycle VII (acetate-producers)	914.924	655.8103	595.5631	548.7249	537.1781	656.0159	751.6306	1189.3391	1104.8058	371.0213	1156.0577	1526.9988	294.1353	500.7565	876.3501	818.3371	315.1717	656.1593	841.8266	936.6722	498.6146	1467.271	1091.9638	513.4904	587.7408	768.4353	557.1267	880.7185	1304.0782	656.8843	1044.2499	683.3224	842.207	1197.0457	938.6106	900.1163	825.1655	498.3769	1050.5236	721.0454	885.3086	816.2494	401.339	390.552	1115.0686	1101.8811	656.3354	1430.9332
PWY-7315	dTDP-N-acetylthomosamine biosynthesis	1574.4689	1377.1205	1931.8515	1152.2659	1494.386	2609.5568	1286.1686	1422.9152	1271.6303	1116.3932	882.5266	1228.3976	1462.4265	1923.1482	1007.706	1037.2273	1050.1209	1403.7429	872.8886	871.1329	1172.7523	925.0212	1392.8176	788.0736	1707.628	1071.1943	1353.9283	1581.9907	957.2759	1121.9914	1204.5958	955.4743	995.8749	968.3535	1098.0494	956.7277	792.4255	936.3043	1300.3103	1578.0865	1504.3561	913.056	1554.8062	1217.7244	1801.4902	1488.372	1415.8171	1197.1424
PWY-7323	superpathway of GDP-mannose-derived O-antigen building blocks biosynthesis	3115.731	2502.7353	2605.7006	2338.2379	2641.1983	1746.62	2733.8234	3113.9776	3107.5529	2508.2161	3235.0542	2819.7743	1991.9959	3422.1197	3717.1838	4366.6767	3634.553	3105.6591	3076.0546	4705.0241	3503.3519	2781.6667	3868.2498	2837.0389	3325.0158	4336.1302	2207.1883	2614.6576	3560.4157	3063.0994	3404.4614	3263.1371	3462.0417	3970.5521	2750.692	3641.6366	4001.8262	3788.1968	2565.3103	1884.5878	2666.7404	2029.3592	1908.9006	3282.7076	2511.0869	2046.9772	1989.9449	3125.5143
PWY-7328	superpathway of UDP-glucose-derived O-antigen building blocks biosynthesis	320.9752	94.4471	218.4293	127.8287	240.4379	67.2479	109.2646	195.3011	354.6074	276.817	128.946	208.5024	190.3808	94.4198	253.4735	385.677	361.6573	136.3965	358.4691	256.8563	44.8646	208.3522	190.8882	212.2476	124.0483	389.5519	455.266	74.6477	434.174	523.2499	386.7872	228.1395	275.4234	515.5518	429.2224	431.4882	1317.5089	797.5065	200.1793	119.2076	269.5343	321.5803	136.4486	120.3307	149.9164	78.4018	92.036	208.5817
PWY-7332	superpathway of UDP-N-acetylglucosamine-derived O-antigen building blocks biosynthesis	344.8555	109.3228	283.1146	216.8554	325.354	60.7228	306.37	232.2429	375.7708	199.8594	343.1698	494.3916	117.2666	228.6504	566.0587	514.1401	140.3484	685.9378	469.1477	522.2039	135.8358	505.2763	213.3188	183.3811	330.0333	133.8849	132.0204	95.5887	449.7725	296.3345	293.8416	252.1712	336.9596	456.4178	253.0281	275.7036	353.0115	255.9617	168.1806	205.2989	452.0633	380.5318	131.3851	24.868	311.7759	86.7322	73.7567	465.5491
PWY-7371	1,4-dihydroxy-6-naphthoate biosynthesis II	107.2134	55.6634	78.4621	50.7321	33.7884	94.7806	66.6732	186.0388	88.7463	88.8242	51.9633	54.4616	51.9334	56.7787	39.5845	61.5738	73.2194	45.953	48.2308	62.9494	51.7618	35.9211	125.2066	68.0647	78.511	45.2463	145.6878	72.6808	106.2384	58.6456	102.1331	52.4008	60.422	62.5581	74.761	63.2997	107.3376	75.7347	212.2254	145.7346	120.4726	46.5897	34.0132	35.1918	87.6821	191.9271	130.0538	87.6317
PWY-7373	superpathway of demethylmenaquinol-6 biosynthesis II	87.2625	24.2415	48.9517	31.7963	6.7936	0.0	7.3395	3.9365	50.4676	71.4327	0.0	10.2982	37.1174	7.2354	28.9253	39.4658	56.1201	29.2584	29.9335	30.5365	3.7809	15.9883	76.1443	43.623	3.8528	30.0819	100.4451	0.0	44.0828	44.6348	51.9531	19.9892	39.1074	33.5053	34.1732	48.1302	75.5441	36.0229	15.1437	7.6837	23.8437	24.3321	9.4891	22.7071	3.8677	7.7575	7.6472	25.1202
PWY-7374	1,4-dihydroxy-6-naphthoate biosynthesis I	29.2674	11.0158	15.4345	12.7399	14.7585	25.2119	25.1456	74.1755	49.7657	47.5271	33.6378	28.9466	31.6925	21.3079	10.5089	35.8086	48.3219	8.8451	21.8467	31.4924	20.8528	16.3538	26.2292	17.0024	32.0804	15.8076	113.3237	22.412	66.8896	27.102	50.8446	23.6858	21.6012	32.6331	35.6817	9.1342	32.6906	19.0961	63.5711	51.2776	38.4128	15.9037	14.7841	4.6072	57.5731	52.2843	45.4447	38.6183
PWY-7376	cob(II)yrinate a,c-diamide biosynthesis II (late cobalt incorporation)	0.0	0.0	0.0	0.0	0.0	0.0	0.0	0.0	0.0	0.0	0.0	0.0	0.0	0.0	0.0	10.4607	0.0	0.0	0.0	0.0	0.0	3.0374	0.0	0.0	3.8217	0.0	0.0	0.0	0.0	0.0	0.0	0.0	0.0	0.0	0.0	0.0	4.0269	1.9411	0.0	0.0	0.0	0.0	0.0	0.0	0.0	0.0	0.0	0.0
PWY-7377	cob(II)yrinate a,c-diamide biosynthesis I (early cobalt insertion)	3728.3887	4091.3358	4572.9121	3786.2286	4458.6057	3821.3699	3781.473	3407.5368	5378.3832	3456.9819	4945.6578	6882.2473	4153.1752	3892.8525	5520.7353	4412.6668	3286.0647	4730.381	4625.3621	4857.3673	3426.4216	6008.0343	4100.6314	4157.4884	4563.0567	4788.4179	3963.7953	4122.3416	5517.9126	4912.0904	5120.9309	4358.8577	4760.7714	6150.8248	4913.7101	4756.359	4838.5178	3857.5483	3892.5221	3635.1941	4218.0124	5250.2743	4017.1564	3835.4528	5300.5896	4238.3016	4075.9454	5740.7682
PWY-7392	taxadiene biosynthesis (engineered)	8336.2959	7791.7076	8912.6831	7704.1329	8398.3768	8478.4361	8210.3213	8673.5089	8249.949	7482.7268	8007.5994	7192.7446	7897.8334	8273.8601	8268.2399	8456.872	8335.8843	8456.1657	8581.5681	7612.5426	7448.3433	7931.0603	7970.8898	7728.7827	8422.7643	8116.4679	8071.006	7824.6647	8155.2637	8572.0998	8310.6219	8477.0825	8713.411	8213.1465	8569.6398	8230.1612	8724.637	8379.0751	8278.7147	7643.3582	8419.187	8043.4229	7585.4745	7905.0656	8297.2845	8975.6661	8073.2913	7985.4348
PWY-7400	L-arginine biosynthesis IV (archaebacteria)	8740.4402	8205.357	9068.723	9553.74	9501.597	10692.1964	9358.453	10741.1178	10871.5028	6350.9456	9068.9595	11035.1822	8013.4274	9696.7314	10689.2983	10117.8873	7301.0793	11238.241	10616.4765	9369.129	7196.6283	9655.7667	9874.8523	7951.3198	8664.9907	8912.9708	7848.5507	9982.3875	9802.6522	9333.1645	9905.6959	9600.2929	9296.4438	10056.6872	9945.335	8059.3541	8644.6669	7656.0045	9473.4069	9338.7634	9464.8643	9267.9845	8183.7886	6522.6263	9469.1225	10843.2438	9954.8704	9781.9787
PWY-7431	aromatic biogenic amine degradation (bacteria)	47.5955	43.7394	34.0827	7.8482	3.6658	5.145	2.7594	8.4611	38.3157	7.3276	14.8001	39.7419	22.4984	20.7872	44.2431	19.7111	35.617	52.7067	7.8231	26.2018	13.0494	40.9026	20.3351	7.2087	9.2747	14.1362	6.0772	66.9191	27.7774	18.9647	27.8893	11.7903	13.3492	26.6341	8.4489	18.6569	20.5742	18.08	8.6867	2.4395	10.4456	24.3598	12.0677	17.3833	2.1064	14.0497	0.9866	51.2948
PWY-7446	sulfoglycolysis	0.0	0.0	0.0	0.0	0.5625	0.0	0.29	0.363	0.0	0.0	0.0	0.7077	0.0	1.2727	0.185	0.1827	0.0	1.9729	2.7635	0.14	0.3587	0.1793	0.0	0.7514	0.0	0.14	0.0	1.1172	0.0	0.0	0.0	0.14	0.1839	0.3597	0.5554	0.0	0.0	0.0	0.1839	0.1858	0.0	0.0	0.0	0.0	0.0	0.0	0.0	0.0
PWY-7456	mannan degradation	807.2288	1052.6825	1087.8868	831.129	742.6847	878.5779	1060.6363	663.9551	973.2504	1087.6593	1101.5043	1068.7368	1104.8851	1164.9075	976.045	1243.7791	921.5395	891.6596	816.9784	1040.2471	1386.9459	840.5073	1065.9089	962.2504	888.195	1112.4702	1017.2015	1064.2935	1270.7527	1064.3714	1277.0854	1164.4408	1280.2875	1267.7795	927.3541	1196.8919	1047.6195	1269.1984	623.3811	565.7353	631.6127	688.188	817.4125	1328.3236	1170.2394	1011.3878	868.4914	1226.3101
PWY-7539	6-hydroxymethyl-dihydropterin diphosphate biosynthesis III (Chlamydia)	7772.9821	7282.656	7055.5957	8762.8927	8404.6174	8804.4721	7952.4553	8684.5711	9338.7509	5961.6205	8476.361	9511.9365	6871.2277	8477.9236	9289.3631	8639.8009	6910.6361	9901.9073	9411.5833	9252.1117	7225.9711	8685.6795	9309.2429	7645.5389	8011.1159	8377.0113	6656.0983	8934.6255	8981.0592	8449.4043	8977.5405	8622.0775	8398.6237	9129.7134	8852.0495	7567.278	7847.8186	7131.8572	7885.6467	8046.464	8056.5475	8572.2614	6993.4458	6654.1646	7867.8878	7882.48	8409.5337	8411.8863
PWY-7560	methylerythritol phosphate pathway II	8849.683	7544.8284	9436.5112	7106.2993	8202.0282	8410.248	8378.271	9533.0466	10031.3812	6752.4429	8807.6875	11122.917	7271.2215	9726.3216	10923.7419	10702.4947	8022.372	10098.9723	9093.1763	10505.615	7439.6487	9682.8537	9336.628	7182.5067	8674.3503	10238.7435	7505.2807	8631.2832	10038.0752	8836.3585	9608.9943	8713.2547	9273.5202	10869.6596	8563.9842	8698.0829	9251.2547	8220.0351	7943.4032	7009.5611	8242.5821	7508.4047	6953.1528	7355.4284	9492.6196	9628.0947	7478.9226	10163.15
PWY-7663	gondoate biosynthesis (anaerobic)	12659.1151	11998.3794	12934.6141	13938.592	14613.6818	14813.1054	13430.7189	15529.7502	14995.8789	10810.7981	13349.9652	14872.1695	12121.9866	14254.5774	15199.9778	14640.1895	11566.6867	15495.6237	15249.3037	14290.7957	11303.7849	13606.1641	14440.4271	12211.0148	12903.6519	13225.5819	12157.2927	13724.0241	14107.2245	13724.1204	14281.7059	14080.4034	13769.7007	14728.9256	14526.9478	12317.9893	13495.6441	12348.8498	13731.6743	13540.3755	14035.4417	13761.7998	12957.1016	10493.7418	14371.6771	14996.8316	14454.79	14215.6508
PWY-7664	oleate biosynthesis IV (anaerobic)	3645.4505	3292.5974	1796.8343	2810.4134	2994.986	1837.9113	4096.0339	5265.5123	3473.9058	1770.1435	4299.1589	2691.4643	1986.2085	4133.796	3535.2202	4155.0805	3460.9338	3057.5898	2954.9196	4257.5983	4469.8298	2983.5413	4444.9819	3249.0339	3246.7057	4203.8904	2245.6599	4013.4802	4024.3705	2978.7312	3917.4173	3632.6309	3286.6305	3455.6945	2561.6504	3306.1763	2782.5603	3137.4398	2560.2536	2233.4458	2419.8181	2267.0657	1932.8238	3009.7772	2446.4569	1343.2605	1915.1702	3475.3065
PWY-841	superpathway of purine nucleotides de novo biosynthesis I	8838.6172	9004.8265	8757.3963	10921.6136	10410.8581	10262.4075	9734.1501	10461.3228	10929.8569	7839.5998	9873.0999	10869.506	9262.0663	9632.2871	10923.1668	9957.3637	8262.2897	11144.9506	11489.6186	9834.0802	8043.7966	10350.9113	10297.6484	9505.3434	9452.1925	9367.0624	8887.5383	9931.2277	10508.2506	10290.7732	10372.5513	10464.3635	10153.1271	10591.1529	10974.5172	9216.3366	10047.8968	8806.06	10065.9832	10320.1257	9984.4434	10764.7931	9121.3993	7646.5105	9290.3967	10073.0292	10727.4474	10143.7087
PWY-922	mevalonate pathway I	5011.4204	5641.4145	5372.783	6666.6589	5800.2047	5617.0602	5234.7828	4619.5847	3836.6945	7623.5521	4395.5874	2451.2303	6962.6095	4141.4765	3493.9847	3807.0317	6053.9687	4146.8795	5086.9107	3027.5554	4993.4557	3645.9895	3956.9583	6340.0551	5303.6134	3621.9372	6531.4687	4305.7513	3611.8949	5327.4804	4177.72	5354.7614	5122.7889	3327.1303	5566.9152	4897.8647	4978.9326	5750.8144	5912.5644	6771.2153	5822.0548	6400.8259	6937.2035	6425.647	4131.7003	5204.6506	6769.5905	3486.5537
PWY0-1061	superpathway of L-alanine biosynthesis	6830.6459	5456.5253	5197.5047	7928.8519	6696.3983	8992.5868	6925.5892	8989.5299	7718.7553	3209.3086	5786.4013	6101.4427	4395.0726	6794.6033	6348.6142	6657.8088	4376.1781	8940.4852	8292.2425	5705.3662	4478.3021	5600.0704	7839.9819	4863.8967	5430.3285	4963.68	4666.8026	8322.2381	5992.0989	5820.2157	6525.9702	7030.4266	5924.1077	4844.1935	7192.4441	3811.8086	3420.6262	3394.4052	7243.026	7771.8122	6779.7758	5982.3268	5370.1954	2968.2449	5474.4027	7520.0562	7388.908	5382.679
PWY0-1241	ADP-L-glycero-&beta;-D-manno-heptose biosynthesis	239.0722	164.5312	104.5004	132.2359	145.3579	212.7809	314.9627	666.9203	267.702	84.6225	216.7781	172.6481	58.58	161.3439	114.4457	170.2129	86.5245	54.3041	170.9971	157.0311	157.6045	173.0464	234.7021	143.3843	178.8469	132.0072	166.9347	243.4946	237.3981	140.6819	321.4349	239.4253	182.0668	171.476	244.8915	183.3975	222.4312	221.3344	494.7703	303.4816	285.9773	134.5806	140.8107	146.5307	306.9311	521.9526	324.005	337.5734
PWY0-1261	anhydromuropeptides recycling	2273.9143	1066.6048	1921.3457	1555.1545	2419.8767	389.2266	1242.2764	2571.0004	3112.0741	1039.2145	1990.6076	2309.8341	1080.0325	2001.9698	3795.6916	2866.9787	2610.6766	1576.8002	3208.8523	2520.1882	987.1759	3057.9799	2029.932	1547.4769	2099.588	3626.1195	2088.8655	1575.251	2904.7307	3183.321	3188.5711	2752.7776	3285.2846	3501.6994	2751.4858	3497.316	5621.6671	4055.7546	1515.5843	958.2584	1354.5625	1914.9509	981.533	1344.2655	1287.8121	716.8522	737.2393	2227.6751
PWY0-1277	3-phenylpropanoate and 3-(3-hydroxyphenyl)propanoate degradation	0.0	0.0	0.0	0.0	0.8969	0.0	0.605	0.5842	0.0	0.0	0.0	1.189	0.0	2.0855	0.2921	0.4215	0.0	3.2726	5.3454	0.2921	0.5842	0.2921	0.0	1.1888	0.0	0.2921	0.0	2.1488	0.0	0.0	0.0	0.2921	0.2921	0.6051	0.897	0.0	0.0	0.0	0.2921	0.4214	0.0	0.0	0.0	0.0	0.0	0.0	0.0	0.0
PWY0-1296	purine ribonucleosides degradation	9658.3049	9232.8553	9426.6185	11706.3342	10985.769	12048.6713	10399.2078	11673.3866	12255.3354	7183.3165	10707.824	13377.5275	8838.3837	10673.0674	11901.4017	10719.7499	7879.6441	13012.5943	12414.4602	10770.1396	8109.0364	11757.6612	11526.0316	9481.136	9655.3287	9612.6879	8925.2984	11735.3783	11839.2794	10555.3775	11219.9088	10878.9619	10631.789	11592.6213	11936.3596	8977.2671	9054.1656	7996.6426	10645.936	11097.0874	10626.5042	11262.181	8885.4958	7104.3484	10541.6049	11707.8763	11410.0846	11676.8731
PWY0-1297	superpathway of purine deoxyribonucleosides degradation	9525.3976	9057.4924	9527.6266	11109.7843	10563.6502	11308.1526	9853.5997	10647.5719	11154.0115	7968.9861	10058.3574	11716.9936	9088.7059	10007.4016	10948.7088	10173.5403	8239.7638	11733.2879	11364.5612	9907.1622	8023.5244	10945.1176	10387.3948	9446.7319	9525.0992	9295.1746	9180.6055	10671.0904	10895.0918	10179.8047	10438.0181	10284.0526	10240.6365	10817.8764	11204.8143	8914.013	9028.35	8224.3732	10275.7256	10785.4536	10343.3376	10795.8775	9084.716	7638.0425	10044.0664	10827.9643	10877.3027	10798.3519
PWY0-1298	superpathway of pyrimidine deoxyribonucleosides degradation	8519.2781	8012.8301	8988.7013	8384.3063	9001.3155	9118.1824	8376.3183	8817.8527	9586.6811	7340.4584	8770.7703	10315.1244	8125.1623	9105.6841	9805.1361	9225.7909	7823.1251	9943.4121	9291.7252	9001.4887	7369.5333	9549.6493	8831.4828	8158.5053	8647.2534	8628.586	8243.6998	8729.0468	9477.6043	8995.245	9194.2802	8859.7466	9165.8806	9841.0749	9181.7837	8308.3745	8507.5891	7835.2467	8522.1958	8440.6357	8887.004	8786.6746	8000.8015	7462.1656	9196.7991	9201.4699	8574.6079	9658.6537
PWY0-1319	CDP-diacylglycerol biosynthesis II	15037.7521	14174.5399	16343.1009	14865.3551	14937.5262	15618.2368	14573.406	15072.8343	15241.4547	15163.2133	14207.5074	15425.0776	15165.2555	14899.4776	15882.1466	15670.4686	14896.0447	15466.3424	15360.1868	14409.5519	13015.7348	14803.2473	14235.263	14246.5978	15038.2861	15057.9963	15064.1814	14216.0827	14922.964	15278.6523	14954.0188	15062.3028	15465.5887	15551.5413	15147.6521	14540.8309	15167.2458	14662.0296	14683.4094	14824.2953	15018.5642	14924.6232	14934.4622	14457.2356	14824.6954	15745.5274	15113.7712	14980.1023
PWY0-1338	polymyxin resistance	0.0	0.4125	0.0	7.9043	27.0464	8.068	12.3318	10.732	5.0489	2.9096	4.9892	8.9305	6.2401	9.7296	4.9635	0.3488	0.8372	7.9346	54.7723	9.8799	15.1738	0.3407	2.9102	14.3346	1.2497	0.8901	2.9102	16.4364	2.1856	3.9321	2.2484	4.9631	4.4801	2.3497	6.0454	4.7439	0.8198	1.5779	24.179	13.4333	3.9843	1.6328	5.8845	0.0	0.0	1.666	2.8671	2.3593
PWY0-1415	superpathway of heme biosynthesis from uroporphyrinogen-III	156.1231	50.9902	202.0381	145.8473	203.5247	23.6619	59.5409	103.8325	274.8338	110.4167	101.0221	193.8409	55.4822	225.839	327.9602	261.7146	324.9858	168.7964	438.7027	353.1709	71.2276	244.2799	130.0222	190.0873	61.6695	360.8175	177.5789	101.2863	344.284	437.0498	334.6195	252.5916	385.0785	452.422	396.6163	416.5147	993.6429	721.1381	176.9905	70.0211	129.8082	260.5075	66.7591	64.7093	61.5423	29.4939	22.7948	117.0822
PWY0-1479	tRNA processing	147.5268	67.6471	33.9587	94.6859	99.1808	87.5043	162.9816	550.6935	199.8209	101.9122	109.4897	109.1221	130.9776	87.8634	79.7818	127.9807	124.9201	79.0815	178.1845	88.7645	91.3924	96.3665	100.2205	109.9696	67.0706	61.2687	399.1322	155.6909	158.5543	135.6907	284.3547	183.6848	170.6622	130.4939	127.4646	183.6494	302.0049	196.2968	260.8108	151.7234	100.5855	59.2319	66.0621	55.9014	217.1814	161.3289	120.8035	257.5752
PWY0-1533	methylphosphonate degradation I	85.0826	36.8969	177.7091	55.4772	129.9048	38.7474	48.7847	100.0276	152.6973	48.7076	84.7593	171.9374	43.6354	97.903	230.237	408.1827	125.0597	248.9455	154.8968	226.4827	55.1916	101.4219	137.8781	162.6186	32.1387	94.2528	35.4957	74.6513	205.1361	91.7473	130.0279	212.153	190.9677	255.4892	124.7881	144.3148	226.4781	134.4781	119.6446	87.1445	141.6369	109.9825	80.391	31.2275	39.1903	18.8184	41.9433	109.7843
PWY0-1586	peptidoglycan maturation (meso-diaminopimelate containing)	14046.5888	13907.9467	15937.4541	14942.0064	14447.7097	15939.4711	13823.8528	13923.0762	12484.6534	15461.8882	11459.829	10542.1081	15799.9383	14208.8637	12741.7863	12923.7885	14450.6257	13598.7884	13664.5186	10790.7618	11930.9968	10664.7731	12195.6036	13494.2561	14136.6004	11669.2553	14528.8482	12447.7495	10481.4724	13836.4222	12190.8126	13710.3254	13611.3554	11262.1515	13671.0774	12526.6606	12554.0486	13434.6622	14211.1898	15334.3663	14911.4373	14144.9993	15744.8998	14295.984	13201.5544	14984.7827	15508.8675	11097.1482
PWY0-162	superpathway of pyrimidine ribonucleotides de novo biosynthesis	9261.6706	9483.4208	9081.4388	11428.8124	10589.4314	10580.8237	10092.3402	10632.6407	11234.199	8337.7544	10128.1185	11105.4564	9838.5884	9818.6375	11300.7882	10122.5824	8690.639	11365.6706	11930.5188	9800.0701	8246.2309	10640.9832	10486.0051	9938.0202	9901.7186	9736.5419	9365.255	10249.7256	10740.4146	10747.8852	10630.3186	10833.6944	10526.6668	10745.9147	11293.2393	9595.3961	10486.5811	9145.7924	10416.3077	10804.111	10262.875	11175.1406	9443.2991	8040.0831	9258.0452	10301.6364	11080.6525	10282.9223
PWY0-166	superpathway of pyrimidine deoxyribonucleotides de novo biosynthesis (E. coli)	7985.8155	8117.4453	7985.0233	9850.6663	9090.2969	8914.9126	8397.6142	8771.5468	9463.2604	7618.9689	8612.6012	9451.7956	8551.0884	8003.5709	9495.2355	8604.0243	7636.1751	9530.3358	10145.2008	8166.4938	7037.2679	9340.6855	8639.3522	8703.2127	8440.2556	8199.3072	8236.2269	8591.65	9215.3457	9210.5096	8978.0549	9298.0499	9119.5334	9143.3257	9723.9506	8270.1311	9014.0457	7967.0085	8903.9862	9360.9163	8869.7143	9835.3963	8353.6935	7166.779	7903.7732	8475.9025	9373.6913	8733.5323
PWY0-321	phenylacetate degradation I (aerobic)	0.0	0.0	0.0	0.0	0.9302	0.0	0.4739	0.554	0.0	0.0	0.0	1.13	0.0	1.9423	0.2791	0.4139	0.0	3.0159	4.769	0.2779	0.5444	0.2794	0.0	1.129	0.0	0.2785	0.0	1.8496	0.0	0.0	0.0	0.2772	0.2792	0.5777	0.853	0.0	0.0	0.0	0.2788	0.3124	0.0	0.0	0.0	0.0	0.0	0.0	0.0	0.0
PWY0-41	allantoin degradation IV (anaerobic)	8.3695	0.0	8.0871	1.5534	15.7027	14.2458	26.1184	21.3349	28.9187	0.0	10.8346	12.382	0.5844	3.7893	21.4204	9.8594	5.9593	19.1378	8.2064	7.6319	8.6093	13.1028	0.0	7.1472	1.0593	3.0112	9.263	9.2945	14.7235	5.2705	12.4612	0.4127	10.667	8.4968	12.3195	7.0379	2.6778	6.3732	5.6757	4.671	11.0005	5.3533	12.0392	1.9913	18.428	11.631	4.3639	5.6661
PWY0-42	2-methylcitrate cycle I	0.0	0.0	0.2852	0.0	1.1551	1.2295	0.3619	0.6565	0.0	0.0	0.0	1.3002	0.0	1.2299	0.333	1.1166	0.0	2.3115	4.1989	0.1748	0.3488	0.3352	0.0	1.2807	2.5767	0.1748	0.0	1.82	0.5695	0.0	0.0	0.3281	0.3393	2.5513	0.9883	0.0	1.5065	1.7253	0.1749	0.4668	0.0	0.0	2.1106	0.0	0.0	0.921	0.0	0.0
PWY0-781	aspartate superpathway	7005.5349	6258.3279	5509.5053	8147.4759	7569.058	8776.3766	7510.0511	8945.2849	8604.5673	3635.0624	7118.5686	7797.5858	5538.4934	7153.4908	7997.4348	7746.901	4932.0188	9328.6454	8937.9864	7120.7289	5457.2073	6932.4186	8286.1198	6334.9196	5993.7988	5905.9973	5410.8956	8335.2836	7765.8783	7071.2878	7878.4777	8014.5605	7289.4228	6849.1145	8175.8574	4880.1673	5306.8163	4879.1434	7709.767	7765.7049	7492.8614	7435.9696	6295.6764	3222.1623	5808.0845	8460.9752	8093.5801	7166.8298
PWY0-845	superpathway of pyridoxal 5'-phosphate biosynthesis and salvage	282.6222	120.9592	240.6101	210.7295	246.1447	63.494	154.7464	421.1208	448.6878	197.5446	184.3006	306.0539	92.0596	299.9077	586.8637	370.8001	462.135	433.9888	937.9719	459.5422	101.0943	369.6623	513.5829	239.667	105.6234	547.0287	286.2511	173.9798	427.1397	623.349	560.6945	419.7759	585.3461	570.7539	476.4299	615.8459	1277.7348	858.3663	251.8487	130.3526	200.3668	303.2439	104.0296	117.0268	176.7765	85.9451	76.8832	297.8737
PWY0-862	(5Z)-dodec-5-enoate biosynthesis	4454.7842	3517.3151	1666.3693	6955.9628	4746.6041	6733.513	5336.1803	7334.243	5669.2163	1548.34	4368.481	4000.8206	1898.6644	4205.3482	4480.7488	4620.8421	3079.0823	7055.2697	7100.9337	3906.9556	4032.2476	3689.333	6282.8546	3570.3396	2971.8707	3746.0787	2302.7299	6645.9989	4573.3557	3886.3302	4734.2527	5586.8916	4151.2188	3049.1954	5607.214	2930.3245	2446.6222	2776.069	5533.2592	6281.0344	4876.6724	4593.8296	2946.3949	2674.3223	2142.215	5501.1286	6127.0534	3481.4733
PWY1G-0	mycothiol biosynthesis	0.0	0.0	0.25	0.0	0.6249	1.2492	0.0	0.0	0.0	0.0	0.0	0.0	0.0	0.0	0.0	2.7487	0.0	0.0	0.0	0.0	0.0	0.6249	0.0	0.0	0.5	0.0	0.0	0.4999	0.5	0.0	0.0	0.0	0.0	0.0	0.0	0.0	1.4993	0.25	0.0	0.25	0.0	0.0	0.0	0.6249	0.6249	0.8747	0.0	0.0
PWY490-3	nitrate reduction VI (assimilatory)	2139.9339	1836.4661	2293.718	1766.591	1957.9915	1774.7214	1768.0639	1877.3302	3867.7711	1127.4138	3490.74	6018.7872	1036.477	1689.6716	3961.2124	3004.8676	1292.3189	3228.5816	3004.1172	3260.1073	1573.4496	5092.6824	2782.3734	1934.5334	2348.4611	3454.87	1963.9019	3030.2681	4963.7332	2705.0861	3417.2757	2510.3425	2928.2142	4536.4422	2862.153	2696.5435	2671.4544	1625.6073	1587.1877	1396.104	1724.4528	2826.0446	1063.7267	981.7966	2810.0253	1320.7744	1066.6818	4344.4288
PWY4FS-7	phosphatidylglycerol biosynthesis I (plastidic)	13566.3688	12900.4525	14678.4954	13550.4856	13492.6332	14181.0055	13158.3976	13499.7343	13706.8101	13759.8	12708.469	13850.1903	13810.4489	13355.8101	14193.8717	13951.0422	13351.6327	13974.6206	13942.9543	12641.6262	11721.7464	13281.1769	12745.5438	12906.7622	13495.9334	13256.7204	13721.1675	12891.6615	13248.096	13746.8986	13316.6327	13523.7572	13813.8694	13742.2997	13662.2978	13044.0195	13510.292	13098.9624	13317.2727	13586.3319	13600.0396	13596.1028	13572.7416	13031.8928	13304.0149	14342.3771	13807.4586	13381.1303
PWY4FS-8	phosphatidylglycerol biosynthesis II (non-plastidic)	13566.3688	12900.4525	14678.4954	13550.4856	13492.6332	14181.0055	13158.3976	13499.7343	13706.8101	13759.8	12708.469	13850.1903	13810.4489	13355.8101	14193.8717	13951.0422	13351.6327	13974.6206	13942.9543	12641.6262	11721.7464	13281.1769	12745.5438	12906.7622	13495.9334	13256.7204	13721.1675	12891.6615	13248.096	13746.8986	13316.6327	13523.7572	13813.8694	13742.2997	13662.2978	13044.0195	13510.292	13098.9624	13317.2727	13586.3319	13600.0396	13596.1028	13572.7416	13031.8928	13304.0149	14342.3771	13807.4586	13381.1303
PWYG-321	mycolate biosynthesis	3374.6854	3036.026	1770.8432	2348.6055	2649.7072	1479.3119	3664.2659	4721.4499	3059.317	1734.447	4126.3525	2397.4758	1924.9771	3995.661	3252.7507	3942.1418	3437.4669	2571.2976	2490.618	4240.6348	4324.8044	2762.1924	3979.3033	3067.3488	3207.9836	4206.6884	2144.5157	3502.5451	3786.495	2721.0725	3634.9514	3222.5213	3031.8283	3466.9302	2168.6886	3264.6047	2769.8123	3075.7543	2169.254	1845.031	2065.0329	1925.7713	1703.7172	2775.6468	2447.9153	1075.736	1544.1149	3333.3657
PYRIDNUCSAL-PWY	NAD salvage pathway I	8654.28	7529.4105	8609.6448	7873.3939	8272.2684	9125.7635	8618.257	9892.5766	9763.17	6269.2684	8610.56	10344.6361	6931.3752	9362.2654	10280.2705	10071.0095	7679.6217	10243.1246	9200.4173	9806.5794	7382.8711	9010.8707	9307.9982	7219.006	8428.9775	9543.4211	7199.222	9043.0918	9517.3071	8659.1523	9330.7901	8828.6689	8903.8008	9867.554	8758.3112	8004.1473	8100.404	7545.1711	8233.268	7651.9813	8255.9507	7697.2594	6860.404	6938.7188	8668.7944	9464.4154	8078.5027	9316.0633
PYRIDNUCSYN-PWY	NAD biosynthesis I (from aspartate)	7868.1516	6507.707	7269.9131	7834.9808	7397.9166	8539.4186	7590.7995	9208.7423	8427.7616	5959.0482	7171.401	7910.155	6256.4361	8562.6133	8644.2612	8944.84	6927.0662	9360.9258	8365.1726	8591.1282	6537.2037	6972.6406	8612.9835	6462.6558	7088.1385	7868.4181	6377.9103	8224.0032	7774.8559	7396.9875	7965.2665	7790.6637	7686.7796	7906.9613	7642.3425	6562.3221	6924.6294	6716.7216	7246.4861	7466.3149	7507.3997	6662.7329	6602.402	5997.099	7434.7049	7971.977	7693.9711	7323.1568
PYRIDOXSYN-PWY	pyridoxal 5'-phosphate biosynthesis I	202.2411	89.7937	175.6241	147.0505	173.8606	46.4496	107.7287	262.5032	301.3161	144.6698	131.5485	211.1784	70.7212	217.6561	403.8163	266.3567	329.7719	295.5743	587.5178	313.4564	77.1194	262.0126	348.1278	171.6901	80.106	392.8423	206.8171	120.4149	293.069	428.0263	376.2022	287.9582	397.0713	387.5985	317.1026	421.1295	812.2673	567.0345	173.3447	91.7243	144.6098	202.5963	76.4472	88.5471	125.3712	61.2717	54.8728	210.7469
REDCITCYC	TCA cycle VIII (helicobacter)	736.5396	210.0638	964.7643	397.9041	605.6188	131.7922	220.6109	420.1601	1124.1335	346.051	453.8803	883.717	114.4104	634.9497	1292.5174	1573.0339	969.9335	760.2068	1345.4262	1288.9647	216.7715	907.923	599.7623	574.8786	341.2841	1199.4747	468.6255	260.6288	1347.688	1231.7757	1071.4035	1010.5706	1253.7233	1609.2546	1260.3066	1288.8072	3131.6929	2172.0581	490.2881	245.3387	816.5979	971.1095	378.8346	256.775	305.3569	165.8666	165.9599	513.8214
RHAMCAT-PWY	L-rhamnose degradation I	2689.2986	1982.6637	1498.2925	3418.315	2609.4095	3427.8082	2947.458	3444.1448	3126.7992	995.8969	2535.7818	2388.0154	1278.8024	2788.3575	2600.7307	2844.4152	1710.8693	4176.012	3552.5231	2714.935	2199.7164	2153.2386	3502.4482	2213.9151	2014.095	1945.4445	1569.1634	3863.5113	2669.5321	2267.464	2622.993	2757.6813	2217.1662	2017.6896	2825.3354	1659.6127	1416.062	1349.5673	2636.0644	3102.9363	2416.9382	2337.1719	1835.6716	1167.0044	1605.1444	2608.2214	2909.2409	2044.2894
RIBOSYN2-PWY	flavin biosynthesis I (bacteria and plants)	9040.6502	8318.5074	8607.6136	9251.4403	9187.1309	9846.9544	9180.4208	10415.1485	10297.6488	7197.3517	9257.6928	10404.7571	7674.266	9217.3679	10473.2038	9846.7763	7820.0133	10550.5722	10410.0502	9797.564	8070.3438	9536.0977	9946.6371	7992.9644	8903.1453	9602.7534	7858.2273	9777.2852	9898.0341	9392.3901	9896.2093	9544.2123	9302.7234	10040.8878	9577.7058	8579.0535	8993.4327	8430.7657	8941.8869	8627.0257	8937.0479	9079.0384	7992.9878	7435.3983	8921.6912	9942.8982	9338.0242	9467.8251
RUMP-PWY	formaldehyde oxidation I	1177.1655	1007.503	702.3492	1591.2736	1172.8007	1647.4874	1120.1192	1297.5656	1168.8571	500.7547	924.197	807.5566	1104.8977	1276.1118	1115.0344	958.6839	1269.2972	1257.8101	1361.5696	905.9361	804.1181	722.463	1131.3207	1125.943	997.3809	873.7238	845.1562	1233.3686	970.7594	1000.4744	1131.0714	1140.5111	1043.2091	756.6323	1377.9366	692.8024	803.6174	1006.5429	1275.5716	1491.0034	1117.1916	1050.5457	1043.3557	530.591	789.4399	1226.3694	1577.2025	737.4496
SALVADEHYPOX-PWY	adenosine nucleotides degradation II	2177.0887	1650.9056	2522.1017	1625.7196	2644.3496	2708.8405	1771.8462	3134.9931	2325.7709	1456.5711	1799.4932	2433.8473	1616.4009	1987.3808	2548.374	2770.2003	1984.8483	2698.9069	2122.3046	2397.4054	1389.9525	2280.4715	2306.5285	1805.1988	2193.7328	1952.535	1791.2255	1924.9317	2289.2604	1983.4052	2165.6233	1911.5172	2340.7911	2877.9073	2513.7738	1867.9437	2484.8733	2049.7125	2039.0263	1790.4292	2677.4433	2262.6045	2007.2762	1460.119	2472.8646	1875.2962	1241.523	2475.6297
SER-GLYSYN-PWY	superpathway of L-serine and glycine biosynthesis I	10317.5432	8623.0347	9870.3945	10309.3672	9909.5907	11502.4406	10499.8135	12371.6518	10931.4784	7279.2248	9181.5416	9894.5271	8425.5549	11194.0633	11164.2516	11735.2475	9023.9566	11985.2677	11160.704	10653.5129	8255.6521	8791.5666	11181.4543	8251.7229	9390.6683	10096.0184	8313.6016	10671.7071	9730.6142	9509.5614	10214.7558	10376.2447	9932.748	9881.8239	10066.6111	8506.4198	8981.3971	8583.4873	10343.6859	10159.5181	10046.4343	8406.1307	8552.3717	7541.8897	9441.0964	11905.8449	10500.5081	9552.94
SO4ASSIM-PWY	sulfate reduction I (assimilatory)	536.7811	414.274	512.9277	332.6308	429.1826	171.6018	279.0977	378.9996	515.3514	492.2665	416.3304	434.7172	550.8665	606.4128	700.7486	598.5577	747.6634	356.127	443.471	469.6424	538.1001	512.6588	525.2993	400.0109	580.1948	812.009	710.2714	274.1537	519.2046	562.0061	489.0973	495.916	530.1327	533.9919	376.3383	606.7818	659.9593	569.0681	334.6702	224.0768	351.7743	260.3577	305.8559	522.8784	301.2462	220.3999	218.6529	504.2341
SULFATE-CYS-PWY	superpathway of sulfate assimilation and cysteine biosynthesis	1127.9359	875.0092	1073.4209	717.4403	911.1856	378.7298	606.0135	819.9338	1092.8191	1006.4169	884.0473	925.7774	1129.6171	1268.4282	1457.8471	1261.2259	1503.5201	771.7489	949.0627	999.5157	1113.8206	1070.1025	1114.8053	844.2713	1201.9614	1649.4536	1424.7397	597.3716	1091.7412	1171.5408	1035.9042	1049.5826	1113.4531	1121.8512	806.5107	1244.6999	1351.1403	1174.0163	721.4896	489.3581	755.1157	562.6821	654.3205	1069.6589	649.3476	483.9307	478.4503	1061.1583
TCA	TCA cycle I (prokaryotic)	2611.7334	2197.1416	2142.8515	2445.55	2470.4696	1843.7549	3007.5285	3908.8282	3487.8302	1532.4298	3041.6718	2529.0381	1416.8818	3100.9642	3335.1667	3270.667	2985.1856	2904.7078	4030.311	3813.6766	2883.1659	2490.9679	4242.3885	2501.239	3079.8424	3525.1784	1984.0989	2882.0473	3318.1482	2968.8041	3560.6997	3037.4476	3223.9828	3433.5535	2908.9023	3186.4798	4096.284	3495.906	3130.7841	2311.7914	2873.4654	2070.5462	1664.6173	2379.5829	2303.9346	2973.5026	2751.1369	2741.4008
TCA-GLYOX-BYPASS	superpathway of glyoxylate bypass and TCA	33.3143	19.4272	0.8963	48.5035	72.7504	33.8659	35.0642	35.0499	19.9293	23.7843	13.9572	27.9764	39.8137	32.5708	36.6364	31.0087	22.402	48.0123	158.1349	48.1791	50.7622	29.0967	19.677	81.8645	6.3442	8.2022	39.5594	48.4817	8.5647	36.1796	20.3765	26.7912	37.8408	22.144	41.7266	41.0017	15.7345	16.9181	87.2833	38.5164	15.564	21.8406	21.4147	16.8564	2.176	10.2185	11.9855	22.5556
TEICHOICACID-PWY	teichoic acid (poly-glycerol) biosynthesis	1708.2248	4242.1151	4044.8977	3459.0434	3636.9468	3404.0009	3017.1953	1690.5418	1581.4865	6554.1842	2572.0279	1116.9232	5854.8312	2667.6661	1261.7309	1141.4947	4503.1738	1317.3999	1834.1629	1616.6455	4009.1459	2070.6558	1496.4336	4575.9115	4211.2263	1153.1013	5448.9461	1578.9042	1572.1095	3803.5631	2453.6382	3013.1857	3403.8482	2313.0991	2884.7386	4196.9081	4270.6287	5003.5621	3491.3846	3951.2462	3800.5768	4041.3002	5667.6932	5804.6031	3521.0177	3141.5701	3780.4373	2291.5523
THISYN-PWY	superpathway of thiamin diphosphate biosynthesis I	3220.0217	2628.2826	2803.02	2357.0156	2645.4099	1926.8197	2984.2068	3398.1516	3043.6368	2652.6101	3287.1777	2679.1786	2046.6443	3682.0091	3596.9735	4096.2006	3681.2444	3111.5022	3093.7244	4645.9385	3679.0227	2792.7807	3914.7538	2877.5158	3309.8714	4340.148	2321.3599	2713.1356	3411.3264	3082.5611	3492.0728	3278.4871	3440.7657	3726.7056	2691.6942	3638.2486	3848.4347	3721.4642	2524.9677	1866.6916	2610.2275	1908.1078	2164.7244	3380.5637	2661.9608	1889.6705	1971.4094	3115.1788
THREOCAT-PWY	superpathway of L-threonine metabolism	0.0	2.1417	0.0	39.9395	87.9809	37.954	51.8576	53.5134	14.9767	14.8559	19.2613	28.8041	31.2453	46.018	17.9498	0.9092	4.3301	36.7449	187.3446	47.1104	68.7192	0.9094	14.9674	63.0126	6.4697	3.0452	14.9455	77.9744	6.4643	10.775	6.4732	18.0293	13.7877	6.2186	19.9133	15.0138	2.1422	4.2745	117.4081	57.1287	10.7869	4.3434	19.1843	0.0	0.0	6.4717	10.7719	6.4748
THRESYN-PWY	superpathway of L-threonine biosynthesis	10795.7923	9926.768	11383.39	10312.1728	11438.1581	11416.0541	10742.0988	12211.4973	13182.3374	8506.1805	11589.1422	13935.9464	8887.6162	11874.9709	13590.506	12990.5546	9571.6991	13339.9097	12719.7567	12723.171	9382.2361	12600.9802	12154.0385	9652.7216	10925.5105	11905.7036	9415.7102	11422.7082	12705.1834	11733.4577	12444.8304	11726.1225	11743.61	13289.4296	11829.5526	10747.2353	11854.2923	10491.7034	10288.915	10076.8508	11108.8346	11118.2147	9883.1902	8581.2058	12129.9744	11380.1051	10644.0369	12664.6053
TRNA-CHARGING-PWY	tRNA charging	12565.0692	11600.8621	13447.3317	11942.0362	12370.7871	12610.2936	12139.5279	12832.8246	12906.0514	12165.1406	11970.3813	13127.2616	12147.692	12566.0109	13593.4365	13539.426	12507.578	12993.2219	12840.1554	12586.892	10917.7582	12550.3329	12161.2028	11613.8646	12622.2708	13033.0668	12292.0273	11810.0816	12694.1072	12716.9562	12631.2038	12594.0091	12975.8436	13307.5594	12557.9645	12288.3099	12852.2323	12285.3726	12190.481	11915.9368	12472.3769	12041.5118	11862.2159	11930.8669	12417.2715	13162.943	12199.481	12655.0191
TRPSYN-PWY	L-tryptophan biosynthesis	7826.833	6465.6493	6927.7942	7725.6144	7099.908	8813.8869	7816.3764	9496.8149	9449.9667	4380.4657	7795.453	9452.1633	5403.9295	8256.7873	9573.9264	9286.167	5758.5943	10632.7031	9536.7889	8466.1238	6223.8828	7917.9582	9102.4406	6138.2203	7001.5284	8097.3725	5718.1198	9225.259	8804.9745	7689.0342	8675.8296	8333.8325	7926.643	8642.6189	8014.4519	6383.1976	7049.7172	6113.8587	7608.0113	7288.347	7325.1035	6903.2368	5485.9402	4865.9815	6956.9989	8851.324	7712.1823	8241.3132
TYRFUMCAT-PWY	L-tyrosine degradation I	68.3063	18.4538	87.8618	52.3539	69.654	3.5657	14.9023	29.7554	122.8712	42.2664	40.5466	76.3728	4.9844	87.3881	144.8701	117.727	109.374	49.8526	171.3632	143.5462	16.5735	106.5654	52.2872	60.0565	24.6055	168.0509	56.0763	28.4721	161.9328	178.8089	150.0433	104.111	162.7371	197.7302	170.7661	181.8754	408.6841	282.6588	52.2981	18.6182	54.0486	111.0215	17.9178	21.9371	26.0038	0.0	7.4697	43.7823
UBISYN-PWY	superpathway of ubiquinol-8 biosynthesis (prokaryotic)	21.3791	12.6404	2.3966	35.8697	56.904	14.2711	28.796	84.2596	17.4657	7.9348	7.1711	68.5801	36.4146	35.9925	44.4304	56.7043	13.5142	68.9326	107.0873	24.8494	33.0872	28.7237	31.5707	51.4367	35.288	3.523	54.1662	35.6307	44.6904	20.6159	28.4443	34.9264	42.7471	65.49	28.6663	36.2126	89.6783	64.6851	68.3361	26.2365	13.5118	11.1223	23.4227	9.5142	41.7661	23.5907	11.1048	106.2558
UDPNAGSYN-PWY	UDP-N-acetyl-D-glucosamine biosynthesis I	10246.2599	9918.4265	10883.5809	10926.9965	10407.75	10785.5453	10051.5393	10670.1854	10394.2212	10997.3914	9967.5471	10476.0291	10852.6384	9138.2868	10421.5499	10497.0698	10091.9607	10216.8391	10765.2523	9120.4845	9078.3	10438.0991	9523.7749	10379.6756	10019.9544	9644.8951	10842.6558	9848.6002	10449.3508	10475.0849	10309.9533	10691.5844	10812.0566	10683.4098	10853.373	9939.7965	10400.011	10154.0671	10691.6632	10962.2249	10695.5076	11003.4889	10701.7681	10143.9924	10204.5977	11447.9064	11206.813	10487.5135
VALDEG-PWY	L-valine degradation I	0.0	0.0	0.0	0.0	0.0	0.0	0.0	0.0	0.0	0.0	0.0	0.0	3.7725	0.0	8.8355	0.0	0.0	5.9408	5.9109	0.0	0.0	0.0	0.0	0.0	0.0	0.0	0.0	0.0	0.0	0.0	0.0	0.0	0.0	5.9425	0.0	0.0	2.9805	0.0	0.0	0.0	0.0	0.0	0.0	0.0	0.0	0.0	0.0	0.0
VALSYN-PWY	L-valine biosynthesis	11776.9963	9850.4777	11301.6374	11078.0388	11347.7468	12929.528	11603.6783	13741.973	14231.8574	7288.0343	11687.5554	14771.5244	8360.6111	12575.8796	14455.036	13885.4206	9430.6433	15260.8322	13910.5397	12877.9804	8777.7519	12602.4308	13123.2494	9121.1043	10987.2065	12454.3996	9214.5078	13054.4139	13182.9121	11611.0192	12730.7568	11950.5033	11829.0496	13237.5918	11991.409	10244.1184	10996.5627	9347.1489	10958.6961	10607.1767	11253.8731	10611.1754	9068.2349	7635.4804	11484.8786	12327.6445	10720.895	12611.9906
[truncated: 416 more columns]
